# Supplementary material for: Exposure to 1-Butanol Exemplifies the Response of the Thermoacidophilic Archaeon Sulfolobus acidocaldarius to Solvent Stress
Source: Appl Environ Microbiol. 2021 May 11;87(11):e02988-20. doi: 10.1128/AEM.02988-20 (PMC8208165; doi:10.1128/AEM.02988-20)
Supplement: Download [file AEM.02988-20_aem.02988-20-s0003.xlsx]

## Sheet: Peptide
Sequence	N-term cleavage window	C-term cleavage window	Amino acid before	First amino acid	Second amino acid	Second last amino acid	Last amino acid	Amino acid after	A Count	R Count	N Count	D Count	C Count	Q Count	E Count	G Count	H Count	I Count	L Count	K Count	M Count	F Count	P Count	S Count	T Count	W Count	Y Count	V Count	U Count	O Count	Length	Missed cleavages	Mass	Proteins	Leading razor protein	Start position	End position	Unique (Groups)	Unique (Proteins)	Charges	PEP	Score	113.1	115.1	Reverse	Potential contaminant	id	Protein group IDs	Mod. peptide IDs
AAAINGWIDEK	SGEYSMIKAAAINGWI	INGWIDEKTAVLEITT	K	A	A	E	K	T	3	0	1	1	0	0	1	1	0	2	0	1	0	0	0	0	0	1	0	0	0	0	11	0	1186.6	Q4JAM8	Q4JAM8	290	300	yes	yes	3	1.6544e-07	56.548	7341.8	5908.2			0	957	0
AAASYFNADVQEIRYENEEFSVK	RVLDKMKRAAASYFNA	ENEEFSVKNDPSKKAS	R	A	A	V	K	N	4	1	2	1	0	1	4	0	0	1	0	1	0	2	0	2	0	0	2	2	0	0	23	1	2679.25	Q4J6M3	Q4J6M3	547	569	yes	yes	4	2.2715e-24	63.869	7845.9	7870.6			1	164	1
AADIMASAELWDYIER	HDLRDVIRAADIMASA	ELWDYIERGPGRHGVT	R	A	A	E	R	G	4	1	0	2	0	0	2	0	0	2	1	0	1	0	0	1	0	1	1	0	0	0	16	0	1852.87	Q4J6K0	Q4J6K0	215	230	yes	yes	2;3	2.4769e-69	160.8	22905	18431			2	147	2
AADIMASAELWDYIERGPGR	HDLRDVIRAADIMASA	YIERGPGRHGVTQGVY	R	A	A	G	R	H	4	2	0	2	0	0	2	2	0	2	1	0	1	0	1	1	0	1	1	0	0	0	20	1	2220.06	Q4J6K0	Q4J6K0	215	234	yes	yes	3;4	1.6075e-73	154.31	21895	21861			3	147	3
AADLMSAK	AKSALARRAADLMSAK	AADLMSAKFFMYLLTK	R	A	A	A	K	F	3	0	0	1	0	0	0	0	0	0	1	1	1	0	0	1	0	0	0	0	0	0	8	0	805.4	Q4JA42	Q4JA42	62	69	yes	yes	2	4.1436e-05	117.89	23895	17793			4	823	4
AAEELEK	VVLWDALRAAEELEKK	RAAEELEKKGISASVI	R	A	A	E	K	K	2	0	0	0	0	0	3	0	0	0	1	1	0	0	0	0	0	0	0	0	0	0	7	0	788.392	Q4JC79	Q4JC79	209	215	yes	yes	3	0.022435	58.981	4340	3428.2			5	1261	5
AAELLELEGVER	GVFNATLRAAELLELE	LELEGVERRWKRHEAC	R	A	A	E	R	R	2	1	0	0	0	0	4	1	0	0	3	0	0	0	0	0	0	0	0	1	0	0	12	0	1327.7	Q4J926	Q4J926	244	255	yes	yes	2;3	0.0001118	52.576	8818	9375.6			6	593	6
AAELLELEGVERR	GVFNATLRAAELLELE	ELEGVERRWKRHEACT	R	A	A	R	R	W	2	2	0	0	0	0	4	1	0	0	3	0	0	0	0	0	0	0	0	1	0	0	13	1	1483.8	Q4J926	Q4J926	244	256	yes	yes	3	4.4104e-07	73.082	19304	18427			7	593	7
AAELMAR	DRVEIAMRAAELMARH	RAAELMARHKFALAAT	R	A	A	A	R	H	3	1	0	0	0	0	1	0	0	0	1	0	1	0	0	0	0	0	0	0	0	0	7	0	760.39	Q4JC93	Q4JC93	107	113	yes	yes	2	0.01539	81.784	4907	4011.6			8	1268	8
AAFEVTVK	EKSSVLARAAFEVTVK	AAFEVTVKHLLDAAAR	R	A	A	V	K	H	2	0	0	0	0	0	1	0	0	0	0	1	0	1	0	0	1	0	0	2	0	0	8	0	863.475	P11514	P11514	343	350	yes	yes	2;3	0.0042708	89.698	12294	5270.6			9	50	9
AAFITIRR	EKGYHFRRAAFITIRR	AAFITIRRIMSSGAVG	R	A	A	R	R	I	2	2	0	0	0	0	0	0	0	2	0	0	0	1	0	0	1	0	0	0	0	0	8	1	946.571	Q4JB46	Q4JB46	113	120	yes	yes	3	0.0085144	51.346	9195.2	8694.2			10	1054	10
AAFLGIPFDDAVTYR	CLPQEEVKAAFLGIPF	FDDAVTYRTGARFGPM	K	A	A	Y	R	T	3	1	0	2	0	0	0	1	0	1	1	0	0	2	1	0	1	0	1	1	0	0	15	0	1654.84	Q4J720	Q4J720	32	46	yes	yes	2;3	1.3782e-15	93.237	30857	17131			11	246	11
AAGFGFAEITAK	IMGVGTGRAAGFGFAE	GFAEITAK________	R	A	A	A	K	-	4	0	0	0	0	0	1	2	0	1	0	1	0	2	0	0	1	0	0	0	0	0	12	0	1181.61	Q4J7P9	Q4J7P9	276	287	yes	yes	2;3	3.1439e-09	84.479	9851.6	14758			12	318	12
AAGMNVTIFVPETAR	ASIAAYGKAAGMNVTI	IFVPETARGNKVKQIE	K	A	A	A	R	G	3	1	1	0	0	0	1	1	0	1	0	0	1	1	1	0	2	0	0	2	0	0	15	0	1575.81	Q4J9Z2	Q4J9Z2	126	140	yes	yes	2;3	5.7884e-16	97.073	26781	18404			13	788	13
AAGSYAVISGK	GDGGKFARAAGSYAVI	SYAVISGKAGNKVLIK	R	A	A	G	K	A	3	0	0	0	0	0	0	2	0	1	0	1	0	0	0	2	0	0	1	1	0	0	11	0	1022.54	Q4JB43	Q4JB43	120	130	yes	yes	2;3	4.458e-08	101.71	22530	22242			14	1051	14
AAGSYPGPAAYGR	DNLKVGPRAAGSYPGP	PGPAAYGRGATEPTVT	R	A	A	G	R	G	4	1	0	0	0	0	0	3	0	0	0	0	0	0	2	1	0	0	2	0	0	0	13	0	1236.59	Q4J794	Q4J794	350	362	yes	yes	2;3	2.6962e-10	89.805	17287	15362			15	260	15
AAHTWFVLK	TYCRIGERAAHTWFVL	AHTWFVLKYILGYPAV	R	A	A	L	K	Y	2	0	0	0	0	0	0	0	1	0	1	1	0	1	0	0	1	1	0	1	0	0	9	0	1071.59	Q4J6U6	Q4J6U6	252	260	yes	yes	2;3;4	1.854e-44	163.32	99310	69412			16	205	16
AAHTWFVLKYILGYPAVR	TYCRIGERAAHTWFVL	ILGYPAVRVYDGSWAE	R	A	A	V	R	V	3	1	0	0	0	0	0	1	1	1	2	1	0	1	1	0	1	1	2	2	0	0	18	1	2104.16	Q4J6U6	Q4J6U6	252	269	yes	yes	3	4.103e-23	80.387	19324	19553			17	205	17
AAHVLHYAVELK	TNLADSIKAAHVLHYA	LHYAVELKEKGNDVYV	K	A	A	L	K	E	3	0	0	0	0	0	1	0	2	0	2	1	0	0	0	0	0	0	1	2	0	0	12	0	1349.75	Q4J7T9	Q4J7T9	21	32	yes	yes	3;4;5	3.3144e-09	79.659	14203	12789			18	336	18
AAIAMLLLAK	EFAMKAMKAAIAMLLL	IAMLLLAKNPVISVNG	K	A	A	A	K	N	4	0	0	0	0	0	0	0	0	1	3	1	1	0	0	0	0	0	0	0	0	0	10	0	1013.63	Q4JA69	Q4JA69	59	68	yes	yes	2;3	4.3155e-06	68.224	15147	14134			19	843	19
AAIDEALEAK	PESAHAIKAAIDEALE	IDEALEAKKTNDKKVI	K	A	A	A	K	K	4	0	0	1	0	0	2	0	0	1	1	1	0	0	0	0	0	0	0	0	0	0	10	0	1029.53	Q4J8Y0	Q4J8Y0	382	391	yes	yes	2;3	1.0851e-11	128.01	28421	26793			20	562	20
AAIEALERNVER	LCQEVARRAAIEALER	ALERNVERKISMQDFN	R	A	A	E	R	K	3	2	1	0	0	0	3	0	0	1	1	0	0	0	0	0	0	0	0	1	0	0	12	1	1369.73	Q4JA89	Q4JA89	279	290	yes	yes	3	0.018673	24.071	6745.6	5888.6			21	857	21
AAIEVSK	GGGREVGRAAIEVSKG	RAAIEVSKGDSAIILD	R	A	A	S	K	G	2	0	0	0	0	0	1	0	0	1	0	1	0	0	0	1	0	0	0	1	0	0	7	0	716.407	Q4J6E1	Q4J6E1	18	24	yes	yes	3	0.043133	41.652	12477	17187			22	114	22
AAIEVSKGDSAIILDYGVNFDQNDNPNLPLQETPNR	GGGREVGRAAIEVSKG	PLQETPNRVKGFVVSH	R	A	A	N	R	V	3	1	5	4	0	2	2	2	0	3	3	1	0	1	3	2	1	0	1	2	0	0	36	1	3926.93	Q4J6E1	Q4J6E1	18	53	yes	yes	4	2.696e-90	109.71	7885.4	9902.2			23	114	23
AAIFSGPSK	SMYELARRAAIFSGPS	AIFSGPSKVKKNEILK	R	A	A	S	K	V	2	0	0	0	0	0	0	1	0	1	0	1	0	1	1	2	0	0	0	0	0	0	9	0	876.471	Q4JAA4	Q4JAA4	82	90	yes	yes	2	0.0021605	62.463	18244	17042			24	869	24
AAIIFDGPWDLQK	QQLFTSGKAAIIFDGP	DGPWDLQKYVSALGSD	K	A	A	Q	K	Y	2	0	0	2	0	1	0	1	0	2	1	1	0	1	1	0	0	1	0	0	0	0	13	0	1472.77	Q4J9L8	Q4J9L8	293	305	yes	yes	3;4	2.1331e-05	59.198	21485	12587			25	721	25
AAIISHEYAR	PLHLGNARAAIISHEY	IISHEYARIYNGKFIL	R	A	A	A	R	I	3	1	0	0	0	0	1	0	1	2	0	0	0	0	0	1	0	0	1	0	0	0	10	0	1129.59	Q4J8P2	Q4J8P2	119	128	yes	yes	2;3	1.3996e-06	104.42	12549	14637			26	508	26
AAIMWYLGSGVPTKDDMNIGGK	STWYYPDRAAIMWYLG	DDMNIGGKYPGQQFDG	R	A	A	G	K	Y	2	0	1	2	0	0	0	4	0	2	1	2	2	0	1	1	1	1	1	1	0	0	22	1	2323.13	O54088	O54088	220	241	yes	yes	4;5	2.8532e-12	47.088	21959	18765			27	44	27
AALCYRDLLQIQGFYPR	EVVVKLRKAALCYRDL	QIQGFYPRSKYPLILG	K	A	A	P	R	S	2	2	0	1	1	2	0	1	0	1	3	0	0	1	1	0	0	0	2	0	0	0	17	1	2072.03	Q4J9R3	Q4J9R3	36	52	yes	yes	3	0.045885	17.813	5135.5	5289			28	744	28
AALIVM	TVLDELKKAALIVM__	KKAALIVM________	K	A	A	V	M	-	2	0	0	0	0	0	0	0	0	1	1	0	1	0	0	0	0	0	0	1	0	0	6	0	616.362	Q4JA44	Q4JA44	90	95	yes	yes	2	0.016588	77.528	4526.7	3767.9			29	825	29
AALQSVLER	ELLYNRIKAALQSVLE	ALQSVLERISH_____	K	A	A	E	R	I	2	1	0	0	0	1	1	0	0	0	2	0	0	0	0	1	0	0	0	1	0	0	9	0	985.556	Q4JAQ4	Q4JAQ4	131	139	yes	yes	2	0.002921	57.532	12425	7952.4			30	976	30
AALSAYNYLR	IAAAEGVKAALSAYNY	LSAYNYLRSKRGLGPI	K	A	A	L	R	S	3	1	1	0	0	0	0	0	0	0	2	0	0	0	0	1	0	0	2	0	0	0	10	0	1140.59	Q4J9L4	Q4J9L4	294	303	yes	yes	2;3	0.012126	35.71	2819.8	4298.8			31	717	31
AAMATLEWLGIPSNFR	HNVVKKIRAAMATLEW	LGIPSNFRKKVESGEV	R	A	A	F	R	K	3	1	1	0	0	0	1	1	0	1	2	0	1	1	1	1	1	1	0	0	0	0	16	0	1775.9	Q4JBP6	Q4JBP6	71	86	yes	yes	3	0.010726	21.247	818.1	364.62			32	1141	32
AAMGCEVGAGNISAFPK	PNETNQSKAAMGCEVG	GNISAFPKNAAPVFVL	K	A	A	P	K	N	4	0	1	0	1	0	1	3	0	1	0	1	1	1	1	1	0	0	0	1	0	0	17	0	1667.75	Q4JBQ3	Q4JBQ3	132	148	yes	yes	3	4.6798e-06	43.861	6651.4	6019			33	1146	33
AAMYANELAEIR	QMSKDQSRAAMYANEL	ANELAEIRKITKQLLT	R	A	A	I	R	K	4	1	1	0	0	0	2	0	0	1	1	0	1	0	0	0	0	0	1	0	0	0	12	0	1350.66	Q4JBG6	Q4JBG6	81	92	yes	yes	2	1.0766e-11	100.93	19236	17419			34	1097	34
AAMYANELAEIRK	QMSKDQSRAAMYANEL	NELAEIRKITKQLLTT	R	A	A	R	K	I	4	1	1	0	0	0	2	0	0	1	1	1	1	0	0	0	0	0	1	0	0	0	13	1	1478.76	Q4JBG6	Q4JBG6	81	93	yes	yes	3;4	1.3213e-09	76.728	31366	48442			35	1097	35
AANISLYHEIDGKGYVINLIDTPGHVDFSGR	QQRGITVKAANISLYH	GHVDFSGRVTRSLRVL	K	A	A	G	R	V	2	1	2	3	0	0	1	4	2	4	2	1	0	1	1	2	1	0	2	2	0	0	31	1	3370.69	P23112	P23112	73	103	yes	yes	5	7.3882e-06	21.02	5331	7347			36	62	36
AANLGELLSLGIR	MIEVVGGKAANLGELL	ELLSLGIRVPPGFVIT	K	A	A	I	R	V	2	1	1	0	0	0	1	2	0	1	4	0	0	0	0	1	0	0	0	0	0	0	13	0	1325.77	Q4J8Y3	Q4J8Y3	33	45	yes	yes	2;3	4.7284e-13	105.65	31925	11200			37	564	37
AAQLASGEGMIR	KAVNLLFRAAQLASGE	ASGEGMIRKEHVDRAI	R	A	A	I	R	K	3	1	0	0	0	1	1	2	0	1	1	0	1	0	0	1	0	0	0	0	0	0	12	0	1202.61	Q4JCP8	Q4JCP8	257	268	yes	yes	2	0.032639	27.098	4500.3	4292.9			38	1351	38
AASLLR	IENWWYIRAASLLRHL	IRAASLLRHLYIYKEP	R	A	A	L	R	H	2	1	0	0	0	0	0	0	0	0	2	0	0	0	0	1	0	0	0	0	0	0	6	0	629.386	Q4J8U1	Q4J8U1	57	62	yes	yes	2	0.06791	66.994	3804.5	5804.8			39	545	39
AASSEQELLEELMAHAK	MDCGFEIKAASSEQEL	EELMAHAKMSHGLTSI	K	A	A	A	K	M	4	0	0	0	0	1	4	0	1	0	3	1	1	0	0	2	0	0	0	0	0	0	17	0	1855.9	Q4JBQ6	Q4JBQ6	80	96	yes	yes	2;3;4;5	1.0443e-79	165.9	57844	88263			40	1147	40;41
AATEASTLILR	VVKMNAIKAATEASTL	EASTLILRIDDLISAG	K	A	A	L	R	I	3	1	0	0	0	0	1	0	0	1	2	0	0	0	0	1	2	0	0	0	0	0	11	0	1144.65	Q9V2T4	Q9V2T4	515	525	yes	yes	2;3	9.1166e-52	169.82	138560	165780			41	1360	42
AATPFVEGLLK	ILIISILRAATPFVEG	PFVEGLLKALPTARLG	R	A	A	L	K	A	2	0	0	0	0	0	1	1	0	0	2	1	0	1	1	0	1	0	0	1	0	0	11	0	1144.65	Q4JAV0	Q4JAV0	81	91	yes	yes	2;3;4	1.3511e-12	122.7	25044	23590			42	1001	43
AAVAAAFSDPR	PLKEIVSKAAVAAAFS	AAAFSDPRFPPLSKSE	K	A	A	P	R	F	5	1	0	1	0	0	0	0	0	0	0	0	0	1	1	1	0	0	0	1	0	0	11	0	1074.55	Q4JAL7	Q4JAL7	87	97	yes	yes	2;3	0.019525	29.767	15664	13165			43	948	44
AAVKPYPFYVER	GGVNSPVRAAVKPYPF	PYPFYVERAEGAYLYT	R	A	A	E	R	A	2	1	0	0	0	0	1	0	0	0	0	1	0	1	2	0	0	0	2	2	0	0	12	1	1438.76	Q4JAM7	Q4JAM7	23	34	yes	yes	2;3	0.00066224	36.292	15038	25412			44	956	45
AAVLTAYNSPFEIR	________________	YNSPFEIRKDVEPNGS	K	A	A	I	R	K	3	1	1	0	0	0	1	0	0	1	1	0	0	1	1	1	1	0	1	1	0	0	14	0	1550.81	Q4J6T9	Q4J6T9	3	16	yes	yes	2;3	0.00010492	43.03	7824.9	4631.7			45	202	46
AAVLTAYNSPFEIRK	________________	NSPFEIRKDVEPNGSG	K	A	A	R	K	D	3	1	1	0	0	0	1	0	0	1	1	1	0	1	1	1	1	0	1	1	0	0	15	1	1678.9	Q4J6T9	Q4J6T9	3	17	yes	yes	3;4	1.5949e-09	67.234	15965	20250			46	202	47
AAVSAFDTFDDVK	CPTSFAQKAAVSAFDT	FDTFDDVKKMIDTFKK	K	A	A	V	K	K	3	0	0	3	0	0	0	0	0	0	0	1	0	2	0	1	1	0	0	2	0	0	13	0	1384.65	Q4J8X2	Q4J8X2	281	293	yes	yes	2;3	9.1757e-10	80.69	14501	16160			47	555	48
AAVSDIGLFVPVK	RAVKSGVKAAVSDIGL	IGLFVPVKGGRIFAVI	K	A	A	V	K	G	2	0	0	1	0	0	0	1	0	1	1	1	0	1	1	1	0	0	0	3	0	0	13	0	1314.75	O05640	O05640	101	113	yes	yes	2;3;4	4.6519e-15	109.72	27762	35188			48	34	49
AAVSDIGLFVPVKGGR	RAVKSGVKAAVSDIGL	FVPVKGGRIFAVIKGA	K	A	A	G	R	I	2	1	0	1	0	0	0	3	0	1	1	1	0	1	1	1	0	0	0	3	0	0	16	1	1584.9	O05640	O05640	101	116	yes	yes	2	2.5776e-25	105.14	3590.8	6404.1			49	34	50
AAVVALISK	________________	AVVALISKVGKILIIK	K	A	A	S	K	V	3	0	0	0	0	0	0	0	0	1	1	1	0	0	0	1	0	0	0	2	0	0	9	0	870.554	Q4JB83	Q4JB83	6	14	yes	yes	3	0.0020545	51.346	4381.8	5218.4			50	1069	51
AAYGGGGTGITK	IGYPIMVKAAYGGGGT	GGGTGITKVDSQEQLI	K	A	A	T	K	V	2	0	0	0	0	0	0	5	0	1	0	1	0	0	0	0	2	0	1	0	0	0	12	0	1051.53	Q4JC03	Q4JC03	161	172	yes	yes	3	5.0827e-05	62.166	11261	11369			51	1213	52
AAYGGGGTGITKVDSQEQLIEVWER	IGYPIMVKAAYGGGGT	QLIEVWERNKRLAYQA	K	A	A	E	R	N	2	1	0	1	0	2	3	5	0	2	1	1	0	0	0	1	2	1	1	2	0	0	25	1	2663.32	Q4JC03	Q4JC03	161	185	yes	yes	3	1.3674e-13	45.579	16100	9713.5			52	1213	53
AAYIALYNTYR	YTHENFIKAAYIALYN	IALYNTYRFVTPVDWG	K	A	A	Y	R	F	3	1	1	0	0	0	0	0	0	1	1	0	0	0	0	0	1	0	3	0	0	0	11	0	1317.67	O05641	O05641	193	203	yes	yes	2;3	4.8149e-07	97.813	12468	9195.8			53	35	54
ACFMFCPESTIVPK	LSKCIGCKACFMFCPE	PESTIVPKGGKVTVDY	K	A	C	P	K	G	1	0	0	0	2	0	1	0	0	1	0	1	1	2	2	1	1	0	0	1	0	0	14	0	1663.69	Q4J6P5	Q4J6P5	43	56	yes	yes	3	0.00025527	41.242	10281	14197			54	177	55
ADAESTAEIMEIAR	ILLLNTEKADAESTAE	AEIMEIARDLGRYRND	K	A	D	A	R	D	4	1	0	1	0	0	3	0	0	2	0	0	1	0	0	1	1	0	0	0	0	0	14	0	1505.7	Q4J940	Q4J940	256	269	yes	yes	2;3	1.314e-21	111.12	39495	38078			55	604	56;57
ADAGAIPAILELIEK	EIDGIYSRADAGAIPA	AILELIEKTKYPVILT	R	A	D	E	K	T	4	0	0	1	0	0	2	1	0	3	2	1	0	0	1	0	0	0	0	0	0	0	15	0	1522.86	Q4JAB1	Q4JAB1	116	130	yes	yes	3	1.0094e-16	84.753	10463	9891.1			56	876	58
ADANISIEGGER	PDLEGAMRADANISIE	ISIEGGERVEIKNIGS	R	A	D	E	R	V	2	1	1	1	0	0	2	2	0	2	0	0	0	0	0	1	0	0	0	0	0	0	12	0	1230.58	Q4JAU9	Q4JAU9	196	207	yes	yes	2	0.00018377	49.62	8231.7	7016.3			57	1000	59
ADANISIEGGERVEIK	PDLEGAMRADANISIE	GGERVEIKNIGSPKEV	R	A	D	I	K	N	2	1	1	1	0	0	3	2	0	3	0	1	0	0	0	1	0	0	0	1	0	0	16	1	1699.87	Q4JAU9	Q4JAU9	196	211	yes	yes	3	0.00097521	31.089	9280.9	9089.6			58	1000	60
ADDMIK	NYVKIVGRADDMIKVA	GRADDMIKVAGHRITS	R	A	D	I	K	V	1	0	0	2	0	0	0	0	0	1	0	1	1	0	0	0	0	0	0	0	0	0	6	0	691.321	Q4JCM4	Q4JCM4	448	453	yes	yes	2	0.03694	58.167	23792	23035			59	1340	61
ADEGTLVNPVKPAPVSGGNVETSQR	FYSFVQVKADEGTLVN	GNVETSQRIADVTFLS	K	A	D	Q	R	I	2	1	2	1	0	1	2	3	0	0	1	1	0	0	3	2	2	0	0	4	0	0	25	1	2521.28	Q4JBP5	Q4JBP5	301	325	yes	yes	3;4	1.5522e-41	80.664	14893	15807			60	1140	62
ADFAEAVEK	GYGFLSERADFAEAVE	DFAEAVEKAGVVFIGP	R	A	D	E	K	A	3	0	0	1	0	0	2	0	0	0	0	1	0	1	0	0	0	0	0	1	0	0	9	0	978.466	Q4JC03	Q4JC03	91	99	yes	yes	3	0.0017029	52.579	14416	10870			61	1213	63
ADGASVVLVTADEVAK	RIFDVGARADGASVVL	VTADEVAKRYFDSPVK	R	A	D	A	K	R	4	0	0	2	0	0	1	1	0	0	1	1	0	0	0	1	1	0	0	4	0	0	16	0	1543.81	Q4J934	Q4J934	208	223	yes	yes	2	7.918e-08	44.925	3066.6	3764.9			62	598	64
ADGASVVLVTADEVAKR	RIFDVGARADGASVVL	TADEVAKRYFDSPVKI	R	A	D	K	R	Y	4	1	0	2	0	0	1	1	0	0	1	1	0	0	0	1	1	0	0	4	0	0	17	1	1699.91	Q4J934	Q4J934	208	224	yes	yes	3	1.8736e-13	67.685	8048.1	9649.5			63	598	65
ADHLVEEIAK	NSCHNVYRADHLVEEI	HLVEEIAKVTTEGLPP	R	A	D	A	K	V	2	0	0	1	0	0	2	0	1	1	1	1	0	0	0	0	0	0	0	1	0	0	10	0	1123.59	Q4JAF0	Q4JAF0	100	109	yes	yes	2;3;4	3.2241e-06	104.22	36340	38784			64	897	66
ADIITER	LSLTALVRADIITERI	RADIITERIRHALATG	R	A	D	E	R	I	1	1	0	1	0	0	1	0	0	2	0	0	0	0	0	0	1	0	0	0	0	0	7	0	816.434	P11513	P11513	385	391	yes	yes	2	0.057248	55.531	6087.6	2473.3			65	49	67
ADIITERIR	LSLTALVRADIITERI	DIITERIRHALATGNW	R	A	D	I	R	H	1	2	0	1	0	0	1	0	0	3	0	0	0	0	0	0	1	0	0	0	0	0	9	1	1085.62	P11513	P11513	385	393	yes	yes	3	0.0056234	38.303	5893.1	5070.7			66	49	68
ADIITERIRHALATGNWVGGR	LSLTALVRADIITERI	TGNWVGGRTGVSQLLD	R	A	D	G	R	T	3	3	1	1	0	0	1	3	1	3	1	0	0	0	0	0	2	1	0	1	0	0	21	2	2305.24	P11513	P11513	385	405	yes	yes	4	2.3886e-05	31.917	11676	14296			67	49	69
ADIIVDTLPLTK	ELKDIIGKADIIVDTL	VDTLPLTKLTDGILNY	K	A	D	T	K	L	1	0	0	2	0	0	0	0	0	2	2	1	0	0	1	0	2	0	0	1	0	0	12	0	1297.75	Q4JC15	Q4JC15	172	183	yes	yes	3	6.4771e-05	57.175	7032.7	5826.1			68	1220	70
ADILMLWPLQAK	FNEDDVPKADILMLWP	MLWPLQAKVFLPKAKS	K	A	D	A	K	V	2	0	0	1	0	1	0	0	0	1	3	1	1	0	1	0	0	1	0	0	0	0	12	0	1397.77	Q4JC15	Q4JC15	32	43	yes	yes	3	4.4396e-09	77.062	7874.2	11206			69	1220	71
ADLGNIAK	IERAYNLRADLGNIAK	ADLGNIAKLLAENGIE	R	A	D	A	K	L	2	0	1	1	0	0	0	1	0	1	1	1	0	0	0	0	0	0	0	0	0	0	8	0	800.439	Q4JAM1	Q4JAM1	205	212	yes	yes	2;3	0.0040089	83.948	24576	26542			70	952	72
ADLINALMSFGMDQIAK	EVVDAVQKADLINALM	FGMDQIAKIQAIWPVI	K	A	D	A	K	I	3	0	1	2	0	1	0	1	0	2	2	1	2	1	0	1	0	0	0	0	0	0	17	0	1836.91	Q4JCC5	Q4JCC5	67	83	yes	yes	3;4	3.0729e-22	90.385	16758	11765			71	1286	73
ADLIQIHR	SESIDKTKADLIQIHR	ADLIQIHRVLTRRELD	K	A	D	H	R	V	1	1	0	1	0	1	0	0	1	2	1	0	0	0	0	0	0	0	0	0	0	0	8	0	964.545	Q4J8X6	Q4J8X6	72	79	yes	yes	3	0.013899	45.335	5155.3	5543.1			72	559	74
ADLQTKVIELAR	________________	TKVIELARRRGIFWPS	M	A	D	A	R	R	2	1	0	1	0	1	1	0	0	1	2	1	0	0	0	0	1	0	0	1	0	0	12	1	1355.78	Q4JAF0	Q4JAF0	2	13	yes	yes	3;4	2.4788e-05	48.513	15183	35237			73	897	75
ADLSIAHDGDADR	AKIALTLKADLSIAHD	AHDGDADRAIFLDSEG	K	A	D	D	R	A	3	1	0	4	0	0	0	1	1	1	1	0	0	0	0	1	0	0	0	0	0	0	13	0	1354.61	Q4JAK3	Q4JAK3	234	246	yes	yes	2;3	1.8216e-05	61.423	17567	18640			74	936	76
ADLSIAHDGDADRAIFLDSEGR	AKIALTLKADLSIAHD	IFLDSEGRVQWGDRSG	K	A	D	G	R	V	4	2	0	5	0	0	1	2	1	2	2	0	0	1	0	2	0	0	0	0	0	0	22	1	2343.11	Q4JAK3	Q4JAK3	234	255	yes	yes	3;4	7.0263e-24	61.345	7791.7	8730.8			75	936	77
ADLSIAHDGDADRAIFLDSEGRVQWGDR	AKIALTLKADLSIAHD	GRVQWGDRSGTLLSYW	K	A	D	D	R	S	4	3	0	6	0	1	1	3	1	2	2	0	0	1	0	2	0	1	0	1	0	0	28	2	3084.46	Q4JAK3	Q4JAK3	234	261	yes	yes	5	8.5706e-06	21.566	7048.9	5400.6			76	936	78
ADNLIGSVAVK	KLDPSYVKADNLIGSV	LIGSVAVKADRDIPVV	K	A	D	V	K	A	2	0	1	1	0	0	0	1	0	1	1	1	0	0	0	1	0	0	0	2	0	0	11	0	1085.61	Q4JAI0	Q4JAI0	309	319	yes	yes	2	2.9692e-06	94.122	7033.7	9688.8			77	917	79
ADQISWSEGKR	RLNNALLRADQISWSE	ISWSEGKRDVDYLLPI	R	A	D	K	R	D	1	1	0	1	0	1	1	1	0	1	0	1	0	0	0	2	0	1	0	0	0	0	11	1	1275.62	Q4J6V4	Q4J6V4	132	142	yes	yes	2;3	0.014035	34.264	11572	13729			78	211	80
ADRDIPVVTEVTIENFQLLER	LIGSVAVKADRDIPVV	ENFQLLERVVGTKELV	K	A	D	E	R	V	1	2	1	2	0	1	3	0	0	2	2	0	0	1	1	0	2	0	0	3	0	0	21	1	2456.29	Q4JAI0	Q4JAI0	320	340	yes	yes	4	5.854e-45	101.48	4342.3	3510.1			79	917	81
ADREVALRPEITPSIVR	TMYVFKDKADREVALR	EITPSIVRVYLNSMQH	K	A	D	V	R	V	2	3	0	1	0	0	2	0	0	2	1	0	0	0	2	1	1	0	0	2	0	0	17	2	1921.07	Q4JAY2	Q4JAY2	70	86	yes	yes	3;4	1.4766e-22	91.518	15450	11719			80	1010	82
ADSLGSLEAIVSSLER	SVYGIIVKADSLGSLE	AIVSSLERRNIPIRLA	K	A	D	E	R	R	2	1	0	1	0	0	2	1	0	1	3	0	0	0	0	4	0	0	0	1	0	0	16	0	1645.85	P95691	P95691	366	381	yes	yes	2;3	5.9029e-38	127.18	10716	6798.4			81	99	83
ADSLGSLEAIVSSLERR	SVYGIIVKADSLGSLE	IVSSLERRNIPIRLAD	K	A	D	R	R	N	2	2	0	1	0	0	2	1	0	1	3	0	0	0	0	4	0	0	0	1	0	0	17	1	1801.95	P95691	P95691	366	382	yes	yes	3	1.7556e-69	159.34	24282	27820			82	99	84
ADTLILAIGVK	TKRKGEYKADTLILAI	LILAIGVKRRKLNVPG	K	A	D	V	K	R	2	0	0	1	0	0	0	1	0	2	2	1	0	0	0	0	1	0	0	1	0	0	11	0	1112.68	Q4JA87	Q4JA87	114	124	yes	yes	3	3.4607e-06	93.096	2389.5	2267.5			83	855	85
ADVDDSDIKILEMLR	________________	IKILEMLRKNARTPFT	M	A	D	L	R	K	1	1	0	4	0	0	1	0	0	2	2	1	1	0	0	1	0	0	0	1	0	0	15	1	1731.87	Q4JAQ1	Q4JAQ1	2	16	yes	yes	3;4	1.6899e-26	123.29	51813	24368			84	973	86
ADVEEVEYK	EVGAKLLKADVEEVEY	DVEEVEYKQGKVIHKK	K	A	D	Y	K	Q	1	0	0	1	0	0	3	0	0	0	0	1	0	0	0	0	0	0	1	2	0	0	9	0	1080.5	Q4JA14	Q4JA14	514	522	yes	yes	3	0.0013966	56.432	5720.4	4927			85	806	87
ADVFMTECPLAGLQIEK	MESFKQSKADVFMTEC	LAGLQIEKASNKRPLH	K	A	D	E	K	A	2	0	0	1	1	1	2	1	0	1	2	1	1	1	1	0	1	0	0	1	0	0	17	0	1909.9	Q4J6M2	Q4J6M2	361	377	yes	yes	3	3.1299e-22	90.348	11952	16619			86	163	88
ADVGITGANAVAADTGSVILVENEGNIR	FLREKFVKADVGITGA	VENEGNIRMSSVLPTV	K	A	D	I	R	M	5	1	3	2	0	0	2	4	0	3	1	0	0	0	0	1	2	0	0	4	0	0	28	0	2725.39	Q4J8A4	Q4J8A4	180	207	yes	yes	3;4	7.6276e-104	144.45	6995.9	6382.5			87	416	89
ADVINLLR	ELIIVEGRADVINLLR	ADVINLLRYGYKNVIA	R	A	D	L	R	Y	1	1	1	1	0	0	0	0	0	1	2	0	0	0	0	0	0	0	0	1	0	0	8	0	912.539	Q4JCH7	Q4JCH7	174	181	yes	yes	2;3	9.063e-06	122.52	37872	25986			88	1311	90
ADVLEFNPMAILDFMPLSLGK	RTSAVIGKADVLEFNP	FMPLSLGKYLNNYLTF	K	A	D	G	K	Y	2	0	1	2	0	0	1	1	0	1	4	1	2	2	2	1	0	0	0	1	0	0	21	0	2320.18	Q4J9S8	Q4J9S8	435	455	yes	yes	3	5.2588e-42	95.5	2508.3	1254.8			89	757	91
ADVLIDAMLGTGFSGK	TDELQPVKADVLIDAM	LGTGFSGKVREPFRTA	K	A	D	G	K	V	2	0	0	2	0	0	0	3	0	1	2	1	1	1	0	1	1	0	0	1	0	0	16	0	1593.81	Q4JCJ3	Q4JCJ3	119	134	yes	yes	3	1.2048e-13	71.08	9076.7	7612.6			90	1320	92
ADVNDFLR	________________	ADVNDFLRNWGGRQEP	M	A	D	L	R	N	1	1	1	2	0	0	0	0	0	0	1	0	0	1	0	0	0	0	0	1	0	0	8	0	948.466	Q4J8Y4	Q4J8Y4	2	9	yes	yes	2	0.0023462	101.46	8621	12247			91	565	93
ADYAAFTGKPIELGGLPAR	EYIKITGRADYAAFTG	ELGGLPARIYSTGLGV	R	A	D	A	R	I	4	1	0	1	0	0	1	3	0	1	2	1	0	1	2	0	1	0	1	0	0	0	19	1	1946.03	Q4JCA3	Q4JCA3	175	193	yes	yes	2;3;4	7.783e-32	94.281	77540	63387			92	1273	94
AEAGSDLINQLMPK	ESQRTITRAEAGSDLI	LINQLMPKLEKKVIDF	R	A	E	P	K	L	2	0	1	1	0	1	1	1	0	1	2	1	1	0	1	1	0	0	0	0	0	0	14	0	1485.75	Q4JAL9	Q4JAL9	48	61	yes	yes	2;3;4	5.3108e-35	137.84	56366	27024			93	950	95
AEASMAALESDVMLVVGAR	GPMGYYGRAEASMAAL	VMLVVGARLSDRTITS	R	A	E	A	R	L	5	1	0	1	0	0	2	1	0	0	2	0	2	0	0	2	0	0	0	3	0	0	19	0	1918.95	Q4J8K7	Q4J8K7	265	283	yes	yes	2;3	3.6681e-24	83.404	6754.1	2545			94	482	96
AEDDKILTNVER	RGKKASSKAEDDKILT	KILTNVERKLKVLYSD	K	A	E	E	R	K	1	1	1	2	0	0	2	0	0	1	1	1	0	0	0	0	1	0	0	1	0	0	12	1	1401.71	Q4J8Z8	Q4J8Z8	15	26	yes	yes	3;4	1.8035e-05	60.157	14075	14191			95	576	97
AEDDLTHK	ITIESGIRAEDDLTHK	AEDDLTHKLVDIIRLN	R	A	E	H	K	L	1	0	0	2	0	0	1	0	1	0	1	1	0	0	0	0	1	0	0	0	0	0	8	0	927.43	P11512	P11512	231	238	yes	yes	2	5.6657e-05	115.71	869.4	8064.9			96	48	98
AEDDLTHKLVDIIR	ITIESGIRAEDDLTHK	HKLVDIIRLNERLKES	R	A	E	I	R	L	1	1	0	3	0	0	1	0	1	2	2	1	0	0	0	0	1	0	0	1	0	0	14	1	1636.88	P11512	P11512	231	244	yes	yes	4	3.4735e-08	54.898	8033	5093.4			97	48	99
AEDLGNPSR	KVYFNILRAEDLGNPS	EDLGNPSRRTRVFVSN	R	A	E	S	R	R	1	1	1	1	0	0	1	1	0	0	1	0	0	0	1	1	0	0	0	0	0	0	9	0	957.452	Q4JAZ4	Q4JAZ4	159	167	yes	yes	2	0.0027139	58.699	3385.2	5014.2			98	1018	100
AEDLGNPSRR	KVYFNILRAEDLGNPS	DLGNPSRRTRVFVSNV	R	A	E	R	R	T	1	2	1	1	0	0	1	1	0	0	1	0	0	0	1	1	0	0	0	0	0	0	10	1	1113.55	Q4JAZ4	Q4JAZ4	159	168	yes	yes	3	0.0059363	34.773	4427.5	5561.9			99	1018	101
AEDRGRDSFGIVVIQK	KLAKILIRAEDRGRDS	FGIVVIQKDGSTKSSK	R	A	E	Q	K	D	1	2	0	2	0	1	1	2	0	2	0	1	0	1	0	1	0	0	0	2	0	0	16	2	1788.95	Q4JBY3	Q4JBY3	29	44	yes	yes	4	8.6053e-12	56.514	13635	18182			100	1198	102
AEDSDITLREDIDL	KRVSIVYRAEDSDITL	TLREDIDL________	R	A	E	D	L	-	1	1	0	4	0	0	2	0	0	2	2	0	0	0	0	1	1	0	0	0	0	0	14	1	1603.76	Q4J8Y5	Q4J8Y5	82	95	yes	yes	3	7.9654e-08	57.267	12053	6926.4			101	566	103
AEEIEYREGK	VSEKMGVRAEEIEYRE	EIEYREGKFIHEDKTM	R	A	E	G	K	F	1	1	0	0	0	0	4	1	0	1	0	1	0	0	0	0	0	0	1	0	0	0	10	1	1222.58	Q4J719	Q4J719	535	544	yes	yes	3	0.0040033	34.755	7437.8	7433.8			102	245	104
AEELGLK	KRIELIKKAEELGLKI	KAEELGLKIANR____	K	A	E	L	K	I	1	0	0	0	0	0	2	1	0	0	2	1	0	0	0	0	0	0	0	0	0	0	7	0	758.417	O05638	O05638	115	121	yes	yes	2;3	0.031732	49.358	13450	14388			103	32	105
AEEMAIK	IIVSGYKKAEEMAIKT	KAEEMAIKTIEEISTK	K	A	E	I	K	T	2	0	0	0	0	0	2	0	0	1	0	1	1	0	0	0	0	0	0	0	0	0	7	0	790.389	Q9V2T4	Q9V2T4	138	144	yes	yes	2;3	0.0041254	89.046	41734	45785			104	1360	106
AEEMAIKTIEEISTK	IIVSGYKKAEEMAIKT	TIEEISTKVSVNDTEI	K	A	E	T	K	V	2	0	0	0	0	0	4	0	0	3	0	2	1	0	0	1	2	0	0	0	0	0	15	1	1691.87	Q9V2T4	Q9V2T4	138	152	yes	yes	3;4	4.73e-13	76.82	21980	35297			105	1360	107
AEEMAIQELGVDFK	CGNFGILRAEEMAIQE	QELGVDFKKVVLVSGI	R	A	E	F	K	K	2	0	0	1	0	1	3	1	0	1	1	1	1	1	0	0	0	0	0	1	0	0	14	0	1578.76	Q4J6I8	Q4J6I8	22	35	yes	yes	3	1.2551e-07	52.527	6948.3	10506			106	138	108
AEESDFDQFVQDVIFGKLSNDIFQEAK	ISDITRKKAEESDFDQ	NDIFQEAKKIYPLRKV	K	A	E	A	K	K	2	0	1	4	0	3	3	1	0	2	1	2	0	4	0	2	0	0	0	2	0	0	27	1	3118.48	Q4JB17	Q4JB17	150	176	yes	yes	5	0.0036902	18.608	2123.6	2541.4			107	1032	109
AEEVPR	HDYFIVVRAEEVPRNP	VRAEEVPRNPSQLYEK	R	A	E	P	R	N	1	1	0	0	0	0	2	0	0	0	0	0	0	0	1	0	0	0	0	1	0	0	6	0	699.355	Q4JBR2	Q4JBR2	95	100	yes	yes	2	0.078977	62.714	2339.8	1011.9			108	1152	110
AEEYEHITAR	EEKRDLERAEEYEHIT	EYEHITARATVIGKNK	R	A	E	A	R	A	2	1	0	0	0	0	3	0	1	1	0	0	0	0	0	0	1	0	1	0	0	0	10	0	1217.57	Q4J9G8	Q4J9G8	13	22	yes	yes	3	0.0038718	38.875	5552.6	4313.2			109	690	111
AEGDLSFLHK	ISCIVVPKAEGDLSFL	GDLSFLHKATGKDLIP	K	A	E	H	K	A	1	0	0	1	0	0	1	1	1	0	2	1	0	1	0	1	0	0	0	0	0	0	10	0	1115.56	Q4JBV1	Q4JBV1	95	104	yes	yes	2;3;4	3.6741e-05	96.342	26964	24569			110	1181	112
AEGFYRPSTGSIYPVLR	IIKSIETKAEGFYRPS	GSIYPVLRSLARDGYI	K	A	E	L	R	S	1	2	0	0	0	0	1	2	0	1	1	0	0	1	2	2	1	0	2	1	0	0	17	1	1911.98	Q4J6E8	Q4J6E8	42	58	yes	yes	3	1.8347e-14	73.498	7492.8	4768.4			111	119	113
AEGSALVK	VTLGYAKKAEGSALVK	AEGSALVKLGNTLVLA	K	A	E	V	K	L	2	0	0	0	0	0	1	1	0	0	1	1	0	0	0	1	0	0	0	1	0	0	8	0	773.428	Q4JB28	Q4JB28	50	57	yes	yes	2	0.016605	58.981	7020.9	37348			112	1041	114
AEGYADIEAMLCAFAEEEAKIAETVGK	NKIAMTAKAEGYADIE	KIAETVGKVATELKVK	K	A	E	G	K	V	7	0	0	1	1	0	6	2	0	2	1	2	1	1	0	0	1	0	1	1	0	0	27	1	2904.32	Q4JCJ5	Q4JCJ5	48	74	yes	no	4;5	1.955e-07	35.246	3797.7	5693.1			113	1321	115
AEGYTGADLAAVVR	SLEDIAEKAEGYTGAD	ADLAAVVREAALRAIR	K	A	E	V	R	E	4	1	0	1	0	0	1	2	0	0	1	0	0	0	0	0	1	0	1	2	0	0	14	0	1391.7	F2Z6A6	F2Z6A6	669	682	yes	yes	2	2.4744e-17	101.75	11331	5651.2			114	15	116
AEIALNLGK	YIGYELAKAEIALNLG	EIALNLGKNYIQDKPL	K	A	E	G	K	N	2	0	1	0	0	0	1	1	0	1	2	1	0	0	0	0	0	0	0	0	0	0	9	0	927.539	Q4JA86	Q4JA86	471	479	yes	yes	3	0.06028	26.442	8484.9	8254.8			115	854	117
AEIVPR	GFYGITRRAEIVPRAG	RRAEIVPRAGGIPLAE	R	A	E	P	R	A	1	1	0	0	0	0	1	0	0	1	0	0	0	0	1	0	0	0	0	1	0	0	6	0	683.397	Q4JCF7	Q4JCF7	447	452	yes	yes	2	0.038256	57.102	13691	4361.8			116	1302	118
AELLAK	KEKNTENRAELLAKRV	NRAELLAKRVELSTIR	R	A	E	A	K	R	2	0	0	0	0	0	1	0	0	0	2	1	0	0	0	0	0	0	0	0	0	0	6	0	643.39	Q4J951	Q4J951	164	169	yes	yes	3	0.064826	47.045	13206	16711			117	610	119
AELLFDAYK	________________	ELLFDAYKNRKEIEPF	K	A	E	Y	K	N	2	0	0	1	0	0	1	0	0	0	2	1	0	1	0	0	0	0	1	0	0	0	9	0	1068.55	Q4J863	Q4J863	4	12	yes	yes	3	0.00096828	62.463	3465.7	3369.6			118	398	120
AELYYDYK	DVVDSTSKAELYYDYK	AELYYDYKTGFINNKN	K	A	E	Y	K	T	1	0	0	1	0	0	1	0	0	0	1	1	0	0	0	0	0	0	3	0	0	0	8	0	1063.49	Q4JC50	Q4JC50	240	247	yes	yes	3	0.051756	31.422	10829	10520			119	1241	121
AEPGDNIGFNVR	THHTKIDKAEPGDNIG	DNIGFNVRGVEKKDVK	K	A	E	V	R	G	1	1	2	1	0	0	1	2	0	1	0	0	0	1	1	0	0	0	0	1	0	0	12	0	1287.62	P17196	P17196	289	300	yes	yes	2;3	5.1899e-22	130.69	52580	63160			120	59	122
AEPTTEYVR	KVVIANNRAEPTTEYV	EPTTEYVRRKTENDIQ	R	A	E	V	R	R	1	1	0	0	0	0	2	0	0	0	0	0	0	0	1	0	2	0	1	1	0	0	9	0	1064.51	Q4JBY3	Q4JBY3	81	89	yes	yes	2;3	1.7597e-05	107.79	14446	23682			121	1198	123
AESGDLPLSKLELFYDQQWYIVNYDLR	LNHPFILRAESGDLPL	YIVNYDLRSLAIMVSR	R	A	E	L	R	S	1	1	1	3	0	2	2	1	0	1	5	1	0	1	1	2	0	1	3	1	0	0	27	1	3274.62	Q4J6L2	Q4J6L2	25	51	yes	yes	4	4.325e-21	56.172	3858.1	3130.8			122	157	124
AESLGIKIITPSDIQ	DPDRVKARAESLGIKI	IITPSDIQ________	R	A	E	I	Q	-	1	0	0	1	0	1	1	1	0	4	1	1	0	0	1	2	1	0	0	0	0	0	15	1	1583.88	Q4J7T4	Q4J7T4	255	269	yes	yes	3	0.00013016	38.995	7179.6	4880			123	333	125
AESLGLK	TISYLRAKAESLGLKK	KAESLGLKKIEGRGLI	K	A	E	L	K	K	1	0	0	0	0	0	1	1	0	0	2	1	0	0	0	1	0	0	0	0	0	0	7	0	716.407	Q4J8M6	Q4J8M6	128	134	yes	no	3	0.0056373	86.086	3703	1515.1			124	499	126
AESPGLSYIAFR	HHSLVLKRAESPGLSY	GLSYIAFRVRNVDKMR	R	A	E	F	R	V	2	1	0	0	0	0	1	1	0	1	1	0	0	1	1	2	0	0	1	0	0	0	12	0	1309.67	Q4J6K0	Q4J6K0	58	69	yes	yes	2;3	1.8994e-10	97.439	7339.7	8537			125	147	127
AESPGLSYIAFRVR	HHSLVLKRAESPGLSY	SYIAFRVRNVDKMREK	R	A	E	V	R	N	2	2	0	0	0	0	1	1	0	1	1	0	0	1	1	2	0	0	1	1	0	0	14	1	1564.84	Q4J6K0	Q4J6K0	58	71	yes	yes	3	0.010996	22.989	5805.3	6500.7			126	147	128
AEVAEPGEVIEK	FMKNWGVRAEVAEPGE	EPGEVIEKAKEKKYDM	R	A	E	E	K	A	2	0	0	0	0	0	4	1	0	1	0	1	0	0	1	0	0	0	0	2	0	0	12	0	1269.65	Q4JA47	Q4JA47	112	123	yes	yes	2;3	2.3993e-09	77.185	16129	22426			127	828	129
AEVGDITTLEDEASVDEVK	VVKAVVTKAEVGDITT	EASVDEVKKAYEEFKA	K	A	E	V	K	K	2	0	0	3	0	0	4	1	0	1	1	1	0	0	0	1	2	0	0	3	0	0	19	0	2018.95	Q4JBV7	Q4JBV7	633	651	yes	yes	3	1.4719e-23	81.854	5011.6	4662.4			128	1186	130
AEVKIFMVR	________________	EVKIFMVRGTAIFSAS	M	A	E	V	R	G	1	1	0	0	0	0	1	0	0	1	0	1	1	1	0	0	0	0	0	2	0	0	9	1	1091.62	P38613	P38613	2	10	yes	yes	4	0.00028604	60.892	6794.6	11324			129	72	131
AEVVFVPYSTGTNR	RGSEILSKAEVVFVPY	PYSTGTNRSLALSIVE	K	A	E	N	R	S	1	1	1	0	0	0	1	1	0	0	0	0	0	1	1	1	2	0	1	3	0	0	14	0	1538.77	Q4JBL8	Q4JBL8	28	41	yes	yes	2;3	1.3392e-07	62.287	10161	10618			130	1124	132
AEWERFEYR	AMIRLGYRAEWERFEY	EWERFEYRTYESKYRR	R	A	E	Y	R	T	1	2	0	0	0	0	3	0	0	0	0	0	0	1	0	0	0	1	1	0	0	0	9	1	1284.59	Q4J8X1	Q4J8X1	165	173	yes	yes	3	0.00022946	79.148	3401.5	1242.1			131	554	133
AEYPGRENLAVR	DSITSHFRAEYPGREN	GRENLAVRQQKLNKHL	R	A	E	V	R	Q	2	2	1	0	0	0	2	1	0	0	1	0	0	0	1	0	0	0	1	1	0	0	12	1	1373.71	Q4JAT5	Q4JAT5	215	226	yes	yes	2;3	0.00014538	51.286	6507.3	8563.9			132	988	134
AFAVLNVLGIK	IDHIPAGRAFAVLNVL	VLNVLGIKGHEGFRIA	R	A	F	I	K	G	2	0	1	0	0	0	0	1	0	1	2	1	0	1	0	0	0	0	0	2	0	0	11	0	1143.7	P74766	P74766	29	39	yes	yes	2;3	1.5111e-48	146.11	29661	38260			133	97	135
AFDEAMPSNVPR	GDNVKAWKAFDEAMPS	AMPSNVPRIILADTFE	K	A	F	P	R	I	2	1	1	1	0	0	1	0	0	0	0	0	1	1	2	1	0	0	0	1	0	0	12	0	1332.61	Q4J8T9	Q4J8T9	193	204	yes	yes	2;3	2.6595e-39	151.26	84205	66236			134	543	136
AFDIFTR	LPSETIIKAFDIFTRS	KAFDIFTRSIIIISEG	K	A	F	T	R	S	1	1	0	1	0	0	0	0	0	1	0	0	0	2	0	0	1	0	0	0	0	0	7	0	868.444	P39464	P39464	136	142	yes	yes	2	0.076109	47.082	2660.3	2825			135	77	137
AFDYVYTK	LIVSRMERAFDYVYTK	AFDYVYTKYNKLGDQD	R	A	F	T	K	Y	1	0	0	1	0	0	0	0	0	0	0	1	0	1	0	0	1	0	2	1	0	0	8	0	1005.48	Q4JCA3	Q4JCA3	385	392	yes	yes	2;3	0.0039858	93.649	87231	120310			136	1273	138
AFDYVYTKYNK	LIVSRMERAFDYVYTK	YVYTKYNKLGDQDMRT	R	A	F	N	K	L	1	0	1	1	0	0	0	0	0	0	0	2	0	1	0	0	1	0	3	1	0	0	11	1	1410.68	Q4JCA3	Q4JCA3	385	395	yes	yes	3;4;5	2.2563e-25	140.16	44906	103800			137	1273	139
AFDYVYTKYNKLGDQDMR	LIVSRMERAFDYVYTK	KLGDQDMRTAAMAMAI	R	A	F	M	R	T	1	1	1	3	0	1	0	1	0	0	1	2	1	1	0	0	1	0	3	1	0	0	18	2	2226.04	Q4JCA3	Q4JCA3	385	402	yes	yes	3;4;5	1.636e-14	63.691	47294	74620			138	1273	140
AFEEGDLLGSLRR	RDLSDCKKAFEEGDLL	DLLGSLRRMYELVENI	K	A	F	R	R	M	1	2	0	1	0	0	2	2	0	0	3	0	0	1	0	1	0	0	0	0	0	0	13	1	1461.76	Q4JA81	Q4JA81	24	36	yes	yes	3	9.7568e-10	79.492	7776	6402.8			139	851	141
AFELAQK	MTPDEFRRAFELAQKG	RAFELAQKGISSIYAL	R	A	F	Q	K	G	2	0	0	0	0	1	1	0	0	0	1	1	0	1	0	0	0	0	0	0	0	0	7	0	805.433	Q4JB27	Q4JB27	214	220	yes	yes	2;3	0.012281	89.296	30821	26421			140	1040	142
AFEQLYK	GFKAYECKAFEQLYKA	KAFEQLYKAKNLGVKT	K	A	F	Y	K	A	1	0	0	0	0	1	1	0	0	0	1	1	0	1	0	0	0	0	1	0	0	0	7	0	897.46	Q4J9U3	Q4J9U3	260	266	yes	yes	2;3	0.011608	94.114	34722	38405			141	765	143
AFFEQR	LTTADIIKAFFEQRYD	IKAFFEQRYDAKVSDY	K	A	F	Q	R	Y	1	1	0	0	0	1	1	0	0	0	0	0	0	2	0	0	0	0	0	0	0	0	6	0	796.387	Q4J8Q8	Q4J8Q8	227	232	yes	yes	2	0.060212	69.432	8292.3	5632.7			142	522	144
AFFEQRYDAK	LTTADIIKAFFEQRYD	FEQRYDAKVSDYMKTN	K	A	F	A	K	V	2	1	0	1	0	1	1	0	0	0	0	1	0	2	0	0	0	0	1	0	0	0	10	1	1273.61	Q4J8Q8	Q4J8Q8	227	236	yes	yes	3;4	0.00078402	49.3	10887	10121			143	522	145
AFFWELLQRLNK	KVDWGSHRAFFWELLQ	ELLQRLNKGEIGKSLV	R	A	F	N	K	G	1	1	1	0	0	1	1	0	0	0	3	1	0	2	0	0	0	1	0	0	0	0	12	1	1563.86	Q4J6U6	Q4J6U6	152	163	yes	yes	3;4	1.0576e-06	72.531	17027	17198			144	205	146
AFGAEGAIRK	VMTETYKRAFGAEGAI	GAEGAIRKHLSLFRDK	R	A	F	R	K	H	3	1	0	0	0	0	1	2	0	1	0	1	0	1	0	0	0	0	0	0	0	0	10	1	1018.56	Q4J893	Q4J893	188	197	yes	yes	3	0.021147	27.481	4539	7153.1			145	412	147
AFGVNVLPR	VKAGLQLRAFGVNVLP	FGVNVLPRDVIMFVKV	R	A	F	P	R	D	1	1	1	0	0	0	0	1	0	0	1	0	0	1	1	0	0	0	0	2	0	0	9	0	971.555	P95690	P95690	802	810	yes	yes	2	0.056235	31.422	9631.2	7577.2			146	98	148
AFIESK	EVKRNEVKAFIESKIA	VKAFIESKIAKRKS__	K	A	F	S	K	I	1	0	0	0	0	0	1	0	0	1	0	1	0	1	0	1	0	0	0	0	0	0	6	0	693.37	Q4JCI2	Q4JCI2	166	171	yes	yes	2;3	0.024594	99.919	11691	12708			147	1313	149
AFILLSDCSK	RIDAKIRRAFILLSDC	ILLSDCSKAKTAQEDK	R	A	F	S	K	A	1	0	0	1	1	0	0	0	0	1	2	1	0	1	0	2	0	0	0	0	0	0	10	0	1141.55	Q4J7N8	Q4J7N8	92	101	yes	yes	3	0.00094285	51.445	4600.8	3211.9			148	314	150
AFKDIVPSGLR	VRMDDFLKAFKDIVPS	DIVPSGLREIYIEVPE	K	A	F	L	R	E	1	1	0	1	0	0	0	1	0	1	1	1	0	1	1	1	0	0	0	1	0	0	11	1	1201.68	F2Z6A6	F2Z6A6	447	457	yes	yes	3	0.0051529	30.004	14725	8901.7			149	15	151
AFKELNNRLQAFR	FNKKKNQRAFKELNNR	NNRLQAFRGSKIAIVF	R	A	F	F	R	G	2	2	2	0	0	1	1	0	0	0	2	1	0	2	0	0	0	0	0	0	0	0	13	2	1605.87	Q4J9Y8	Q4J9Y8	96	108	yes	yes	3;4;5	6.4289e-06	47.712	26487	14190			150	785	152
AFKENSVSEDVLR	ADRVYNEKAFKENSVS	SVSEDVLRFIAEVHGF	K	A	F	L	R	F	1	1	1	1	0	0	2	0	0	0	1	1	0	1	0	2	0	0	0	2	0	0	13	1	1492.75	Q4JAB4	Q4JAB4	233	245	yes	yes	3	1.1901e-05	52.891	11357	10260			151	879	153
AFLRPETAQGMFTSFK	IGPYSTNKAFLRPETA	QGMFTSFKRVYEAFRQ	K	A	F	F	K	R	2	1	0	0	0	1	1	1	0	0	1	1	1	3	1	1	2	0	0	0	0	0	16	1	1829.91	Q4JAF0	Q4JAF0	160	175	yes	yes	3;4	7.8802e-13	63.682	18659	19074			152	897	154
AFLRPETAQGMFTSFKR	IGPYSTNKAFLRPETA	GMFTSFKRVYEAFRQK	K	A	F	K	R	V	2	2	0	0	0	1	1	1	0	0	1	1	1	3	1	1	2	0	0	0	0	0	17	2	1986.01	Q4JAF0	Q4JAF0	160	176	yes	yes	3;4;5	7.3817e-23	90.561	36745	43060			153	897	155
AFMELGGR	EPPSALAKAFMELGGR	AFMELGGRVIQGYGAT	K	A	F	G	R	V	1	1	0	0	0	0	1	2	0	0	1	0	1	1	0	0	0	0	0	0	0	0	8	0	879.427	Q4J9W4	Q4J9W4	318	325	yes	yes	2	0.020587	51.662	7700.7	9900.9			154	775	156
AFMPLALR	SITACASKAFMPLALR	AFMPLALRNEAIAIIP	K	A	F	L	R	N	2	1	0	0	0	0	0	0	0	0	2	0	1	1	1	0	0	0	0	0	0	0	8	0	917.516	Q4JBL8	Q4JBL8	130	137	yes	yes	2	0.0046828	82.305	5628.8	10430			155	1124	157
AFNISYNMFR	SITKSLGRAFNISYNM	NISYNMFRDALNGLQK	R	A	F	F	R	D	1	1	2	0	0	0	0	0	0	1	0	0	1	2	0	1	0	0	1	0	0	0	10	0	1261.59	Q4J8G9	Q4J8G9	147	156	yes	yes	2	0.0041686	45.829	6284.2	3495.2			156	462	158
AFNVIIGK	IINQKGEKAFNVIIGK	AFNVIIGKVMNVVKGR	K	A	F	G	K	V	1	0	1	0	0	0	0	1	0	2	0	1	0	1	0	0	0	0	0	1	0	0	8	0	860.512	Q4J945	Q4J945	599	606	yes	yes	3	0.014087	45.081	11466	10097			157	607	159
AFPASINSVSPVAVVIPTR	NRVLGSVKAFPASINS	VAVVIPTRTTHPKSVV	K	A	F	T	R	T	3	1	1	0	0	0	0	0	0	2	0	0	0	1	3	3	1	0	0	4	0	0	19	0	1924.08	Q4J963	Q4J963	107	125	yes	yes	2;3	1.8779e-38	112.74	18613	22665			158	617	160
AFPPGSTEIPADHR	VHRKGATRAFPPGSTE	TEIPADHRNVGQIVLI	R	A	F	H	R	N	2	1	0	1	0	0	1	1	1	1	0	0	0	1	3	1	1	0	0	0	0	0	14	0	1493.73	Q4J977	Q4J977	358	371	yes	yes	3	1.0002e-07	62.287	10734	12794			159	629	161
AFPPGSTEIPADHRNVGQIVLIPGSMGTASYIMAGIPEGR	VHRKGATRAFPPGSTE	MAGIPEGRRTWFTAPH	R	A	F	G	R	R	4	2	1	1	0	1	2	6	1	5	1	0	2	1	5	3	2	0	1	2	0	0	40	1	4106.07	Q4J977	Q4J977	358	397	yes	yes	4	2.2684e-129	134.99	7850.8	9730.8			160	629	162
AFQLLTQALR	AGDLLHAKAFQLLTQA	QLLTQALRGLPSETII	K	A	F	L	R	G	2	1	0	0	0	2	0	0	0	0	3	0	0	1	0	0	1	0	0	0	0	0	10	0	1159.67	P39464	P39464	117	126	yes	yes	2;3	0.0001929	70.808	12193	11434			161	77	163
AFQLSLDQSK	EALAYRTRAFQLSLDQ	QLSLDQSKLPNLVGTK	R	A	F	S	K	L	1	0	0	1	0	2	0	0	0	0	2	1	0	1	0	2	0	0	0	0	0	0	10	0	1135.59	Q4JAI1	Q4JAI1	116	125	yes	yes	2;3	1.2218e-45	164.9	51054	43070			162	918	164
AFRDISR	VDGIEFEKAFRDISRL	KAFRDISRLVDELYRI	K	A	F	S	R	L	1	2	0	1	0	0	0	0	0	1	0	0	0	1	0	1	0	0	0	0	0	0	7	1	863.461	Q4J8Y8	Q4J8Y8	85	91	yes	yes	3	0.038144	35.356	2697	1558.7			163	569	165
AFRKENQIIFQNPYEAVDIR	KLKGKEEKAFRKENQI	PYEAVDIRLKVYDIVA	K	A	F	I	R	L	2	2	2	1	0	2	2	0	0	3	0	1	0	2	1	0	0	0	1	1	0	0	20	2	2450.27	Q4J810	Q4J810	79	98	yes	yes	3;4	1.4228e-11	51.876	12339	12922			164	371	166
AFRVATTGR	QLPRVVRRAFRVATTG	FRVATTGRTGPVVVKI	R	A	F	G	R	T	2	2	0	0	0	0	0	1	0	0	0	0	0	1	0	0	2	0	0	1	0	0	9	1	977.541	Q4J9P1	Q4J9P1	140	148	yes	yes	3	0.00038215	68.371	4857.5	4860.3			165	731	167
AFRWFIR	________________	KAFRWFIRTQVLKDPF	K	A	F	I	R	T	1	2	0	0	0	0	0	0	0	1	0	0	0	2	0	0	0	1	0	0	0	0	7	1	994.55	Q4J8R4	Q4J8R4	7	13	yes	yes	3	0.015477	55.604	3759.1	4417.8			166	527	168
AFSAGADISQFKELEGLTAWQFAMK	IIFTGNGRAFSAGADI	TAWQFAMKGRELMDYI	R	A	F	M	K	G	5	0	0	1	0	2	2	2	0	1	2	2	1	3	0	2	1	1	0	0	0	0	25	1	2745.35	Q4J8D5	Q4J8D5	58	82	yes	yes	3;4	1.741e-100	154.65	75892	40565			167	437	169
AFSAGADVK	VIITGEGKAFSAGADV	FSAGADVKEMVDTPLK	K	A	F	V	K	E	3	0	0	1	0	0	0	1	0	0	0	1	0	1	0	1	0	0	0	1	0	0	9	0	864.434	Q4J6K9	Q4J6K9	60	68	yes	yes	3	0.00063182	68.371	5461.5	4721.3			168	155	170
AFSAGADVTGFQQSGSPASR	VIITGSGKAFSAGADV	QSGSPASRAIFRKDLF	K	A	F	S	R	A	4	1	0	1	0	2	0	3	0	0	0	0	0	2	1	4	1	0	0	1	0	0	20	0	1939.9	Q4J9P5	Q4J9P5	465	484	yes	yes	2;3	4.4391e-49	126.8	10784	12612			169	733	171
AFSEALDNPDVDVIISTGGTGYSTTDVTVETIR	DNKIKILRAFSEALDN	DVTVETIRKIFDREIE	R	A	F	I	R	K	2	1	1	4	0	0	2	3	0	3	1	0	0	1	1	3	6	0	1	4	0	0	33	0	3442.66	Q4JC39	Q4JC39	71	103	yes	yes	3	2.1762e-45	70.062	5434.9	3382.9			170	1234	172
AFSEALDNPDVDVIISTGGTGYSTTDVTVETIRK	DNKIKILRAFSEALDN	VTVETIRKIFDREIEG	R	A	F	R	K	I	2	1	1	4	0	0	2	3	0	3	1	1	0	1	1	3	6	0	1	4	0	0	34	1	3570.76	Q4JC39	Q4JC39	71	104	yes	yes	4	5.9303e-91	115.05	11471	11065			171	1234	173
AFSESPVVIK	MSYGDMVRAFSESPVV	SESPVVIKNEFKVTKH	R	A	F	I	K	N	1	0	0	0	0	0	1	0	0	1	0	1	0	1	1	2	0	0	0	2	0	0	10	0	1075.59	Q4J6P8	Q4J6P8	160	169	yes	yes	3	0.0043002	37.556	7612	8060.8			172	180	174
AFSLAK	TARDAVFRAFSLAKIR	FRAFSLAKIRSFDTNI	R	A	F	A	K	I	2	0	0	0	0	0	0	0	0	0	1	1	0	1	0	1	0	0	0	0	0	0	6	0	635.364	Q4JC34	Q4JC34	152	157	yes	yes	2;3	0.021327	64.547	56020	39965			173	1231	175
AFSLEGLMEEQNLLK	AVPADEARAFSLEGLM	MEEQNLLKDLIKNLGS	R	A	F	L	K	D	1	0	1	0	0	1	3	1	0	0	4	1	1	1	0	1	0	0	0	0	0	0	15	0	1720.87	Q4JB76	Q4JB76	152	166	yes	yes	3	9.4248e-10	72.891	6123.9	3570.2			174	1063	176
AFSLPFFAR	LFLKSSKKAFSLPFFA	FSLPFFARFFVRRQMK	K	A	F	A	R	F	2	1	0	0	0	0	0	0	0	0	1	0	0	3	1	1	0	0	0	0	0	0	9	0	1054.56	Q4J8T6	Q4J8T6	52	60	yes	yes	2	0.019984	38.754	5765.1	4157.2			175	540	177
AFSPDRIFLVK	FAQDKLGKAFSPDRIF	PDRIFLVKELPKTRNA	K	A	F	V	K	E	1	1	0	1	0	0	0	0	0	1	1	1	0	2	1	1	0	0	0	1	0	0	11	1	1291.73	Q4J6J8	Q4J6J8	551	561	yes	yes	4	5.4871e-06	71.03	8621.8	12411			176	145	178
AFSPPEVVGLVEEAVEDYTR	IYTALTGKAFSPPEVV	EAVEDYTRGGSPLGKL	K	A	F	T	R	G	2	1	0	1	0	0	4	1	0	0	1	0	0	1	2	1	1	0	1	4	0	0	20	0	2206.08	Q4J7Q7	Q4J7Q7	636	655	yes	yes	3	3.149e-20	70.094	234.75	0			177	324	179
AFSSGLNPNDEVR	FTDRDAVKAFSSGLNP	LNPNDEVRLAATMGNL	K	A	F	V	R	L	1	1	2	1	0	0	1	1	0	0	1	0	0	1	1	2	0	0	0	1	0	0	13	0	1404.66	Q4J9H7	Q4J9H7	56	68	yes	yes	2	2.5672e-30	139.48	15941	2895.2			178	699	180
AFTEANLIVDEAYNEILSEYSK	KIDEELKKAFTEANLI	EILSEYSKRIQEIISK	K	A	F	S	K	R	3	0	2	1	0	0	4	0	0	2	2	1	0	1	0	2	1	0	2	1	0	0	22	0	2518.21	Q4J8M1	Q4J8M1	26	47	yes	yes	3;4	3.2864e-67	133.84	16340	4159.7			179	495	181
AFTEANLIVDEAYNEILSEYSKR	KIDEELKKAFTEANLI	ILSEYSKRIQEIISKN	K	A	F	K	R	I	3	1	2	1	0	0	4	0	0	2	2	1	0	1	0	2	1	0	2	1	0	0	23	1	2674.31	Q4J8M1	Q4J8M1	26	48	yes	yes	3;4;5	2.5984e-85	148.57	30830	14785			180	495	182
AFTIPVAR	STIVKLGKAFTIPVAR	AFTIPVARRSVRQVRV	K	A	F	A	R	R	2	1	0	0	0	0	0	0	0	1	0	0	0	1	1	0	1	0	0	1	0	0	8	0	873.507	Q4JC04	Q4JC04	250	257	yes	yes	2	0.039238	42.287	5978	5790.4			181	1214	183
AFTLILQTR	TKDEKGNRAFTLILQT	FTLILQTREQFTRREK	R	A	F	T	R	E	1	1	0	0	0	1	0	0	0	1	2	0	0	1	0	0	2	0	0	0	0	0	9	0	1061.62	Q4J915	Q4J915	313	321	yes	yes	2	5.1638e-05	101.97	9442.2	7719.5			182	588	184
AFTPEEK	IDQGPEWRAFTPEEKE	RAFTPEEKEKRSRVGG	R	A	F	E	K	E	1	0	0	0	0	0	2	0	0	0	0	1	0	1	1	0	1	0	0	0	0	0	7	0	820.397	Q9UWN6	Q9UWN6	49	55	yes	yes	3	0.010048	76.035	4103.1	4033.8			183	1358	185
AFTPGCTR	VVLYFYPKAFTPGCTR	AFTPGCTRETIKFGQL	K	A	F	T	R	E	1	1	0	0	1	0	0	1	0	0	0	0	0	1	1	0	2	0	0	0	0	0	8	0	897.384	Q4JCJ2	Q4JCJ2	40	47	yes	yes	2;3	0.018576	54.712	30068	40075			184	1319	186
AFTYEKWYWDEEGLFTGGYGIVTGK	GTFERMGRAFTYEKWY	GYGIVTGKKVEKRIRW	R	A	F	G	K	K	1	0	0	1	0	0	3	5	0	1	1	2	0	2	0	0	3	2	3	1	0	0	25	1	2916.36	Q4JBB1	Q4JBB1	44	68	yes	yes	4;5	1.781e-46	86.791	18244	18248			185	1078	187
AFVDHLQAVGTGLK	YKKDNPLKAFVDHLQA	QAVGTGLKYAVRPQRI	K	A	F	L	K	Y	2	0	0	1	0	1	0	2	1	0	2	1	0	1	0	0	1	0	0	2	0	0	14	0	1454.79	Q4J6F7	Q4J6F7	15	28	yes	yes	3;4	5.8485e-09	68.972	41698	38144			186	125	188
AFVGFDGIVR	YVHIGHGRAFVGFDGI	VGFDGIVRYLKLRGFN	R	A	F	V	R	Y	1	1	0	1	0	0	0	2	0	1	0	0	0	2	0	0	0	0	0	2	0	0	10	0	1079.58	Q4JCA6	Q4JCA6	45	54	yes	yes	2;3	5.3522e-06	99.973	17924	13479			187	1275	189
AFVIDEGFGSK	LIDDAKIKAFVIDEGF	IDEGFGSKEMEIPAPY	K	A	F	S	K	E	1	0	0	1	0	0	1	2	0	1	0	1	0	2	0	1	0	0	0	1	0	0	11	0	1168.58	Q4J6Z5	Q4J6Z5	75	85	yes	yes	3	0.00036389	55.353	9590.5	5027.4			188	230	190
AFVKDLVYQLEK	SLFRVAFKAFVKDLVY	DLVYQLEKSKVRGRRL	K	A	F	E	K	S	1	0	0	1	0	1	1	0	0	0	2	2	0	1	0	0	0	0	1	2	0	0	12	1	1451.8	P11513	P11513	358	369	yes	yes	3	8.7622e-09	55.261	5559.5	2784.3			189	49	191
AFVNER	________________	________________	M	A	F	E	R	T	1	1	1	0	0	0	1	0	0	0	0	0	0	1	0	0	0	0	0	1	0	0	6	0	734.371	Q4JC93	Q4JC93	2	7	yes	yes	2	0.067801	67.035	33636	23795			190	1268	192
AFVNNHISSEDYVDITGGR	EQDLKDFKAFVNNHIS	YVDITGGRKGMSVAAA	K	A	F	G	R	K	1	1	2	2	0	0	1	2	1	2	0	0	0	1	0	2	1	0	1	2	0	0	19	0	2092.98	Q4J9W0	Q4J9W0	87	105	yes	yes	3	1.5582e-13	54.511	5525.8	3444.8			191	774	193
AFWGTEFSR	LRASSAGRAFWGTEFS	FWGTEFSRWAPVPDSI	R	A	F	S	R	W	1	1	0	0	0	0	1	1	0	0	0	0	0	2	0	1	1	1	0	0	0	0	9	0	1099.51	P23112	P23112	695	703	yes	yes	2;3	0.00038218	92.051	26949	54254			192	62	194
AFWYAVEYDNSRK	SIGQSISKAFWYAVEY	VEYDNSRK________	K	A	F	R	K	-	2	1	1	1	0	0	1	0	0	0	0	1	0	1	0	1	0	1	2	1	0	0	13	1	1647.77	Q4J6J5	Q4J6J5	538	550	yes	yes	2;3;4	8.5793e-49	156	27090	55446			193	143	195
AFYDMINR	VYSSVVGKAFYDMINR	AFYDMINRKVNSIGFK	K	A	F	N	R	K	1	1	1	1	0	0	0	0	0	1	0	0	1	1	0	0	0	0	1	0	0	0	8	0	1028.47	Q4JC86	Q4JC86	33	40	yes	yes	2	0.004034	84.498	6377.8	3812.4			194	1266	196
AFYEFLK	IPLVTLDRAFYEFLKA	RAFYEFLKANRFDTSG	R	A	F	L	K	A	1	0	0	0	0	0	1	0	0	0	1	1	0	2	0	0	0	0	1	0	0	0	7	0	916.469	Q4J6V2	Q4J6V2	126	132	yes	yes	3	0.021324	60.788	5036	2471.4			195	209	197
AGADLIITYYAEK	EITTAIKRAGADLIIT	IITYYAEKIAEWIREG	R	A	G	E	K	I	3	0	0	1	0	0	1	1	0	2	1	1	0	0	0	0	1	0	2	0	0	0	13	0	1426.73	Q4JAM8	Q4JAM8	313	325	yes	yes	2;3;4	4.2284e-27	133.16	34789	15102			196	957	198
AGADLIITYYAEKIAEWIR	EITTAIKRAGADLIIT	EKIAEWIREGVPF___	R	A	G	I	R	E	4	1	0	1	0	0	2	1	0	4	1	1	0	0	0	0	1	1	2	0	0	0	19	1	2195.16	Q4JAM8	Q4JAM8	313	331	yes	yes	4	0.00054019	26.412	1840	1212.2			197	957	199
AGAGIIEAGTPLVK	KVAIQAIKAGAGIIEA	EAGTPLVKAEGIRGLK	K	A	G	V	K	A	3	0	0	0	0	0	1	3	0	2	1	1	0	0	1	0	1	0	0	1	0	0	14	0	1295.74	Q4JAK7	Q4JAK7	41	54	yes	yes	2;3	4.2943e-21	109	33983	44106			198	940	200
AGAKEVLGVGDDASAVIPELFSER	KIEEVLKRAGAKEVLG	IPELFSERRRVSKKGI	R	A	G	E	R	R	4	1	0	2	0	0	3	3	0	1	2	1	0	1	1	2	0	0	0	3	0	0	24	1	2429.24	Q4JA69	Q4JA69	119	142	yes	yes	3;4	6.3435e-25	63.376	23497	20132			199	843	201
AGASFVFNLNEENISDLLDIKR	KELIEGVKAGASFVFN	SDLLDIKRDAVFIVAP	K	A	G	K	R	D	2	1	3	2	0	0	2	1	0	2	3	1	0	2	0	2	0	0	0	1	0	0	22	1	2464.26	Q4JA86	Q4JA86	222	243	yes	yes	3;4	8.0978e-09	42.618	15123	13539			200	854	202
AGATAEAVR	SGKLSMWKAGATAEAV	GATAEAVRNAVFATLM	K	A	G	V	R	N	4	1	0	0	0	0	1	1	0	0	0	0	0	0	0	0	1	0	0	1	0	0	9	0	844.44	Q4JC17	Q4JC17	195	203	yes	yes	2;3	0.0003153	93.143	10364	9491.8			201	1221	203
AGATAEAVRNAVFATLMAK	SGKLSMWKAGATAEAV	VFATLMAKNGFTGPEL	K	A	G	A	K	N	7	1	1	0	0	0	1	1	0	0	1	1	1	1	0	0	2	0	0	2	0	0	19	1	1891	Q4JC17	Q4JC17	195	213	yes	yes	3	4.1628e-08	44.1	13659	25321			202	1221	204
AGAVLVTK	WMAQQAEKAGAVLVTK	AGAVLVTKTTALGVEK	K	A	G	T	K	T	2	0	0	0	0	0	0	1	0	0	1	1	0	0	0	0	1	0	0	2	0	0	8	0	757.47	Q4JBU7	Q4JBU7	110	117	yes	yes	2;3	0.01082	73.248	6588.8	10784			203	1178	205
AGDANIMTVLGIMDDATIESAVK	DVEVEIAKAGDANIMT	ATIESAVKRAHELGLL	K	A	G	V	K	R	4	0	1	3	0	0	1	2	0	3	1	1	2	0	0	1	2	0	0	2	0	0	23	0	2334.14	Q4JAK7	Q4JAK7	92	114	yes	yes	3;4	7.6081e-32	81.884	5939.8	6863.2			204	940	206
AGDANIMTVLGIMDDATIESAVKR	DVEVEIAKAGDANIMT	TIESAVKRAHELGLLV	K	A	G	K	R	A	4	1	1	3	0	0	1	2	0	3	1	1	2	0	0	1	2	0	0	2	0	0	24	1	2490.25	Q4JAK7	Q4JAK7	92	115	yes	yes	4	1.566e-30	75.177	9852.6	12000			205	940	207
AGDFAIVGVAVLLK	SYEKLERRAGDFAIVG	VGVAVLLKLSGDVVDD	R	A	G	L	K	L	3	0	0	1	0	0	0	2	0	1	2	1	0	1	0	0	0	0	0	3	0	0	14	0	1371.81	Q4JAA1	Q4JAA1	183	196	yes	yes	2;3	9.6937e-15	76.073	15073	12722			206	866	208
AGDITSSAMK	EELELIKKAGDITSSA	DITSSAMKISSEKIHE	K	A	G	M	K	I	2	0	0	1	0	0	0	1	0	1	0	1	1	0	0	2	1	0	0	0	0	0	10	0	979.464	Q4J8S7	Q4J8S7	154	163	yes	yes	3	0.0066187	34.755	15944	25076			207	535	209
AGDIYLFDPQTNNTIKLEIEVFTER	GKRIVFQRAGDIYLFD	EIEVFTERKKKRPKFV	R	A	G	E	R	K	1	1	2	2	0	1	3	1	0	3	2	1	0	2	1	0	3	0	1	1	0	0	25	1	2925.48	Q4J6J4	Q4J6J4	241	265	yes	yes	4	8.6303e-38	74.876	7894.2	8718.5			208	142	210
AGDSAIVK	EKNPQFIKAGDSAIVK	AGDSAIVKFKPIKELV	K	A	G	V	K	F	2	0	0	1	0	0	0	1	0	1	0	1	0	0	0	1	0	0	0	1	0	0	8	0	759.413	P17196	P17196	382	389	yes	yes	2;3	0.00065954	111.17	96481	130920			209	59	211
AGDVAFR	IGAGARLKAGDVAFRG	KAGDVAFRGNFATVDN	K	A	G	F	R	G	2	1	0	1	0	0	0	1	0	0	0	0	0	1	0	0	0	0	0	1	0	0	7	0	734.371	Q4JAH5	Q4JAH5	92	98	yes	yes	2	0.042785	69.176	6939.6	3877.2			210	915	212
AGDYALASVALAIK	VYKKVVRRAGDYALAS	ASVALAIKLKGNEIED	R	A	G	I	K	L	5	0	0	1	0	0	0	1	0	1	2	1	0	0	0	1	0	0	1	1	0	0	14	0	1361.76	Q4J6M6	Q4J6M6	188	201	yes	yes	3	4.6406e-15	86.772	2814	5223.6			211	167	213
AGEAGLGSR	KYPVTGVRAGEAGLGS	GEAGLGSRGIGDHIVH	R	A	G	S	R	G	2	1	0	0	0	0	1	3	0	0	1	0	0	0	0	1	0	0	0	0	0	0	9	0	816.409	Q4JCH3	Q4JCH3	69	77	yes	yes	2	0.0024267	60.398	3883.3	5612			212	1307	214
AGEEVWLVNAK	RVFSGTLRAGEEVWLV	EVWLVNAKRQQRILQV	R	A	G	A	K	R	2	0	1	0	0	0	2	1	0	0	1	1	0	0	0	0	0	1	0	2	0	0	11	0	1214.63	P23112	P23112	322	332	yes	yes	2;3	2.3609e-09	108.7	13535	15113			213	62	215
AGEEVWLVNAKR	RVFSGTLRAGEEVWLV	VWLVNAKRQQRILQVS	R	A	G	K	R	Q	2	1	1	0	0	0	2	1	0	0	1	1	0	0	0	0	0	1	0	2	0	0	12	1	1370.73	P23112	P23112	322	333	yes	yes	2;3;4	1.4922e-12	107.09	55860	61311			214	62	216
AGEIDVALVVGVEQMSQSPNPQVIELIGR	RDAYQAIKAGEIDVAL	QVIELIGRAGNYFWEF	K	A	G	G	R	A	2	1	1	1	0	3	3	3	0	3	2	0	1	0	2	2	0	0	0	5	0	0	29	0	3047.6	Q4J9Q7	Q4J9Q7	99	127	yes	yes	3	1.7058e-31	66.36	4297.8	1890.4			215	738	217
AGETAYFYAGFLQPPTGQNMR	NPTAPFFRAGETAYFY	PPTGQNMRIESYTWNF	R	A	G	M	R	I	3	1	1	0	0	2	1	3	0	0	1	0	1	2	2	0	2	0	2	0	0	0	21	0	2318.08	Q4J9Y4	Q4J9Y4	163	183	yes	yes	2;3	7.1604e-76	146.97	42001	39647			216	782	218
AGFIIGR	PAIRALARAGFIIGRI	RAGFIIGRIEDVTPLP	R	A	G	G	R	I	1	1	0	0	0	0	0	2	0	2	0	0	0	1	0	0	0	0	0	0	0	0	7	0	732.428	P39469	P39469	103	109	yes	yes	2	0.042612	69.234	2927	3894.5			217	81	219
AGFIIGRIEDVTPLPHDTIR	PAIRALARAGFIIGRI	PLPHDTIRRPGGRRGR	R	A	G	I	R	R	1	2	0	2	0	0	1	2	1	4	1	0	0	1	2	0	2	0	0	1	0	0	20	1	2219.21	P39469	P39469	103	122	yes	yes	3;4;5	1.3289e-49	129.2	47149	44873			218	81	220
AGGAEIALAGSNPLSTQDDVAAGLAK	AVLVETLKAGGAEIAL	DVAAGLAKNGIHVYAW	K	A	G	A	K	N	7	0	1	2	0	1	1	4	0	1	3	1	0	0	1	2	1	0	0	1	0	0	26	0	2396.22	Q4JAZ7	Q4JAZ7	65	90	yes	yes	3;4	2.5678e-75	129.85	36771	32796			219	1020	221
AGGDMYVK	LLVGRDVRAGGDMYVK	AGGDMYVKLVEAGLLS	R	A	G	V	K	L	1	0	0	1	0	0	0	2	0	0	0	1	1	0	0	0	0	0	1	1	0	0	8	0	839.385	Q4JAK3	Q4JAK3	48	55	yes	yes	2	0.0043445	91.318	11079	14167			220	936	222
AGGEFGYR	GKVSRPFRAGGEFGYR	AGGEFGYRGDKINELI	R	A	G	Y	R	G	1	1	0	0	0	0	1	3	0	0	0	0	0	1	0	0	0	0	1	0	0	0	8	0	855.388	O05642	O05642	137	144	yes	yes	2	0.017185	66.429	5643.9	6326.6			221	36	223
AGGEFGYRGDK	GKVSRPFRAGGEFGYR	EFGYRGDKINELIRRM	R	A	G	D	K	I	1	1	0	1	0	0	1	4	0	0	0	1	0	1	0	0	0	0	1	0	0	0	11	1	1155.53	O05642	O05642	137	147	yes	yes	2;3;4	0.00044407	40.154	19992	30523			222	36	224
AGGEFGYRGDKINELIR	GKVSRPFRAGGEFGYR	DKINELIRRMV_____	R	A	G	I	R	R	1	2	1	1	0	0	2	4	0	2	1	1	0	1	0	0	0	0	1	0	0	0	17	2	1893.97	O05642	O05642	137	153	yes	yes	2;3;4;5	4.3045e-18	81.346	36558	61366			223	36	225
AGGEGYLFIDTHAVIR	KGIAEEARAGGEGYLF	IDTHAVIRTPSGYLPG	R	A	G	I	R	T	2	1	0	1	0	0	1	3	1	2	1	0	0	1	0	0	1	0	1	1	0	0	16	0	1717.88	P35028	P35028	82	97	yes	yes	2;3;4	2.4596e-23	98.676	69945	63551			224	69	226
AGGGVAEILNR	ILHVNSTKAGGGVAEI	GVAEILNRMVPLMKEL	K	A	G	N	R	M	2	1	1	0	0	0	1	3	0	1	1	0	0	0	0	0	0	0	0	1	0	0	11	0	1055.57	Q4J7U8	Q4J7U8	37	47	yes	yes	2;3	2.7035e-06	86.898	9958.7	13458			225	342	227
AGGSSVEIEGK	KAVVSKIKAGGSSVEI	SSVEIEGKKGKKTIGE	K	A	G	G	K	K	1	0	0	0	0	0	2	3	0	1	0	1	0	0	0	2	0	0	0	1	0	0	11	0	1032.51	Q4J919	Q4J919	65	75	yes	yes	2;3	2.8782e-06	82.417	7798.6	10811			226	590	228
AGHSLK	TGREIASKAGHSLKTV	SKAGHSLKTVTLELGG	K	A	G	L	K	T	1	0	0	0	0	0	0	1	1	0	1	1	0	0	0	1	0	0	0	0	0	0	6	0	611.339	Q4J7R8	Q4J7R8	239	244	yes	yes	2	0.03912	75.311	9246.3	4414.1			227	331	229
AGIDSISVNPDAVISVR	EVVEFLVRAGIDSISV	PDAVISVRRQVASVEQ	R	A	G	V	R	R	2	1	1	2	0	0	0	1	0	3	0	0	0	0	1	3	0	0	0	3	0	0	17	0	1711.91	Q4J8Y3	Q4J8Y3	754	770	yes	yes	2;3	6.1749e-34	122.01	21072	4418.4			228	564	230
AGIDSISVNPDAVISVRR	EVVEFLVRAGIDSISV	DAVISVRRQVASVEQK	R	A	G	R	R	Q	2	2	1	2	0	0	0	1	0	3	0	0	0	0	1	3	0	0	0	3	0	0	18	1	1868.01	Q4J8Y3	Q4J8Y3	754	771	yes	yes	2;3;4	1.8072e-16	74.428	21042	15133			229	564	231
AGIESMGLR	EKVAKVIRAGIESMGL	GIESMGLRLVAKRPES	R	A	G	L	R	L	1	1	0	0	0	0	1	2	0	1	1	0	1	0	0	1	0	0	0	0	0	0	9	0	932.475	Q4JC13	Q4JC13	282	290	yes	yes	2;3	1.664e-05	104.44	24513	22919			230	1218	232
AGIGVDNIDTEEAEKR	KKLKVIARAGIGVDNI	DTEEAEKRNIRVVYAP	R	A	G	K	R	N	2	1	1	2	0	0	3	2	0	2	0	1	0	0	0	0	1	0	0	1	0	0	16	1	1715.83	Q4J928	Q4J928	72	87	yes	yes	2;3;4	2.3897e-17	77.746	22182	39438			231	594	233
AGIGVDNIDTEEAEKRNIR	KKLKVIARAGIGVDNI	EAEKRNIRVVYAPGTS	R	A	G	I	R	V	2	2	2	2	0	0	3	2	0	3	0	1	0	0	0	0	1	0	0	1	0	0	19	2	2099.06	Q4J928	Q4J928	72	90	yes	yes	4	0.00034488	27.271	6560.4	4723			232	594	234
AGINDFVVVTTDR	YSISGLKKAGINDFVV	FVVVTTDRGKKLIEDE	K	A	G	D	R	G	1	1	1	2	0	0	0	1	0	1	0	0	0	1	0	0	2	0	0	3	0	0	13	0	1405.72	Q4J6D5	Q4J6D5	44	56	yes	yes	3	9.6127e-06	64.798	1816.9	1616.9			233	108	235
AGIPVMGHIGLTPQR	DVVRKIVRAGIPVMGH	HIGLTPQRFLRIGGFR	R	A	G	Q	R	F	1	1	0	0	0	1	0	3	1	2	1	0	1	0	2	0	1	0	0	1	0	0	15	0	1545.85	Q4JA70	Q4JA70	131	145	yes	yes	2;3;4	4.7951e-16	94.717	50665	43301			234	844	236
AGIPVMGHIGLTPQRFLR	DVVRKIVRAGIPVMGH	LTPQRFLRIGGFRVLG	R	A	G	L	R	I	1	2	0	0	0	1	0	3	1	2	2	0	1	1	2	0	1	0	0	1	0	0	18	1	1962.1	Q4JA70	Q4JA70	131	148	yes	yes	4	0.0067564	19.725	23097	86333			235	844	237
AGIRSFDDEAEFTR	TISDIPIKAGIRSFDD	DDEAEFTRDKKIIDSG	K	A	G	T	R	D	2	2	0	2	0	0	2	1	0	1	0	0	0	2	0	1	1	0	0	0	0	0	14	1	1612.75	Q4J9Z9	Q4J9Z9	258	271	yes	yes	2;3	1.2103e-07	52.009	10069	10767			236	792	238
AGKEDTVYDLGCGDGR	KRMLEIAKAGKEDTVY	DLGCGDGRVVITAAKD	K	A	G	G	R	V	1	1	0	3	1	0	1	4	0	0	1	1	0	0	0	0	1	0	1	1	0	0	16	1	1700.71	Q4J8M8	Q4J8M8	29	44	yes	yes	3	9.0884e-13	65.949	16961	15135			237	500	239
AGKLNMVYNR	RIAANLAKAGKLNMVY	KLNMVYNRTVSKAEQF	K	A	G	N	R	T	1	1	2	0	0	0	0	1	0	0	1	1	1	0	0	0	0	0	1	1	0	0	10	1	1164.61	Q4JBM8	Q4JBM8	18	27	yes	yes	2;3;4	0.0002243	54.066	34651	38522			238	1131	240
AGKVNQEDLEEAFNDAVVTVVR	RETIRLHRAGKVNQED	DAVVTVVRDHQEAGID	R	A	G	V	R	D	3	1	2	2	0	1	3	1	0	0	1	1	0	1	0	0	1	0	0	5	0	0	22	1	2402.21	Q4JAI4	Q4JAI4	31	52	yes	yes	3;4	9.7176e-45	100.76	43157	51072			239	921	241
AGLGDVIIGASADLAR	RQGYGGCKAGLGDVII	GASADLARQIGVEKAP	K	A	G	A	R	Q	4	1	0	2	0	0	0	3	0	2	2	0	0	0	0	1	0	0	0	1	0	0	16	0	1497.82	Q4J6Z6	Q4J6Z6	301	316	yes	yes	3	0.00099141	30.575	1741.6	1336.2			240	231	242
AGLGGIYLVK	VDVEAYYKAGLGGIYL	LGGIYLVKSGVPFREE	K	A	G	V	K	S	1	0	0	0	0	0	0	3	0	1	2	1	0	0	0	0	0	0	1	1	0	0	10	0	989.591	Q4JCF8	Q4JCF8	178	187	yes	yes	2;3	1.6954e-05	79.474	16134	15791			241	1303	243
AGLIGFTK	QANYSAAKAGLIGFTK	AGLIGFTKTLAKELGK	K	A	G	T	K	T	1	0	0	0	0	0	0	2	0	1	1	1	0	1	0	0	1	0	0	0	0	0	8	0	805.47	Q4J7G3	Q4J7G3	157	164	yes	yes	2;3	0.0030826	81.296	17381	22690			242	290	244
AGLPDGVVNYLTGK	NLIQILRRAGLPDGVV	VVNYLTGKGSEIVTPA	R	A	G	G	K	G	1	0	1	1	0	0	0	3	0	0	2	1	0	0	1	0	1	0	1	2	0	0	14	0	1402.75	Q4JC93	Q4JC93	230	243	yes	yes	2;3	1.9914e-18	106.14	24334	28506			243	1268	245
AGLVTK	TILQQLEKAGLVTKTR	EKAGLVTKTRRGRILS	K	A	G	T	K	T	1	0	0	0	0	0	0	1	0	0	1	1	0	0	0	0	1	0	0	1	0	0	6	0	587.364	Q4J8U1	Q4J8U1	111	116	yes	yes	3	0.037376	61.006	1595.8	3924.1			244	545	246
AGLVVIQDR	EAAEKARKAGLVVIQD	GLVVIQDRCMYKEYVK	K	A	G	D	R	C	1	1	0	1	0	1	0	1	0	1	1	0	0	0	0	0	0	0	0	2	0	0	9	0	969.561	Q4JC91	Q4JC91	121	129	yes	yes	2;3	0.0010984	71.614	29363	26083			245	1267	247
AGMTSVVLVPTVIK	YTLEAFRKAGMTSVVL	VLVPTVIKTVNDHDLG	K	A	G	I	K	T	1	0	0	0	0	0	0	1	0	1	1	1	1	0	1	1	2	0	0	4	0	0	14	0	1413.83	Q4JAU6	Q4JAU6	280	293	yes	yes	3	2.5633e-15	92.856	6402.3	11138			246	997	248
AGNASLEEVVMSLK	TVNGIGERAGNASLEE	EEVVMSLKKLLGYDVG	R	A	G	L	K	K	2	0	1	0	0	0	2	1	0	0	2	1	1	0	0	2	0	0	0	2	0	0	14	0	1446.74	Q4JA78	Q4JA78	237	250	yes	yes	3	1.2652e-07	53.3	8664.1	8174.4			247	850	249
AGNNYWKYR	FVEKPLLKAGNNYWKY	GNNYWKYRVRAVKWPV	K	A	G	Y	R	V	1	1	2	0	0	0	0	1	0	0	0	1	0	0	0	0	0	1	2	0	0	0	9	1	1170.56	Q4JB43	Q4JB43	171	179	yes	yes	3	0.00037553	68.625	19545	32021			248	1051	250
AGPVLLFK	________________	AGPVLLFKEGTSRSSG	M	A	G	F	K	E	1	0	0	0	0	0	0	1	0	0	2	1	0	1	1	0	0	0	0	1	0	0	8	0	843.522	Q9V2T5	Q9V2T5	2	9	yes	yes	2;3	0.0015773	105.39	107940	223160			249	1361	251
AGPVLLFKEGTSR	________________	LFKEGTSRSSGRDALR	M	A	G	S	R	S	1	1	0	0	0	0	1	2	0	0	2	1	0	1	1	1	1	0	0	1	0	0	13	1	1373.77	Q9V2T5	Q9V2T5	2	14	yes	yes	3;4	0.00021157	37.613	22579	30159			250	1361	252
AGQAPIVYR	SNFASAAKAGQAPIVY	GQAPIVYRDTSDDAGK	K	A	G	Y	R	D	2	1	0	0	0	1	0	1	0	1	0	0	0	0	1	0	0	0	1	1	0	0	9	0	973.535	Q4J9L8	Q4J9L8	124	132	yes	yes	2	0.053278	31.871	10704	6690.4			251	721	253
AGRGGINFR	GKKLLQQRAGRGGINF	GRGGINFRSPSWRRVG	R	A	G	F	R	S	1	2	1	0	0	0	0	3	0	1	0	0	0	1	0	0	0	0	0	0	0	0	9	1	946.51	Q4JB43	Q4JB43	10	18	yes	yes	3	0.056287	24.03	6123.5	4955.6			252	1051	254
AGRPGYDNHGEAIILVR	EYRQMSGRAGRPGYDN	GEAIILVRSKVEVDKV	R	A	G	V	R	S	2	2	1	1	0	0	1	3	1	2	1	0	0	0	1	0	0	0	1	1	0	0	17	1	1836.96	Q4JC00	Q4JC00	386	402	yes	yes	4	0.00044943	27.714	3099.1	4261.1			253	1210	255
AGSEEILK	LFELGKIKAGSEEILK	AGSEEILKLARSGNLY	K	A	G	L	K	L	1	0	0	0	0	0	2	1	0	1	1	1	0	0	0	1	0	0	0	0	0	0	8	0	845.449	Q4J8M3	Q4J8M3	445	452	yes	yes	2	0.0058672	79.474	9324.6	10376			254	497	256
AGSIVNNEIEITSEYEVGGK	DMGGTTAKAGSIVNNE	SEYEVGGKAHHGRLVK	K	A	G	G	K	A	1	0	2	0	0	0	4	3	0	3	0	1	0	0	0	2	1	0	1	2	0	0	20	0	2108.03	Q4JBP4	Q4JBP4	278	297	yes	yes	3	3.3528e-63	143.46	14090	15561			255	1139	257
AGSIVNNEIEITSEYEVGGKAHHGR	DMGGTTAKAGSIVNNE	GGKAHHGRLVKGSGYP	K	A	G	G	R	L	2	1	2	0	0	0	4	4	2	3	0	1	0	0	0	2	1	0	1	2	0	0	25	1	2666.3	Q4JBP4	Q4JBP4	278	302	yes	yes	4;5	1.8118e-53	95.926	12692	15852			256	1139	258
AGSTADFESYVVSHNIANDIK	ATDLPVSKAGSTADFE	HNIANDIKGNLGMKHY	K	A	G	I	K	G	3	0	2	2	0	0	1	1	1	2	0	1	0	1	0	3	1	0	1	2	0	0	21	0	2237.06	Q4JBT2	Q4JBT2	302	322	yes	yes	3;4	9.0021e-55	118.96	24727	23584			257	1167	259
AGSVEVTLLPAPK	LPFIVSGKAGSVEVTL	VTLLPAPKGTGLVVGS	K	A	G	P	K	G	2	0	0	0	0	0	1	1	0	0	2	1	0	0	2	1	1	0	0	2	0	0	13	0	1280.73	O05641	O05641	142	154	yes	yes	2;3;4	6.5019e-16	114.86	51335	65222			258	35	260
AGSVNFYEYEDALKMR	WDEIPGYRAGSVNFYE	YEDALKMREALNNFQG	R	A	G	M	R	E	2	1	1	1	0	0	2	1	0	0	1	1	1	1	0	1	0	0	2	1	0	0	16	1	1891.88	Q4JBT2	Q4JBT2	127	142	yes	yes	4	7.5241e-12	57.148	4929.8	6339.7			259	1167	261
AGSVNFYEYEDALKMREALNNFQGGTIVVNTAR	WDEIPGYRAGSVNFYE	TIVVNTARLPHRCPVA	R	A	G	A	R	L	4	2	4	1	0	1	3	3	0	1	2	1	1	2	0	1	2	0	2	3	0	0	33	2	3676.79	Q4JBT2	Q4JBT2	127	159	yes	yes	4;5	9.9666e-71	85.615	15426	20903			260	1167	262
AGTFVAGISYTK	IDVANKIKAGTFVAGI	VAGISYTKSIENKKVI	K	A	G	T	K	S	2	0	0	0	0	0	0	2	0	1	0	1	0	1	0	1	2	0	1	1	0	0	12	0	1213.63	Q4J8F0	Q4J8F0	378	389	yes	yes	2;3	1.1004e-17	122.39	35073	23108			261	448	263
AGTIGGSAVIAAGK	GIGSFGSRAGTIGGSA	SAVIAAGKELLKKLNV	R	A	G	G	K	E	4	0	0	0	0	0	0	4	0	2	0	1	0	0	0	1	1	0	0	1	0	0	14	0	1171.66	Q4J7T6	Q4J7T6	498	511	yes	yes	3	4.5508e-12	77.185	13434	19293			262	334	264
AGVFMPLPR	RPVMVTTRAGVFMPLP	GVFMPLPRMPGRTGEL	R	A	G	P	R	M	1	1	0	0	0	0	0	1	0	0	1	0	1	1	2	0	0	0	0	1	0	0	9	0	986.537	Q4JBU8	Q4JBU8	444	452	yes	yes	2;3	2.7673e-05	106.04	63784	55613			263	1179	265;266
AGVGIQGVNDFGR	ENVKKIEKAGVGIQGV	QGVNDFGRVGYNGPCP	K	A	G	G	R	V	1	1	1	1	0	1	0	4	0	1	0	0	0	1	0	0	0	0	0	2	0	0	13	0	1288.65	Q4JAA9	Q4JAA9	77	89	yes	yes	2;3	1.1732e-39	149.69	109050	89806			264	874	267
AGVIETTFKEETETDLFGEQVDLVGGVMQLMR	AKAIGATRAGVIETTF	GGVMQLMRYAFQTLVE	R	A	G	M	R	Y	1	1	0	2	0	2	5	4	0	1	3	1	2	2	0	0	4	0	0	4	0	0	32	1	3541.73	Q4J8K9	Q4J8K9	177	208	yes	yes	4	1.1095e-152	177.85	15107	8729.9			265	484	268
AGVLDIFLK	SMLDMSIRAGVLDIFL	GVLDIFLKLKEERGKS	R	A	G	L	K	L	1	0	0	1	0	0	0	1	0	1	2	1	0	1	0	0	0	0	0	1	0	0	9	0	974.58	Q4J810	Q4J810	184	192	yes	yes	3	0.0010854	60.436	4859.3	1302.1			266	371	269
AGVPLLSQAATK	TTHYDISKAGVPLLSQ	LLSQAATKIADPQVRN	K	A	G	T	K	I	3	0	0	0	0	1	0	1	0	0	2	1	0	0	1	1	1	0	0	1	0	0	12	0	1154.67	Q4JAA1	Q4JAA1	83	94	yes	yes	2;3;4	7.769e-10	95.417	44778	42944			267	866	270
AGYSAAVISK	MAAHEISKAGYSAAVI	YSAAVISKVFPTRSHS	K	A	G	S	K	V	3	0	0	0	0	0	0	1	0	1	0	1	0	0	0	2	0	0	1	1	0	0	10	0	965.518	Q4JA37	Q4JA37	27	36	yes	yes	2;3	5.1019e-05	94.767	31043	33878			268	819	271
AGYSAAVISKVFPTR	MAAHEISKAGYSAAVI	ISKVFPTRSHSAAAEG	K	A	G	T	R	S	3	1	0	0	0	0	0	1	0	1	0	1	0	1	1	2	1	0	1	2	0	0	15	1	1565.86	Q4JA37	Q4JA37	27	41	yes	yes	4	1.0871e-08	61.657	4824.2	6471.5			269	819	272
AGYYLFGNREYYSNIK	VFSNAIARAGYYLFGN	REYYSNIKGRHSYFEV	R	A	G	I	K	G	1	1	2	0	0	0	1	2	0	1	1	1	0	1	0	1	0	0	4	0	0	0	16	1	1956.94	Q4J6I9	Q4J6I9	24	39	yes	yes	4	2.4309e-14	72.321	7910.5	9224.9			270	139	273
AGYYLFGNREYYSNIKGR	VFSNAIARAGYYLFGN	YYSNIKGRHSYFEVVF	R	A	G	G	R	H	1	2	2	0	0	0	1	3	0	1	1	1	0	1	0	1	0	0	4	0	0	0	18	2	2170.06	Q4J6I9	Q4J6I9	24	41	yes	yes	5	0.00042339	26.55	4545.8	6492			271	139	274
AHELGLLVQADLINVR	TIESAVKRAHELGLLV	QADLINVRDVIGRAQE	R	A	H	V	R	D	2	1	1	1	0	1	1	1	1	1	4	0	0	0	0	0	0	0	0	2	0	0	16	0	1759.99	Q4JAK7	Q4JAK7	116	131	yes	yes	3;4	4.0008e-25	103.88	7684.8	6925.2			272	940	275
AHELGLLVQADLINVRDVIGR	TIESAVKRAHELGLLV	NVRDVIGRAQELKKLQ	R	A	H	G	R	A	2	2	1	2	0	1	1	2	1	2	4	0	0	0	0	0	0	0	0	3	0	0	21	1	2300.3	Q4JAK7	Q4JAK7	116	136	yes	yes	3	0.0021102	27.924	7103.2	6123.7			273	940	276
AHELTMELSR	LNGMPRHKAHELTMEL	ELTMELSRIASNTGKS	K	A	H	S	R	I	1	1	0	0	0	0	2	0	1	0	2	0	1	0	0	1	1	0	0	0	0	0	10	0	1185.58	Q4JAU4	Q4JAU4	382	391	yes	yes	3	4.1108e-05	74.841	4351.8	5124.6			274	996	277
AHGIEVDNNGYIKVDEWMR	EPPTDFARAHGIEVDN	IKVDEWMRTNVEGVFA	R	A	H	M	R	T	1	1	2	2	0	0	2	2	1	2	0	1	1	0	0	0	0	1	1	2	0	0	19	1	2245.06	Q4JA87	Q4JA87	258	276	yes	yes	4	8.2518e-10	44.577	7358.6	11012			275	855	278
AHINAFAVATEIAYPEPK	DYTNEIRKAHINAFAV	EIAYPEPKVLEFTATK	K	A	H	P	K	V	5	0	1	0	0	0	2	0	1	2	0	1	0	1	2	0	1	0	1	1	0	0	18	0	1941	P35023	P35023	222	239	yes	yes	3;4;5	9.3089e-14	58.98	37292	33792			276	66	279
AHLLHYPQMPLVQTR	YQIRTDTRAHLLHYPQ	QMPLVQTRMLGVIGYN	R	A	H	T	R	M	1	1	0	0	0	2	0	0	2	0	3	0	1	0	2	0	1	0	1	1	0	0	15	0	1802.96	P11513	P11513	690	704	yes	yes	2;3;4	2.1871e-29	126.71	18673	15079			277	49	280
AHPTVGTCSGMFTANTMGSMSEALGMALPGSASPTATSSR	ELYEIEKRAHPTVGTC	SPTATSSRRIMYVRET	R	A	H	S	R	R	6	1	1	0	1	0	1	5	1	0	2	0	4	1	3	7	6	0	0	1	0	0	40	0	3917.72	Q4J860	Q4J860	189	228	yes	yes	4	5.9019e-42	61.96	7224.4	6397.9			278	396	281
AHTTQSAVSDEIIVIPTR	GIVVRGAKAHTTQSAV	EIIVIPTRAMKDSDKD	K	A	H	T	R	A	2	1	0	1	0	1	1	0	1	3	0	0	0	0	1	2	3	0	0	2	0	0	18	0	1937.02	Q4J9S5	Q4J9S5	179	196	yes	yes	2;3	1.2228e-70	157.54	15151	14184			279	756	282
AIAAVSGGVDSTTAATLTYK	LEKILDGKAIAAVSGG	TAATLTYKLMGDKVIP	K	A	I	Y	K	L	5	0	0	1	0	0	0	2	0	1	1	1	0	0	0	2	4	0	1	2	0	0	20	0	1895.98	Q4JBK0	Q4JBK0	24	43	yes	yes	3	1.1973e-19	67.645	4925.1	3873.1			280	1116	283
AIAEGNINSTVSNYMTR	ITERDLVRAIAEGNIN	TVSNYMTRNVIGVTEN	R	A	I	T	R	N	2	1	3	0	0	0	1	1	0	2	0	0	1	0	0	2	2	0	1	1	0	0	17	0	1839.88	Q4JCK5	Q4JCK5	58	74	yes	yes	2;3	2.1166e-12	61.524	20835	8360.9			281	1326	284
AIAEMFSEMGGK	GASSGIGKAIAEMFSE	MFSEMGGKVVLSDIDE	K	A	I	G	K	V	2	0	0	0	0	0	2	2	0	1	0	1	2	1	0	1	0	0	0	0	0	0	12	0	1269.57	Q4J702	Q4J702	26	37	yes	yes	2	2.9934e-08	55.04	10420	10267			282	236	285
AIAERFNSLGAK	GGTRGIGRAIAERFNS	RFNSLGAKVFVLYASS	R	A	I	A	K	V	3	1	1	0	0	0	1	1	0	1	1	1	0	1	0	1	0	0	0	0	0	0	12	1	1275.69	Q4JC24	Q4JC24	19	30	yes	yes	4	2.5535e-05	48.188	5861.3	7212			283	1226	286
AIAGGGAVETEIAK	ADVVRDGRAIAGGGAV	AVETEIAKRLRKYAPQ	R	A	I	A	K	R	4	0	0	0	0	0	2	3	0	2	0	1	0	0	0	0	1	0	0	1	0	0	14	0	1285.69	Q9V2T4	Q9V2T4	414	427	yes	yes	2;3;4	9.2066e-111	192.18	106280	173080			284	1360	287
AIAGGGAVETEIAKR	ADVVRDGRAIAGGGAV	VETEIAKRLRKYAPQV	R	A	I	K	R	L	4	1	0	0	0	0	2	3	0	2	0	1	0	0	0	0	1	0	0	1	0	0	15	1	1441.79	Q9V2T4	Q9V2T4	414	428	yes	yes	2;3;4	1.5418e-80	171.76	131010	212390			285	1360	288
AIAIYETR	INVPGMAKAIAIYETR	AIAIYETRIYNQIDVG	K	A	I	T	R	I	2	1	0	0	0	0	1	0	0	2	0	0	0	0	0	0	1	0	1	0	0	0	8	0	935.508	Q4J849	Q4J849	117	124	yes	yes	2;3	0.018824	41.448	12077	9376.7			286	388	289
AIALRLAQEGSK	GSGRGIGRAIALRLAQ	RLAQEGSKIVVNAKKR	R	A	I	S	K	I	3	1	0	0	0	1	1	1	0	1	2	1	0	0	0	1	0	0	0	0	0	0	12	1	1255.72	Q4J9S4	Q4J9S4	21	32	yes	yes	3	0.017557	24.415	38147	51658			287	755	290
AIASTFSTAEDLVVVK	PSRKELVKAIASTFST	AEDLVVVKKVFTNYGS	K	A	I	V	K	K	3	0	0	1	0	0	1	0	0	1	1	1	0	1	0	2	2	0	0	3	0	0	16	0	1649.89	Q4JAF9	Q4JAF9	51	66	yes	yes	2;3;4	3.3787e-34	122.64	57144	49598			288	904	291
AIDDIDKTINLFSER	LLAIQAIRAIDDIDKT	TINLFSERLREWYSIH	R	A	I	E	R	L	1	1	1	3	0	0	1	0	0	3	1	1	0	1	0	1	1	0	0	0	0	0	15	1	1748.89	F2Z5Z2	F2Z5Z2	145	159	yes	yes	2;3;4	4.6428e-14	84.508	32471	34024			289	8	292
AIDELRPEDLIDFLR	RFPETFNKAIDELRPE	EDLIDFLRRTADVFNR	K	A	I	L	R	R	1	2	0	3	0	0	2	0	0	2	3	0	0	1	1	0	0	0	0	0	0	0	15	1	1813.96	Q4J904	Q4J904	551	565	yes	yes	3	0.00013016	38.995	3708.5	2572.2			290	578	293
AIDELRPEDLIDFLRR	RFPETFNKAIDELRPE	DLIDFLRRTADVFNRW	K	A	I	R	R	T	1	3	0	3	0	0	2	0	0	2	3	0	0	1	1	0	0	0	0	0	0	0	16	2	1970.06	Q4J904	Q4J904	551	566	yes	yes	3;4	1.2776e-07	45.084	15583	15989			291	578	294
AIDEVK	MSDSIKIKAIDEVKIS	IKAIDEVKISRYIIKQ	K	A	I	V	K	I	1	0	0	1	0	0	1	0	0	1	0	1	0	0	0	0	0	0	0	1	0	0	6	0	673.365	Q4JAF8	Q4JAF8	9	14	yes	yes	2;3	0.0037882	89.673	19580	21504			292	903	295
AIDEVKISR	MSDSIKIKAIDEVKIS	IDEVKISRYIIKQTME	K	A	I	S	R	Y	1	1	0	1	0	0	1	0	0	2	0	1	0	0	0	1	0	0	0	1	0	0	9	1	1029.58	Q4JAF8	Q4JAF8	9	17	yes	yes	2;3;4	0.00032061	75.652	47092	49760			293	903	296
AIDEYLK	LLHGGYPKAIDEYLKE	KAIDEYLKEGRISKNF	K	A	I	L	K	E	1	0	0	1	0	0	1	0	0	1	1	1	0	0	0	0	0	0	1	0	0	0	7	0	850.444	Q4J8W0	Q4J8W0	268	274	yes	yes	3	0.030053	50.966	7656.7	8207.2			294	548	297
AIDEYLKEGR	LLHGGYPKAIDEYLKE	DEYLKEGRISKNFYNN	K	A	I	G	R	I	1	1	0	1	0	0	2	1	0	1	1	1	0	0	0	0	0	0	1	0	0	0	10	1	1192.61	Q4J8W0	Q4J8W0	268	277	yes	yes	3	0.02628	25.527	18107	13134			295	548	298
AIDFFSNLSK	VKDLFGDKAIDFFSNL	DFFSNLSKEDPNAVIP	K	A	I	S	K	E	1	0	1	1	0	0	0	0	0	1	1	1	0	2	0	2	0	0	0	0	0	0	10	0	1140.58	Q4J7Q2	Q4J7Q2	15	24	yes	yes	3	0.0066187	34.755	5195.1	3611			296	321	299
AIDFFSNLSKEDPNAVIPR	VKDLFGDKAIDFFSNL	DPNAVIPRGRVVNVYV	K	A	I	P	R	G	2	1	2	2	0	0	1	0	0	2	1	1	0	2	2	2	0	0	0	1	0	0	19	1	2132.09	Q4J7Q2	Q4J7Q2	15	33	yes	yes	3;4	4.4243e-35	105.9	29295	24825			297	321	300
AIDHLFPNWDMFGDFIHSETSGAMLR	FATFMSYKAIDHLFPN	ETSGAMLRDSLSTTHP	K	A	I	L	R	D	2	1	1	3	0	0	1	2	2	2	2	0	2	3	1	2	1	1	0	0	0	0	26	0	3006.38	Q4JBP1	Q4JBP1	306	331	yes	yes	3;4	5.8743e-38	74.819	17083	13556			298	1137	301
AIDKSYEWGER	EMQEKLKKAIDKSYEW	KSYEWGERIPIGIFYK	K	A	I	E	R	I	1	1	0	1	0	0	2	1	0	1	0	1	0	0	0	1	0	1	1	0	0	0	11	1	1352.64	Q4JC52	Q4JC52	235	245	yes	yes	2;4	0.00036523	56.205	39027	18283			299	1243	302
AIDMPESWSK	ELGRAISRAIDMPESW	DMPESWSKLYKGRMAG	R	A	I	S	K	L	1	0	0	1	0	0	1	0	0	1	0	1	1	0	1	2	0	1	0	0	0	0	10	0	1162.53	Q4JBJ1	Q4JBJ1	142	151	yes	yes	2;3;4	7.0902e-07	111.86	20960	32005			300	1110	303
AIDSAYEAFKGWSSLTAMK	GDREDAKRAIDSAYEA	WSSLTAMKRSEYLLKL	R	A	I	M	K	R	4	0	0	1	0	0	1	1	0	1	1	2	1	1	0	3	1	1	1	0	0	0	19	1	2075	Q4J7R8	Q4J7R8	47	65	yes	yes	5	6.2155e-05	31.883	3750	5660.4			301	331	304
AIEADVCPNCGK	________________	DVCPNCGKKAEKPVKT	K	A	I	G	K	K	2	0	1	1	2	0	1	1	0	1	0	1	0	0	1	0	0	0	0	1	0	0	12	0	1310.51	Q4J919	Q4J919	6	17	yes	yes	3	3.2934e-06	69.721	7016.8	14830			302	590	305
AIEAIGKAEDNFSLLMTFSELESK	INKDLKRKAIEAIGKA	TFSELESKARETQIKR	K	A	I	S	K	A	3	0	1	1	0	0	4	1	0	2	3	2	1	2	0	3	1	0	0	0	0	0	24	1	2642.31	Q4JBU3	Q4JBU3	226	249	yes	yes	4	7.0901e-19	54.559	3212.4	7436.4			303	1174	306
AIEDAVGAR	VGPAAIIRAIEDAVGA	IEDAVGARFTKTPTPP	R	A	I	A	R	F	3	1	0	1	0	0	1	1	0	1	0	0	0	0	0	0	0	0	0	1	0	0	9	0	900.466	Q4J6M3	Q4J6M3	721	729	yes	yes	2;3	3.7323e-14	137.14	58538	44877			304	164	307
AIEEDLIVLK	ALLNGRLKAIEEDLIV	EEDLIVLKYIAPKEID	K	A	I	L	K	Y	1	0	0	1	0	0	2	0	0	2	2	1	0	0	0	0	0	0	0	1	0	0	10	0	1141.66	Q4JA42	Q4JA42	270	279	yes	yes	2;3	1.6539e-15	138.22	70088	61754			305	823	308
AIEHALK	ITVDNYYKAIEHALKF	KAIEHALKFYEEFERI	K	A	I	L	K	F	2	0	0	0	0	0	1	0	1	1	1	1	0	0	0	0	0	0	0	0	0	0	7	0	780.449	Q4J819	Q4J819	418	424	yes	yes	3	0.030053	50.966	14511	7814.4			306	378	309
AIEHALKFYEEFER	ITVDNYYKAIEHALKF	KFYEEFERIK______	K	A	I	E	R	I	2	1	0	0	0	0	4	0	1	1	1	1	0	2	0	0	0	0	1	0	0	0	14	1	1780.88	Q4J819	Q4J819	418	431	yes	yes	4	3.39e-08	60.55	19285	18401			307	378	310
AIEIAEDAGATLVGFVR	GISAPTSKAIEIAEDA	ATLVGFVRGNSFNVYT	K	A	I	V	R	G	4	1	0	1	0	0	2	2	0	2	1	0	0	1	0	0	1	0	0	2	0	0	17	0	1730.92	Q4JBU5	Q4JBU5	222	238	yes	yes	3	0.00014903	35.473	1711.1	1329.2			308	1176	311
AIEIALK	GKDRQLDKAIEIALKQ	KAIEIALKQMNT____	K	A	I	L	K	Q	2	0	0	0	0	0	1	0	0	2	1	1	0	0	0	0	0	0	0	0	0	0	7	0	756.475	Q4J6J4	Q4J6J4	997	1003	yes	yes	3	0.03149	49.59	5428.6	4344.3			309	142	312
AIEIMEDEGLR	RTSWELKKAIEIMEDE	IMEDEGLRRNQEFKVW	K	A	I	L	R	R	1	1	0	1	0	0	3	1	0	2	1	0	1	0	0	0	0	0	0	0	0	0	11	0	1274.62	Q4J8Y3	Q4J8Y3	642	652	yes	yes	2	0.0086358	34.768	7788.2	2337.3			310	564	313
AIEIMEDEGLRR	RTSWELKKAIEIMEDE	MEDEGLRRNQEFKVWI	K	A	I	R	R	N	1	2	0	1	0	0	3	1	0	2	1	0	1	0	0	0	0	0	0	0	0	0	12	1	1430.72	Q4J8Y3	Q4J8Y3	642	653	yes	yes	3	1.5842e-17	119.27	12972	5960			311	564	314
AIELGADGIGAASAVMK	TTGEDVFKAIELGADG	GAASAVMKAKEPEKVV	K	A	I	M	K	A	5	0	0	1	0	0	1	3	0	2	1	1	1	0	0	1	0	0	0	1	0	0	17	0	1572.82	Q4JCD8	Q4JCD8	190	206	yes	yes	3;4	1.0493e-21	85.493	33282	13541			312	1294	315
AIELISVLGK	QPTFNVERAIELISVL	ELISVLGKLGVQAVLI	R	A	I	G	K	L	1	0	0	0	0	0	1	1	0	2	2	1	0	0	0	1	0	0	0	1	0	0	10	0	1041.64	Q4JBN4	Q4JBN4	195	204	yes	yes	2;3	5.0824e-18	117.52	19164	14104			313	1133	316
AIELSEIVK	PINKSGSKAIELSEIV	IELSEIVKGKPIIYEE	K	A	I	V	K	G	1	0	0	0	0	0	2	0	0	2	1	1	0	0	0	1	0	0	0	1	0	0	9	0	1000.58	Q4JAX3	Q4JAX3	33	41	yes	yes	2	0.00097212	81.525	11039	17777			314	1006	317
AIENAAPR	NPIQVLVRAIENAAPR	AIENAAPREEVTRIMY	R	A	I	P	R	E	3	1	1	0	0	0	1	0	0	1	0	0	0	0	1	0	0	0	0	0	0	0	8	0	840.445	P17198	P17198	106	113	yes	yes	2;3	0.0019027	89.142	18090	13485			315	60	318
AIENAAPREEVTR	NPIQVLVRAIENAAPR	APREEVTRIMYGGIVY	R	A	I	T	R	I	3	2	1	0	0	0	3	0	0	1	0	0	0	0	1	0	1	0	0	1	0	0	13	1	1454.75	P17198	P17198	106	118	yes	yes	2;3;4	1.2583e-40	154.72	33537	31100			316	60	319
AIEQNVPGNSMIK	TPDEYLAKAIEQNVPG	VPGNSMIKLVEEPTCN	K	A	I	I	K	L	1	0	2	0	0	1	1	1	0	2	0	1	1	0	1	1	0	0	0	1	0	0	13	0	1399.71	Q4JBN8	Q4JBN8	252	264	yes	yes	2	0.038427	25.448	2634.2	4133.4			317	1135	320
AIEVGYPQAQIAESSYR	ERMGGMMKAIEVGYPQ	QIAESSYRIQKRLEQN	K	A	I	Y	R	I	3	1	0	0	0	2	2	1	0	2	0	0	0	0	1	2	0	0	2	1	0	0	17	0	1880.93	Q4JA93	Q4JA93	435	451	yes	yes	2	6.6411e-22	72.433	3943.9	2030.7			318	860	321
AIEVYNQLVDR	GSGQEINKAIEVYNQL	VYNQLVDRLKEGVRLE	K	A	I	D	R	L	1	1	1	1	0	1	1	0	0	1	1	0	0	0	0	0	0	0	1	2	0	0	11	0	1318.69	Q4J974	Q4J974	47	57	yes	yes	2;3	3.3105e-10	114.72	37839	19701			319	626	322
AIEVYNQLVDRLK	GSGQEINKAIEVYNQL	NQLVDRLKEGVRLEKV	K	A	I	L	K	E	1	1	1	1	0	1	1	0	0	1	2	1	0	0	0	0	0	0	1	2	0	0	13	1	1559.87	Q4J974	Q4J974	47	59	yes	yes	2;3;4	2.9453e-40	150.11	41875	28146			320	626	323
AIFDIYLK	TYIRRGSKAIFDIYLK	AIFDIYLKVNSIEISQ	K	A	I	L	K	V	1	0	0	1	0	0	0	0	0	2	1	1	0	1	0	0	0	0	1	0	0	0	8	0	981.554	Q4JAB7	Q4JAB7	250	257	yes	yes	3	0.026284	36.395	3804.7	3780.6			321	881	324
AIFFDFDNTLVSFDEVEDNALHMVAK	NNLFRDVKAIFFDFDN	NALHMVAKDIYNFVKD	K	A	I	A	K	D	3	0	2	4	0	0	2	0	1	1	2	1	1	4	0	1	1	0	0	3	0	0	26	0	2986.41	Q4JB35	Q4JB35	12	37	yes	yes	3;4;5	1.2057e-46	86.557	27037	20485			322	1045	325
AIFLDSEGR	AHDGDADRAIFLDSEG	IFLDSEGRVQWGDRSG	R	A	I	G	R	V	1	1	0	1	0	0	1	1	0	1	1	0	0	1	0	1	0	0	0	0	0	0	9	0	1006.51	Q4JAK3	Q4JAK3	247	255	yes	yes	2	0.0031904	56.013	7615.3	6182.8			323	936	326
AIFLDSEGRVQWGDR	AHDGDADRAIFLDSEG	GRVQWGDRSGTLLSYW	R	A	I	D	R	S	1	2	0	2	0	1	1	2	0	1	1	0	0	1	0	1	0	1	0	1	0	0	15	1	1747.86	Q4JAK3	Q4JAK3	247	261	yes	yes	3	8.5758e-09	66.059	6806.2	7636.4			324	936	327
AIFQGGEK	IYQEYGKKAIFQGGEK	AIFQGGEKSDVADVSF	K	A	I	E	K	S	1	0	0	0	0	1	1	2	0	1	0	1	0	1	0	0	0	0	0	0	0	0	8	0	848.439	Q4J940	Q4J940	106	113	yes	yes	2;3	0.037045	42.599	6805.1	7903.4			325	604	328
AIFQGGEKSDVADVSFSALCNYNDAINKNYIR	IYQEYGKKAIFQGGEK	AINKNYIRVVSCNTTG	K	A	I	I	R	V	4	1	4	3	1	1	1	2	0	3	1	2	0	2	0	3	0	0	2	2	0	0	32	2	3567.68	Q4J940	Q4J940	106	137	yes	yes	5	4.9597e-60	91.1	30108	34474			326	604	329
AIFSSIK	EAAELAKRAIFSSIKR	RAIFSSIKRDSFTGTG	R	A	I	I	K	R	1	0	0	0	0	0	0	0	0	2	0	1	0	1	0	2	0	0	0	0	0	0	7	0	764.443	Q4JAA8	Q4JAA8	168	174	yes	yes	3	0.021324	60.788	11711	13177			327	873	330
AIFSSIKR	EAAELAKRAIFSSIKR	AIFSSIKRDSFTGTGV	R	A	I	K	R	D	1	1	0	0	0	0	0	0	0	2	0	1	0	1	0	2	0	0	0	0	0	0	8	1	920.544	Q4JAA8	Q4JAA8	168	175	yes	yes	3;4	0.0041611	41.448	20553	25608			328	873	331
AIGAEVVPFEAK	FFMDEILKAIGAEVVP	EVVPFEAKTMCCGGPH	K	A	I	A	K	T	3	0	0	0	0	0	2	1	0	1	0	1	0	1	1	0	0	0	0	2	0	0	12	0	1229.67	Q4JBT8	Q4JBT8	192	203	yes	yes	2;3	1.2242e-09	92.856	19398	18327			329	1173	332
AIGAPPGLGILVASEK	IYLTASQKAIGAPPGL	GILVASEKAMESIKGD	K	A	I	E	K	A	3	0	0	0	0	0	1	3	0	2	2	1	0	0	2	1	0	0	0	1	0	0	16	0	1491.87	Q4JC13	Q4JC13	193	208	yes	yes	2;3	4.0811e-80	150.05	31488	35810			330	1218	333
AIGFGEVNVK	YFGVGKSRAIGFGEVN	GFGEVNVKVIDE____	R	A	I	V	K	V	1	0	1	0	0	0	1	2	0	1	0	1	0	1	0	0	0	0	0	2	0	0	10	0	1032.56	Q4J7D4	Q4J7D4	257	266	yes	yes	3	5.9185e-05	73.233	11488	14191			331	278	334
AIGGALGGSRPITADLGWLPEDR	KFADELARAIGGALGG	LGWLPEDRQIGLSGLK	R	A	I	D	R	Q	3	2	0	2	0	0	1	5	0	2	3	0	0	0	2	1	1	1	0	0	0	0	23	1	2321.21	Q4JBX2	Q4JBX2	187	209	yes	yes	2;3;4	1.4504e-67	137.23	44400	31771			332	1194	335
AIGIEDNNVDIR	AQSTFSSRAIGIEDNN	EDNNVDIRVAVNHLGV	R	A	I	I	R	V	1	1	2	2	0	0	1	1	0	3	0	0	0	0	0	0	0	0	0	1	0	0	12	0	1327.67	Q4J907	Q4J907	242	253	yes	yes	2	0.00011036	62.338	4564.4	5492.4			333	581	336
AIGITAGNTDR	IKEKHGGKAIGITAGN	ITAGNTDRKAIREALA	K	A	I	D	R	K	2	1	1	1	0	0	0	2	0	2	0	0	0	0	0	0	2	0	0	0	0	0	11	0	1087.56	Q4JBX3	Q4JBX3	53	63	yes	yes	2;3	6.4483e-06	85.813	31432	19793			334	1195	337
AIGITAGNTDRK	IKEKHGGKAIGITAGN	TAGNTDRKAIREALAM	K	A	I	R	K	A	2	1	1	1	0	0	0	2	0	2	0	1	0	0	0	0	2	0	0	0	0	0	12	1	1215.66	Q4JBX3	Q4JBX3	53	64	yes	yes	2;3;4	2.3324e-06	74.611	92721	42891			335	1195	338
AIGSANKESQDQ	YLLLKLLKAIGSANKE	ANKESQDQ________	K	A	I	D	Q	-	2	0	1	1	0	2	1	1	0	1	0	1	0	0	0	2	0	0	0	0	0	0	12	1	1246.58	Q4JBU4	Q4JBU4	110	121	yes	yes	2;3	2.0449e-06	69.554	11039	6471.9			336	1175	339
AIGSFFGK	ELVLKLSRAIGSFFGK	AIGSFFGKGSKLLVGR	R	A	I	G	K	G	1	0	0	0	0	0	0	2	0	1	0	1	0	2	0	1	0	0	0	0	0	0	8	0	825.438	Q4JAK3	Q4JAK3	29	36	yes	yes	2;3	0.0022878	87.181	34187	49339			337	936	340
AIIAESFAR	ALKAAGVKAIIAESFA	IIAESFARIFFRNAIN	K	A	I	A	R	I	3	1	0	0	0	0	1	0	0	2	0	0	0	1	0	1	0	0	0	0	0	0	9	0	976.534	Q4JC10	Q4JC10	81	89	yes	yes	2	0.00070783	93.098	14727	11126			338	1217	341
AIIDSILER	ELKEGNSRAIIDSILE	IIDSILERYLAKLERL	R	A	I	E	R	Y	1	1	0	1	0	0	1	0	0	3	1	0	0	0	0	1	0	0	0	0	0	0	9	0	1028.59	Q4JC48	Q4JC48	282	290	yes	yes	2;3	1.9516e-10	126.31	43652	24341			339	1239	342
AIIDWTKL	LEKGLHLRAIIDWTKL	AIIDWTKL________	R	A	I	K	L	-	1	0	0	1	0	0	0	0	0	2	1	1	0	0	0	0	1	1	0	0	0	0	8	1	958.549	Q4J6S2	Q4J6S2	345	352	yes	yes	2;3	0.0060235	87.639	37148	46454			340	196	343
AIIESAGFTLQDVVMSNVYLK	KAVMENLKAIIESAGF	VMSNVYLKDLNMFNDF	K	A	I	L	K	D	2	0	1	1	0	1	1	1	0	2	2	1	1	1	0	2	1	0	1	3	0	0	21	0	2297.2	Q4J9I8	Q4J9I8	59	79	yes	yes	3;4	1.3063e-31	79.489	17824	8162.5			341	706	344
AIIIRPPNAGAEIK	________________	PNAGAEIKEIKDAQNY	R	A	I	I	K	E	3	1	1	0	0	0	1	1	0	4	0	1	0	0	2	0	0	0	0	0	0	0	14	1	1461.87	Q4J9U5	Q4J9U5	3	16	yes	yes	3	0.00011969	39.73	12698	15627			342	767	345
AIILHGGQGTR	PIHSLVMKAIILHGGQ	LHGGQGTRLRPLTHTG	K	A	I	T	R	L	1	1	0	0	0	1	0	3	1	2	1	0	0	0	0	0	1	0	0	0	0	0	11	0	1121.63	Q4J872	Q4J872	18	28	yes	yes	2;3	0.0012456	42.243	13395	10528			343	403	346
AIINAIGGK	MVKVMTKRAIINAIGG	IINAIGGKI_______	R	A	I	G	K	I	2	0	1	0	0	0	0	2	0	3	0	1	0	0	0	0	0	0	0	0	0	0	9	0	855.518	Q4JAA1	Q4JAA1	271	279	yes	yes	3	0.0021627	51.066	3081	4089.9			344	866	347
AIINAIGGKI	MVKVMTKRAIINAIGG	INAIGGKI________	R	A	I	K	I	-	2	0	1	0	0	0	0	2	0	4	0	1	0	0	0	0	0	0	0	0	0	0	10	1	968.602	Q4JAA1	Q4JAA1	271	280	yes	yes	2;3	0.00011872	79.489	40957	57154			345	866	348
AIINENGQLSVTYADYYVPTAVEAPR	VGQALYEKAIINENGQ	PTAVEAPRFISYFADK	K	A	I	P	R	F	4	1	2	1	0	1	2	1	0	2	1	0	0	0	2	1	2	0	3	3	0	0	26	0	2853.42	Q4J6M3	Q4J6M3	660	685	yes	yes	3	1.0539e-08	36.319	3358.3	1780.1			346	164	349
AIINLGGDVIGFSGEESTSVAK	RTYLSFQKAIINLGGD	EESTSVAKGENLADTI	K	A	I	A	K	G	2	0	1	1	0	0	2	4	0	3	1	1	0	1	0	3	1	0	0	2	0	0	22	0	2163.11	Q55338	Q55338	59	80	yes	yes	3	1.764e-07	36.454	5982.9	3959.1			347	1352	350
AIINLGGDVIGFSGEESTSVAKGENLADTIR	RTYLSFQKAIINLGGD	ENLADTIRMLNNYSDG	K	A	I	I	R	M	3	1	2	2	0	0	3	5	0	4	2	1	0	1	0	3	2	0	0	2	0	0	31	1	3132.59	Q55338	Q55338	59	89	yes	yes	3;4	2.7271e-72	107.3	36568	53595			348	1352	351
AIIQAAEQVMK	LLDREIGRAIIQAAEQ	QAAEQVMKGDHDDKII	R	A	I	M	K	G	3	0	0	0	0	2	1	0	0	2	0	1	1	0	0	0	0	0	0	1	0	0	11	0	1200.65	Q4JCD3	Q4JCD3	50	60	yes	yes	3	2.0645e-08	62.466	5736.9	10200			349	1292	352
AIISGPR	VYVVNAEKAIISGPRS	KAIISGPRSRVLEGYS	K	A	I	P	R	S	1	1	0	0	0	0	0	1	0	2	0	0	0	0	1	1	0	0	0	0	0	0	7	0	712.423	P39473	P39473	42	48	yes	yes	2	0.014753	82.305	2590.2	4685.8			350	85	353
AIITEIKEGR	APRDIVSRAIITEIKE	ITEIKEGRGFPGGYVG	R	A	I	G	R	G	1	1	0	0	0	0	2	1	0	3	0	1	0	0	0	0	1	0	0	0	0	0	10	1	1128.65	Q4JA37	Q4JA37	285	294	yes	yes	2;3;4	2.2785e-05	90.05	109750	115020			351	819	354
AIIVYDSPEDAK	IKAVNPTKAIIVYDSP	YDSPEDAKAIPIIESR	K	A	I	A	K	A	2	0	0	2	0	0	1	0	0	2	0	1	0	0	1	1	0	0	1	1	0	0	12	0	1319.66	Q4J952	Q4J952	102	113	yes	yes	3	9.5165e-05	48.115	9227.6	5287			352	611	355
AIKEDIDYAENSLGIR	NIDAEVVKAIKEDIDY	AENSLGIRIGESDYMS	K	A	I	I	R	I	2	1	1	2	0	0	2	1	0	3	1	1	0	0	0	1	0	0	1	0	0	0	16	1	1805.92	Q4JCJ1	Q4JCJ1	451	466	yes	yes	3	1.2325e-08	48.729	11839	12023			353	1318	356
AILATHGHFDHVIGVPLIQR	RTNNINLKAILATHGH	IGVPLIQRHFKVPFYM	K	A	I	Q	R	H	2	1	0	1	0	1	0	2	3	3	2	0	0	1	1	0	1	0	0	2	0	0	20	0	2193.22	Q4JCD2	Q4JCD2	50	69	yes	yes	4;5	1.8288e-29	89.358	7965.3	12248			354	1291	357
AILQAINQPR	EFHEVTRKAILQAINQ	LQAINQPREFNVNLVK	K	A	I	P	R	E	2	1	1	0	0	2	0	0	0	2	1	0	0	0	1	0	0	0	0	0	0	0	10	0	1122.65	Q08582	Q08582	793	802	yes	yes	3	1.5965e-06	103.55	4683.3	3529.2			355	102	358
AILVPRPLQDIK	GPIVTKVRAILVPRPL	PRPLQDIKLAKSDLAQ	R	A	I	I	K	L	1	1	0	1	0	1	0	0	0	2	2	1	0	0	2	0	0	0	0	1	0	0	12	1	1361.84	P95691	P95691	284	295	yes	yes	2	1.5981e-11	65.179	5277.9	8002.7			356	99	359
AILVTSAGQPDR	AGFWKQYKAILVTSAG	TSAGQPDRATRRFVRR	K	A	I	D	R	A	2	1	0	1	0	1	0	1	0	1	1	0	0	0	1	1	1	0	0	1	0	0	12	0	1226.66	Q4J980	Q4J980	225	236	yes	yes	2	3.5374e-08	54.023	4722.6	3736.8			357	632	360
AILVTSAGQPDRATR	AGFWKQYKAILVTSAG	GQPDRATRRFVRRLNE	K	A	I	T	R	R	3	2	0	1	0	1	0	1	0	1	1	0	0	0	1	1	2	0	0	1	0	0	15	1	1554.85	Q4J980	Q4J980	225	239	yes	yes	3	0.0082203	22.327	8354.1	6909.1			358	632	361
AIMYLER	YQSYNLTRAIMYLERV	RAIMYLERVPGITHVN	R	A	I	E	R	V	1	1	0	0	0	0	1	0	0	1	1	0	1	0	0	0	0	0	1	0	0	0	7	0	894.463	Q4J816	Q4J816	184	190	yes	yes	2;3	0.0097243	102.71	19995	11758			359	376	362
AIMYPLEIEPVEMRDEIHK	KFETPDGKAIMYPLEI	EMRDEIHKITLNSGRV	K	A	I	H	K	I	1	1	0	1	0	0	4	0	1	3	1	1	2	0	2	0	0	0	1	1	0	0	19	1	2312.15	Q4JBU3	Q4JBU3	798	816	yes	yes	4	2.1218e-20	69.331	11925	12790			360	1174	363
AINDELHVMLRR	ELKERAKRAINDELHV	ELHVMLRRDVFFSHRD	R	A	I	R	R	D	1	2	1	1	0	0	1	0	1	1	2	0	1	0	0	0	0	0	0	1	0	0	12	1	1465.78	Q4JBG7	Q4JBG7	41	52	yes	yes	3;4	3.5338e-06	68.515	20434	23618			361	1098	364
AINENTGNLK	SNIEELKKAINENTGN	NENTGNLKVINVKIDP	K	A	I	L	K	V	1	0	3	0	0	0	1	1	0	1	1	1	0	0	0	0	1	0	0	0	0	0	10	0	1072.55	Q4JAP2	Q4JAP2	515	524	yes	yes	2	0.02683	30.392	3622.4	6869.7			362	968	365
AINESIK	EAARLIEKAINESIKQ	KAINESIKQKKVTQDI	K	A	I	I	K	Q	1	0	1	0	0	0	1	0	0	2	0	1	0	0	0	1	0	0	0	0	0	0	7	0	773.428	Q4J6C9	Q4J6C9	372	378	yes	yes	2;3	0.010041	101.54	13708	15921			363	105	366
AINIMR	VSREDAERAINIMRIF	ERAINIMRIFLERVGI	R	A	I	M	R	I	1	1	1	0	0	0	0	0	0	2	0	0	1	0	0	0	0	0	0	0	0	0	6	0	716.4	Q4JAB7	Q4JAB7	591	596	yes	yes	2	0.03502	78.166	3944.3	4047.8			364	881	367
AINNIR	YHNVGLSKAINNIREA	SKAINNIREAALKATK	K	A	I	I	R	E	1	1	2	0	0	0	0	0	0	2	0	0	0	0	0	0	0	0	0	0	0	0	6	0	699.403	Q4JBJ2	Q4JBJ2	43	48	yes	yes	2	0.0052988	71.575	20646	14794			365	1111	368
AINNIREAALK	YHNVGLSKAINNIREA	NIREAALKATKGEEPD	K	A	I	L	K	A	3	1	2	0	0	0	1	0	0	2	1	1	0	0	0	0	0	0	0	0	0	0	11	1	1211.7	Q4JBJ2	Q4JBJ2	43	53	yes	yes	3;4	0.0005567	38.27	27818	39425			366	1111	369
AINNNVPK	EWEIAVNRAINNNVPK	AINNNVPKVFQILNKY	R	A	I	P	K	V	1	0	3	0	0	0	0	0	0	1	0	1	0	0	1	0	0	0	0	1	0	0	8	0	868.477	Q4J8A4	Q4J8A4	11	18	yes	yes	2;3	0.0077936	64.207	12999	15850			367	416	370
AINVIQAASAYGK	ITQGDMRKAINVIQAA	QAASAYGKITVETVYK	K	A	I	G	K	I	4	0	1	0	0	1	0	1	0	2	0	1	0	0	0	1	0	0	1	1	0	0	13	0	1304.71	Q4JAB0	Q4JAB0	200	212	yes	yes	2;3	5.2155e-15	109	20636	22277			368	875	371
AIPFAVGIK	GVHTLHGRAIPFAVGI	IPFAVGIKLANPSLEV	R	A	I	I	K	L	2	0	0	0	0	0	0	1	0	2	0	1	0	1	1	0	0	0	0	1	0	0	9	0	914.559	Q4JC52	Q4JC52	67	75	yes	yes	2;3	0.00047258	85.212	74618	87603			369	1243	372
AIPLAR	NQGEKEGKAIPLARIN	GKAIPLARINDKIKQA	K	A	I	A	R	I	2	1	0	0	0	0	0	0	0	1	1	0	0	0	1	0	0	0	0	0	0	0	6	0	639.407	Q4JAI1	Q4JAI1	40	45	yes	yes	2	0.049788	72.338	3111	3058.6			370	918	373
AIPVDLLQR	ENMDIYRKAIPVDLLQ	IPVDLLQRSDVGWHTS	K	A	I	Q	R	S	1	1	0	1	0	1	0	0	0	1	2	0	0	0	1	0	0	0	0	1	0	0	9	0	1023.61	Q4JBS9	Q4JBS9	198	206	yes	yes	2;3	0.00046546	85.676	30374	30139			371	1164	374
AIPVIDEK	KFYTTRSRAIPVIDEK	AIPVIDEKKRFTGIVT	R	A	I	E	K	K	1	0	0	1	0	0	1	0	0	2	0	1	0	0	1	0	0	0	0	1	0	0	8	0	883.501	Q4JC48	Q4JC48	94	101	yes	yes	2;3	0.0037245	75.213	25145	39085			372	1239	375
AIQEGYFKDEIIPFETEVEGK	RSHQMATKAIQEGYFK	FETEVEGKKITLTTDQ	K	A	I	G	K	K	1	0	0	1	0	1	5	2	0	3	0	2	0	2	1	0	1	0	1	1	0	0	21	1	2441.2	Q4J9R4	Q4J9R4	192	212	yes	yes	3;5	3.3775e-21	63.869	18614	27135			373	745	376
AIQELNDFK	GKVMSLYKAIQELNDF	IQELNDFKGKTVRLMK	K	A	I	F	K	G	1	0	1	1	0	1	1	0	0	1	1	1	0	1	0	0	0	0	0	0	0	0	9	0	1076.55	P39474	P39474	101	109	yes	yes	2;3	0.00092083	94.692	15478	18049			374	86	377
AIQILSSVIK	PTESDLEKAIQILSSV	QILSSVIKSFS_____	K	A	I	I	K	S	1	0	0	0	0	1	0	0	0	3	1	1	0	0	0	2	0	0	0	1	0	0	10	0	1070.67	Q4J8Q1	Q4J8Q1	387	396	yes	yes	3	9.9683e-06	57.785	8989.4	6150.1			375	517	378
AIREAVTK	NAEYTVRRAIREAVTK	AIREAVTKRGVAHINL	R	A	I	T	K	R	2	1	0	0	0	0	1	0	0	1	0	1	0	0	0	0	1	0	0	1	0	0	8	1	886.524	Q4J7J3	Q4J7J3	142	149	yes	yes	3	0.014708	37.727	10060	17324			376	302	379
AIREIFR	KWVGESEKAIREIFRK	KAIREIFRKARQAAPT	K	A	I	F	R	K	1	2	0	0	0	0	1	0	0	2	0	0	0	1	0	0	0	0	0	0	0	0	7	1	903.529	F2Z6A6;Q07590	Q07590	568	574	no	no	2;3	0.00016939	124.59	66145	65469			377	101;15	380
AIREQMAECMGEANNECK	VVREAALRAIREQMAE	GEANNECKKSDIECRE	R	A	I	C	K	K	3	1	2	0	2	1	4	1	0	1	0	1	2	0	0	0	0	0	0	0	0	0	18	1	2117.81	F2Z6A6	F2Z6A6	688	705	yes	yes	4	3.6396e-13	54.103	9606	6519			378	15	381
AIREYGVDTVR	GNVYPLNKAIREYGVD	EYGVDTVRLALTSTSS	K	A	I	V	R	L	1	2	0	1	0	0	1	1	0	1	0	0	0	0	0	0	1	0	1	2	0	0	11	1	1277.67	Q4JBP0	Q4JBP0	638	648	yes	yes	2;3;4	6.6901e-12	118.9	23425	31331			379	1136	382
AIRFLEVGAVYINDFPR	SDINEIRRAIRFLEVG	VYINDFPRHGIGYFPF	R	A	I	P	R	H	2	2	1	1	0	0	1	1	0	2	1	0	0	2	1	0	0	0	1	2	0	0	17	1	1979.06	Q4JC33	Q4JC33	444	460	yes	yes	3;4	1.6989e-09	51.786	10219	9450.3			380	1230	383
AISDAYEQLEK	EIPPDLKKAISDAYEQ	DAYEQLEKISNKEVLV	K	A	I	E	K	I	2	0	0	1	0	1	2	0	0	1	1	1	0	0	0	1	0	0	1	0	0	0	11	0	1265.61	Q4J8Y3	Q4J8Y3	103	113	yes	yes	3	0.049826	23.118	11404	13284			381	564	384
AISDLTK	QDSISLEKAISDLTKA	KAISDLTKAKKILDES	K	A	I	T	K	A	1	0	0	1	0	0	0	0	0	1	1	1	0	0	0	1	1	0	0	0	0	0	7	0	746.417	Q4JB92	Q4JB92	91	97	yes	yes	2;3	0.011335	95.531	24118	24674			382	1075	385
AISKAVDTVEIVR	ITIKARGRAISKAVDT	VDTVEIVRNRFLPDKI	R	A	I	V	R	N	2	1	0	1	0	0	1	0	0	2	0	1	0	0	0	1	1	0	0	3	0	0	13	1	1399.8	Q4J973	Q4J973	44	56	yes	yes	2;3;4	2.0517e-17	116.19	91567	164270			383	625	386
AISLNPNDPLPHYQK	KAIKEYDKAISLNPND	DPLPHYQKGVVLKTLG	K	A	I	Q	K	G	1	0	2	1	0	1	0	0	1	1	2	1	0	0	3	1	0	0	1	0	0	0	15	0	1705.88	Q4J7A9	Q4J7A9	333	347	yes	yes	4	0.00019239	35.037	9685.1	8992.6			384	268	387
AISLPTHSEIWPYDVVMALENYNFSK	EKIKKFKKAISLPTHS	LENYNFSKIFVDISST	K	A	I	S	K	I	2	0	2	1	0	0	2	0	1	2	2	1	1	1	2	3	1	1	2	2	0	0	26	0	3023.47	Q4JAP2	Q4JAP2	364	389	yes	yes	3;4;5	9.7597e-75	125.11	58100	41963			385	968	388;389
AISTDPK	RQRVAVARAISTDPKF	RAISTDPKFVVLDEPT	R	A	I	P	K	F	1	0	0	1	0	0	0	0	0	1	0	1	0	0	1	1	1	0	0	0	0	0	7	0	730.386	Q4J9Y9	Q4J9Y9	186	192	yes	yes	2	0.012687	84.916	18795	11111			386	786	390
AISTNSMSK	SFVDVYDKAISTNSMS	ISTNSMSKVYGLPGIR	K	A	I	S	K	V	1	0	1	0	0	0	0	0	0	1	0	1	1	0	0	3	1	0	0	0	0	0	9	0	937.454	Q4J7T8	Q4J7T8	201	209	yes	yes	3	0.0004993	71.451	8373.5	15744			387	335	391
AISVDFPGYGKSER	SVAKAGFRAISVDFPG	PGYGKSERGKFTSLSD	R	A	I	E	R	G	1	1	0	1	0	0	1	2	0	1	0	1	0	1	1	2	0	0	1	1	0	0	14	1	1524.76	Q4J7U5	Q4J7U5	58	71	yes	yes	3	1.3167e-06	47.774	8138	7691.3			388	340	392
AISVFTNTPPMGFYR	KLKFTSIRAISVFTNT	TPPMGFYRGAGRPEAA	R	A	I	Y	R	G	1	1	1	0	0	0	0	1	0	1	0	0	1	2	2	1	2	0	1	1	0	0	15	0	1699.84	Q4J7T6	Q4J7T6	329	343	yes	yes	2;3	9.6428e-16	90.689	13250	9832			389	334	393
AITGIAR	FTSHDLPKAITGIARN	KAITGIARNEAVYQGQ	K	A	I	A	R	N	2	1	0	0	0	0	0	1	0	2	0	0	0	0	0	0	1	0	0	0	0	0	7	0	700.423	Q4J719	Q4J719	69	75	yes	yes	2	0.02954	73.616	5981.9	8545.6			390	245	394
AITIFSPDGSLYQVDYAFEAVK	PAAMGYDRAITIFSPD	DYAFEAVKRGWTTLGV	R	A	I	V	K	R	3	0	0	2	0	1	1	1	0	2	1	1	0	2	1	2	1	0	2	2	0	0	22	0	2433.21	Q4JB24	Q4JB24	13	34	yes	yes	3	6.1529e-49	110.6	26315	21479			391	1037	395
AITIFSPDGSLYQVDYAFEAVKR	PAAMGYDRAITIFSPD	YAFEAVKRGWTTLGVK	R	A	I	K	R	G	3	1	0	2	0	1	1	1	0	2	1	1	0	2	1	2	1	0	2	2	0	0	23	1	2589.31	Q4JB24	Q4JB24	13	35	yes	yes	3;4;5	8.9453e-108	169.7	23102	20080			392	1037	396
AITQVAELR	HLADIVVKAITQVAEL	ITQVAELRGDKWYVDL	K	A	I	L	R	G	2	1	0	0	0	1	1	0	0	1	1	0	0	0	0	0	1	0	0	1	0	0	9	0	999.571	Q9V2T4	Q9V2T4	188	196	yes	yes	2;3	0.0011202	66.19	5431.3	7221.9			393	1360	397
AITQVAELRGDK	HLADIVVKAITQVAEL	VAELRGDKWYVDLDNV	K	A	I	D	K	W	2	1	0	1	0	1	1	1	0	1	1	1	0	0	0	0	1	0	0	1	0	0	12	1	1299.71	Q9V2T4	Q9V2T4	188	199	yes	yes	4	0.00010515	42.083	8906.6	10055			394	1360	398
AITVHGGYGVATSTGVER	VAERAAIRAITVHGGY	ATSTGVERLLRDVEIM	R	A	I	E	R	L	2	1	0	0	0	0	1	4	1	1	0	0	0	0	0	1	3	0	1	3	0	0	18	0	1773.9	Q4J9Q5;Q4J6S9	Q4J9Q5	348	365	no	no	2;3	1.1173e-26	102.69	3659.7	3073.4			395	736;199	399
AIVAPMLEVK	YTIGKDSKAIVAPMLE	VAPMLEVKTGKVQMAK	K	A	I	V	K	T	2	0	0	0	0	0	1	0	0	1	1	1	1	0	1	0	0	0	0	2	0	0	10	0	1069.62	Q4J907	Q4J907	311	320	yes	yes	3;4	0.00034727	52.579	23464	24180			396	581	400
AIVFDLGITR	________________	VFDLGITRKDVVEKPI	K	A	I	T	R	K	1	1	0	1	0	0	0	1	0	2	1	0	0	1	0	0	1	0	0	1	0	0	10	0	1103.63	Q4J8Q3	Q4J8Q3	3	12	yes	yes	2;3	9.1723e-05	74.841	18967	14404			397	519	401
AIVFDLGITRK	________________	FDLGITRKDVVEKPIN	K	A	I	R	K	D	1	1	0	1	0	0	0	1	0	2	1	1	0	1	0	0	1	0	0	1	0	0	11	1	1231.73	Q4J8Q3	Q4J8Q3	3	13	yes	yes	3;4	0.00024928	45.433	25563	27404			398	519	402
AIVGENAFGHEAGIHVHGVIENPMTYEPISPEEVGNFRR	GVPVPYFKAIVGENAF	EEVGNFRRIALGKHSG	K	A	I	R	R	I	3	2	3	0	0	0	6	5	3	4	0	0	1	2	3	1	1	0	1	4	0	0	39	1	4272.08	Q4JA78	Q4JA78	284	322	yes	yes	5	4.616e-92	92.93	3936.5	3570.4			399	850	403
AIVITNPNNPTGMALSDSDIK	EKVTKDTKAIVITNPN	ALSDSDIKAIVEIAED	K	A	I	I	K	A	2	0	3	2	0	0	0	1	0	3	1	1	1	0	2	2	2	0	0	1	0	0	21	0	2170.09	Q4J7T8	Q4J7T8	142	162	yes	yes	3	1.7562e-08	43.696	5569.1	4634.7			400	335	404
AIVMVK	YELENEIKAIVMVKTN	IKAIVMVKTNPQIPTP	K	A	I	V	K	T	1	0	0	0	0	0	0	0	0	1	0	1	1	0	0	0	0	0	0	2	0	0	6	0	659.404	Q4JAQ1	Q4JAQ1	65	70	yes	yes	2;3	0.03194	82.141	28455	15355			401	973	405;406
AIVNEAHK	QLSYEEIKAIVNEAHK	AIVNEAHKVGTYVAAH	K	A	I	H	K	V	2	0	1	0	0	0	1	0	1	1	0	1	0	0	0	0	0	0	0	1	0	0	8	0	880.477	Q4J7U0	Q4J7U0	206	213	yes	yes	3	0.017126	42.599	10322	9084.8			402	337	407
AIVVPAPK	________________	AIVVPAPKQNYSLQEV	K	A	I	P	K	Q	2	0	0	0	0	0	0	0	0	1	0	1	0	0	2	0	0	0	0	2	0	0	8	0	793.506	Q4JAA6	Q4JAA6	3	10	yes	yes	2;3	0.012043	49.358	14354	17713			403	871	408
AIVYQR	AIKEMIEKAIVYQRKK	EKAIVYQRKKIQDWYK	K	A	I	Q	R	K	1	1	0	0	0	1	0	0	0	1	0	0	0	0	0	0	0	0	1	1	0	0	6	0	748.423	Q4J6F5	Q4J6F5	184	189	yes	yes	2	0.02499	100.52	10955	8497.7			404	124	409
AIYGSAK	________________	KAIYGSAKDFYDIIQG	K	A	I	A	K	D	2	0	0	0	0	0	0	1	0	1	0	1	0	0	0	1	0	0	1	0	0	0	7	0	708.381	Q4JAJ5	Q4JAJ5	4	10	yes	yes	2;3	0.026352	56.122	10505	11628			405	930	410
AIYLMTTGK	ARIVGRSKAIYLMTTG	IYLMTTGKTLTPKEAY	K	A	I	G	K	T	1	0	0	0	0	0	0	1	0	1	1	1	1	0	0	0	2	0	1	0	0	0	9	0	996.531	Q4J803	Q4J803	165	173	yes	yes	3	0.0042941	40.352	4000.9	4275.2			406	366	411
AIYVNDVEAK	RENKPIVRAIYVNDVE	YVNDVEAKKVLVIDDV	R	A	I	A	K	K	2	0	1	1	0	0	1	0	0	1	0	1	0	0	0	0	0	0	1	2	0	0	10	0	1120.58	Q4JA92	Q4JA92	73	82	yes	yes	2;3	6.1544e-09	118.28	27951	32032			407	859	412
AIYVTPLR	HLLNKGGKAIYVTPLR	AIYVTPLRALTSEKYS	K	A	I	L	R	A	1	1	0	0	0	0	0	0	0	1	1	0	0	0	1	0	1	0	1	1	0	0	8	0	931.549	Q4JC00	Q4JC00	74	81	yes	yes	2	0.0046211	82.452	9251.2	18795			408	1210	413
AKAPVVIFANTVR	STIDEAIKAKAPVVIF	VIFANTVRGKGFPVIE	K	A	K	V	R	G	3	1	1	0	0	0	0	0	0	1	0	1	0	1	1	0	1	0	0	3	0	0	13	1	1384.82	Q4JC80	Q4JC80	232	244	yes	yes	3	4.9322e-13	62.287	13587	16422			409	1262	414
AKEEEIVHSDVSDWG	NLTEEWKRAKEEEIVH	HSDVSDWG________	R	A	K	W	G	-	1	0	0	2	0	0	3	1	1	1	0	1	0	0	0	2	0	1	0	2	0	0	15	1	1699.77	F2Z5Z6	F2Z5Z6	481	495	yes	yes	2;3;4	2.9322e-08	58.079	44015	58462			410	9	415
AKEILGSWSR	KIKKIIGRAKEILGSW	EILGSWSREKTLDIRE	R	A	K	S	R	E	1	1	0	0	0	0	1	1	0	1	1	1	0	0	0	2	0	1	0	0	0	0	10	1	1145.62	Q4JCH7	Q4JCH7	116	125	yes	yes	2;3;4	0.00022661	60.255	48511	48156			411	1311	416
AKELGLYGVSVPEEYGGQGGDSLMTVIAQEEMAR	IPKEVLEKAKELGLYG	IAQEEMARVWAALSTR	K	A	K	A	R	V	3	1	0	1	0	2	5	6	0	1	3	1	2	0	1	2	1	0	2	3	0	0	34	1	3583.72	Q4J9Q5	Q4J9Q5	55	88	yes	yes	4	6.9253e-11	28.84	4774.1	3619.5			412	736	417
AKETGRSFVEGFNEAR	VIDQTLQRAKETGRSF	VEGFNEARKGVTVIAD	R	A	K	A	R	K	2	2	1	0	0	0	3	2	0	0	0	1	0	2	0	1	1	0	0	1	0	0	16	2	1796.88	Q4JC26	Q4JC26	67	82	yes	yes	4	0.0023404	22.63	4896.5	9142.5			413	1228	418
AKEYGIIAAFR	EAEIVAEKAKEYGIIA	YGIIAAFRVKPLSGIE	K	A	K	F	R	V	3	1	0	0	0	0	1	1	0	2	0	1	0	1	0	0	0	0	1	0	0	0	11	1	1237.68	P95691	P95691	409	419	yes	yes	4	0.00014187	49.448	4537.3	4874.1			414	99	419
AKFIADGLVGQVEAR	LGLDEKGKAKFIADGL	LVGQVEAREASGIVVQ	K	A	K	A	R	E	3	1	0	1	0	1	1	2	0	1	1	1	0	1	0	0	0	0	0	2	0	0	15	1	1572.86	Q4JB82	Q4JB82	32	46	yes	yes	3	2.8038e-08	53.565	14345	14486			415	1068	420
AKGHPIGATGVSMAVSITR	VNVDGGLKAKGHPIGA	SMAVSITRQLLYRAHK	K	A	K	T	R	Q	3	1	0	0	0	0	0	3	1	2	0	1	1	0	1	2	2	0	0	2	0	0	19	1	1852	Q4J6T6;Q4J9Q7	Q4J9Q7	334	352	no	no	4	7.8404e-07	38.377	7590.3	7085.1			416	738;201	421
AKIDFSDAWR	AAKEAYKRAKIDFSDA	IDFSDAWRYFDVADVH	R	A	K	W	R	Y	2	1	0	2	0	0	0	0	0	1	0	1	0	1	0	1	0	1	0	0	0	0	10	1	1207.6	Q4J6T6;Q4J9Q7	Q4J9Q7	270	279	no	no	2	0.0094279	37.18	4430.8	3843.8			417	738;201	422
AKIEGDTVR	IVIPKGGKAKIEGDTV	KIEGDTVRILG_____	K	A	K	V	R	I	1	1	0	1	0	0	1	1	0	1	0	1	0	0	0	0	1	0	0	1	0	0	9	1	987.535	Q4J9B1	Q4J9B1	55	63	yes	yes	2;3;4	0.0021771	51.762	29444	54861			418	651	423
AKIEGDTVRILG	IVIPKGGKAKIEGDTV	GDTVRILG________	K	A	K	L	G	-	1	1	0	1	0	0	1	2	0	2	1	1	0	0	0	0	1	0	0	1	0	0	12	2	1270.72	Q4J9B1	Q4J9B1	55	66	yes	yes	2;3	0.00013	45.28	21593	45981			419	651	424
AKISDFPLINTR	DIRGKQVKAKISDFPL	DFPLINTR________	K	A	K	T	R	-	1	1	1	1	0	0	0	0	0	2	1	1	0	1	1	1	1	0	0	0	0	0	12	1	1373.77	Q4J914	Q4J914	340	351	yes	yes	3;4	2.256e-05	49.483	34196	35844			420	587	425
AKLLDLLYEK	KYIDEENKAKLLDLLY	LLDLLYEKDRVRAISF	K	A	K	E	K	D	1	0	0	1	0	0	1	0	0	0	4	2	0	0	0	0	0	0	1	0	0	0	10	1	1204.71	Q4J7C2	Q4J7C2	62	71	yes	yes	3	0.01584	27.481	5344.5	20780			421	277	426
AKNFVAIR	PKVVYGERAKNFVAIR	AKNFVAIRRPSSNAEV	R	A	K	I	R	R	2	1	1	0	0	0	0	0	0	1	0	1	0	1	0	0	0	0	0	1	0	0	8	1	917.545	Q4J7C0	Q4J7C0	161	168	yes	yes	3	0.0028249	62.88	20991	18230			422	275	427
AKNVIEDADVVLYAGSLVNPQVLK	DPELITVRAKNVIEDA	LVNPQVLKWARKDAEI	R	A	K	L	K	W	3	0	2	2	0	1	1	1	0	1	3	2	0	0	1	1	0	0	1	5	0	0	24	1	2554.4	Q4JBL9	Q4JBL9	23	46	yes	yes	3	2.1907e-22	64.589	6171.1	9383.6			423	1125	428
AKQGFVMVR	RARALGYKAKQGFVMV	KQGFVMVRVRVRRGGL	K	A	K	V	R	V	1	1	0	0	0	1	0	1	0	0	0	1	1	1	0	0	0	0	0	2	0	0	9	1	1034.57	Q4JB20	Q4JB20	55	63	yes	yes	3	0.00018577	76.1	26895	48716			424	1035	429
AKSGLTVIVTEGDNVAGISQR	VGGYTDERAKSGLTVI	NVAGISQRGGSPATLN	R	A	K	Q	R	G	2	1	1	1	0	1	1	3	0	2	1	1	0	0	0	2	2	0	0	3	0	0	21	1	2114.13	Q4J704	Q4J704	20	40	yes	yes	3	0.00091635	32.956	4775.4	4272			425	237	430
AKVETNLR	VLNAIENKAKVETNLR	AKVETNLRNIYVKTTM	K	A	K	L	R	N	1	1	1	0	0	0	1	0	0	0	1	1	0	0	0	0	1	0	0	1	0	0	8	1	929.529	P35024	P35024	197	204	yes	yes	4	0.0039451	44.377	4345.3	5189			426	67	431
AKVISSEGER	AKAERIRRAKVISSEG	VISSEGERQAASILAD	R	A	K	E	R	Q	1	1	0	0	0	0	2	1	0	1	0	1	0	0	0	2	0	0	0	1	0	0	10	1	1074.57	Q4J6G5	Q4J6G5	189	198	yes	yes	3	0.037713	23.676	11652	5102.7			427	129	432
AKYFEQASYGVPVR	RKVDKTTKAKYFEQAS	ASYGVPVRMSILTKIY	K	A	K	V	R	M	2	1	0	0	0	1	1	1	0	0	0	1	0	1	1	1	0	0	2	2	0	0	14	1	1613.82	Q55338	Q55338	276	289	yes	yes	3;4	1.8025e-22	114.64	56016	85569			428	1352	433
ALADQINSQLVVR	SMTPDNVRALADQINS	INSQLVVRREYQGKVK	R	A	L	V	R	R	2	1	1	1	0	2	0	0	0	1	2	0	0	0	0	1	0	0	0	2	0	0	13	0	1425.79	Q4J6H8	Q4J6H8	478	490	yes	yes	2;3	2.6775e-06	67.519	5860.2	5105.2			429	135	434
ALADQINSQLVVRR	SMTPDNVRALADQINS	NSQLVVRREYQGKVKP	R	A	L	R	R	E	2	2	1	1	0	2	0	0	0	1	2	0	0	0	0	1	0	0	0	2	0	0	14	1	1581.9	Q4J6H8	Q4J6H8	478	491	yes	yes	3	9.0022e-08	62.287	11452	11764			430	135	435
ALAEALAAEGFK	QQIVKNAKALAEALAA	ALAAEGFKVIGEHLGF	K	A	L	F	K	V	5	0	0	0	0	0	2	1	0	0	2	1	0	1	0	0	0	0	0	0	0	0	12	0	1189.63	Q4J937	Q4J937	293	304	yes	yes	2;3	1.409e-09	84.479	16675	10619			431	601	436
ALAFATGIK	GVHTLHGRALAFATGI	LAFATGIKLANPSLEV	R	A	L	I	K	L	3	0	0	0	0	0	0	1	0	1	1	1	0	1	0	0	1	0	0	0	0	0	9	0	890.523	Q4J6I8	Q4J6I8	67	75	yes	yes	2;3	9.1228e-06	111.61	30649	33599			432	138	437
ALAITLGDIIGR	KDQIEKAKALAITLGD	TLGDIIGRVSRGIPSK	K	A	L	G	R	V	2	1	0	1	0	0	0	2	0	3	2	0	0	0	0	0	1	0	0	0	0	0	12	0	1211.72	Q4JCB1	Q4JCB1	18	29	yes	yes	3	0.0010778	36.417	1516.2	445.14			433	1279	438
ALANEAK	CGKTLMMRALANEAKI	RALANEAKINFIYVNV	R	A	L	A	K	I	3	0	1	0	0	0	1	0	0	0	1	1	0	0	0	0	0	0	0	0	0	0	7	0	715.386	Q4JA89	Q4JA89	113	119	yes	yes	2	0.047102	48.561	15468	20347			434	857	439
ALANEIGAYFITVNGPEIMSK	TGKTLLARALANEIGA	NGPEIMSKFYGESEQR	R	A	L	S	K	F	3	0	2	0	0	0	2	2	0	3	1	1	1	1	1	1	1	0	1	1	0	0	21	0	2237.14	Q07590	Q07590	265	285	yes	yes	3;4	7.0214e-45	100.28	82797	82966			435	101	440;441
ALANEIGAYFITVNGPEIMSKFYGESEQR	TGKTLLARALANEIGA	FYGESEQRIREIFKEA	R	A	L	Q	R	I	3	1	2	0	0	1	4	3	0	3	1	1	1	2	1	2	1	0	2	1	0	0	29	1	3233.57	Q07590	Q07590	265	293	yes	yes	4;5	4.6511e-58	87.739	20289	26807			436	101	442
ALANVLGR	ELLMNRIRALANVLGR	ALANVLGRKV______	R	A	L	G	R	K	2	1	1	0	0	0	0	1	0	0	2	0	0	0	0	0	0	0	0	1	0	0	8	0	812.487	Q4JC77	Q4JC77	321	328	yes	yes	2	0.0017778	104.37	41324	38057			437	1259	443
ALASVPGLGFVAVSR	AVATGSQKALASVPGL	LGFVAVSRDGLNEMVN	K	A	L	S	R	D	3	1	0	0	0	0	0	2	0	0	2	0	0	1	1	2	0	0	0	3	0	0	15	0	1442.82	Q4J926	Q4J926	186	200	yes	yes	2;3	1.1311e-12	79.337	21558	23486			438	593	444
ALATLPDVVDINITPDFDNSK	NCVYKIKRALATLPDV	TPDFDNSKAVVILRYK	R	A	L	S	K	A	2	0	2	4	0	0	0	0	0	2	2	1	0	1	2	1	2	0	0	2	0	0	21	0	2257.15	Q4J881	Q4J881	35	55	yes	yes	3	1.1372e-44	104.45	8217.4	10287			439	407	445
ALAVAK	HSGKALQKALAVAKAI	QKALAVAKAIGATRAG	K	A	L	A	K	A	3	0	0	0	0	0	0	0	0	0	1	1	0	0	0	0	0	0	0	1	0	0	6	0	571.369	Q4J8K9	Q4J8K9	165	170	yes	yes	2;3	0.024088	96.337	12914	14119			440	484	446
ALAVLSAK	HYLKDFSKALAVLSAK	ALAVLSAKAESQEQSV	K	A	L	A	K	A	3	0	0	0	0	0	0	0	0	0	2	1	0	0	0	1	0	0	0	1	0	0	8	0	771.485	Q4J9F4	Q4J9F4	53	60	yes	yes	3	0.0081259	55.676	17299	18726			441	683	447
ALAVYTNKPPTGPYR	RTRFSKFRALAVYTNK	KPPTGPYRGAGRPEAV	R	A	L	Y	R	G	2	1	1	0	0	0	0	1	0	0	1	1	0	0	3	0	2	0	2	1	0	0	15	1	1646.88	Q4J9Z7	Q4J9Z7	326	340	yes	yes	3	0.0019252	28.11	9734.8	5964			442	791	448
ALDEAK	QAPIIVKKALDEAKVN	KKALDEAKVNMKDIDG	K	A	L	A	K	V	2	0	0	1	0	0	1	0	0	0	1	1	0	0	0	0	0	0	0	0	0	0	6	0	645.333	Q4JAG1	Q4JAG1	62	67	yes	yes	2	0.043832	52.683	7733.4	9803.9			443	906	449
ALDFFK	ASGSRSVKALDFFKGP	VKALDFFKGPFTTDTN	K	A	L	F	K	G	1	0	0	1	0	0	0	0	0	0	1	1	0	2	0	0	0	0	0	0	0	0	6	0	739.39	Q4J6M6	Q4J6M6	148	153	yes	yes	3	0.048472	56.255	8688.1	7137.2			444	167	450
ALDFLTNLLDPSSK	NLLTHARRALDFLTNL	NLLDPSSKSFDHPFYS	R	A	L	S	K	S	1	0	1	2	0	0	0	0	0	0	4	1	0	1	1	2	1	0	0	0	0	0	14	0	1532.81	Q4J9D4	Q4J9D4	275	288	yes	yes	3	2.9512e-15	61.409	2355.5	2419.3			445	667	451
ALDGGFTAYTSAYGIDELR	KIRDEAKKALDGGFTA	AYGIDELRAKIASFLS	K	A	L	L	R	A	3	1	0	2	0	0	1	3	0	1	2	0	0	1	0	1	2	0	2	0	0	0	19	0	2018.96	Q4J8X2	Q4J8X2	59	77	yes	yes	3	3.3281e-32	98.391	1112.6	996.52			446	555	452
ALDGGFTAYTSAYGIDELRAK	KIRDEAKKALDGGFTA	GIDELRAKIASFLSSK	K	A	L	A	K	I	4	1	0	2	0	0	1	3	0	1	2	1	0	1	0	1	2	0	2	0	0	0	21	1	2218.09	Q4J8X2	Q4J8X2	59	79	yes	yes	3;4	2.6394e-42	96.234	21322	19158			447	555	453
ALDIAR	EYKTDKDKALDIARRI	DKALDIARRIEYTRVE	K	A	L	A	R	R	2	1	0	1	0	0	0	0	0	1	1	0	0	0	0	0	0	0	0	0	0	0	6	0	657.381	P11514	P11514	135	140	yes	yes	2	0.034378	78.994	4806.8	6600.9			448	50	454
ALDLAVDFAMR	DGSENSLRALDLAVDF	LAVDFAMRYGSKVTVL	R	A	L	M	R	Y	3	1	0	2	0	0	0	0	0	0	2	0	1	1	0	0	0	0	0	1	0	0	11	0	1220.62	Q4J938	Q4J938	28	38	yes	yes	2;3	2.1568e-06	91.961	27910	17245			449	602	455
ALDNIR	SVKERMKKALDNIRSG	KKALDNIRSGKFAEKW	K	A	L	I	R	S	1	1	1	1	0	0	0	0	0	1	1	0	0	0	0	0	0	0	0	0	0	0	6	0	700.387	Q4J8K9	Q4J8K9	278	283	yes	yes	2	0.034022	79.454	24507	20048			450	484	456
ALDNVK	LAEIDGFKALDNVKII	FKALDNVKIIAATNRI	K	A	L	V	K	I	1	0	1	1	0	0	0	0	0	0	1	1	0	0	0	0	0	0	0	1	0	0	6	0	658.365	F2Z6H9	F2Z6H9	272	277	yes	yes	3	0.052956	54.537	5996.7	6717.2			451	26	457
ALDVAIDLAK	DGSDNANRALDVAIDL	DVAIDLAKKYDAKLDV	R	A	L	A	K	K	3	0	0	2	0	0	0	0	0	1	2	1	0	0	0	0	0	0	0	1	0	0	10	0	1027.59	Q4J8D1	Q4J8D1	18	27	yes	yes	2;3;4	5.8304e-18	128.01	311920	121210			452	434	458
ALDVFLQGVPVGDSLGPLVASR	RMAETYEKALDVFLQG	LGPLVASRFLMNVSEK	K	A	L	S	R	F	2	1	0	2	0	1	0	3	0	0	4	0	0	1	2	2	0	0	0	4	0	0	22	0	2209.21	Q4J8P3	Q4J8P3	193	214	yes	yes	2;3;4	5.4863e-28	74.364	11284	7639.6			453	509	459
ALDVWLKR	RRYLPTRKALDVWLKR	ALDVWLKRVKELDIKI	K	A	L	K	R	V	1	1	0	1	0	0	0	0	0	0	2	1	0	0	0	0	0	1	0	1	0	0	8	1	999.587	Q4J6W6	Q4J6W6	206	213	yes	yes	2;3;4	0.0069914	51.346	15393	18633			454	216	460
ALDYFIYLAGFYGISTEDARK	PIFEQDAKALDYFIYL	ISTEDARKKAQELFSM	K	A	L	R	K	K	3	1	0	2	0	0	1	2	0	2	2	1	0	2	0	1	1	0	3	0	0	0	21	1	2412.2	Q4JA04	Q4JA04	92	112	yes	yes	3	2.0617e-11	44.788	7557.4	3997.1			455	797	461
ALEALMDGFDVMTMNR	VVESSPFRALEALMDG	FDVMTMNRASEIGDIF	R	A	L	N	R	A	2	1	1	2	0	0	1	1	0	0	2	0	3	1	0	0	1	0	0	1	0	0	16	0	1812.82	Q4JAZ7	Q4JAZ7	240	255	yes	yes	2;3	1.0482e-91	172.91	52938	29926			456	1020	462;463
ALEDIGILAQPLADIEK	KYLVKIPKALEDIGIL	QPLADIEKSLQEIDDI	K	A	L	E	K	S	3	0	0	2	0	1	2	1	0	3	3	1	0	0	1	0	0	0	0	0	0	0	17	0	1807.99	Q4J9U5	Q4J9U5	139	155	yes	yes	2;3	1.1016e-21	81.656	33959	43775			457	767	464
ALEEADFVVVQDMFMTETAK	CGTPLTRKALEEADFV	MFMTETAKLADVVLPV	K	A	L	A	K	L	3	0	0	2	0	1	3	0	0	0	1	1	2	2	0	0	2	0	0	3	0	0	20	0	2273.06	Q4JBU3	Q4JBU3	665	684	yes	yes	3	8.0181e-29	89.468	3281.1	4964.2			458	1174	465
ALEEIVEKLR	RVKELKERALEEIVEK	EEIVEKLRLTNFKHLK	R	A	L	L	R	L	1	1	0	0	0	0	3	0	0	1	2	1	0	0	0	0	0	0	0	1	0	0	10	1	1198.69	Q4J7B4	Q4J7B4	188	197	yes	yes	3;4	0.00022677	56.548	13515	6287.7			459	271	466
ALEELYSR	EKIRKRQRALEELYSR	ALEELYSRQEIPKSTY	R	A	L	S	R	Q	1	1	0	0	0	0	2	0	0	0	2	0	0	0	0	1	0	0	1	0	0	0	8	0	979.497	Q4J923	Q4J923	90	97	yes	yes	2	0.01823	55.461	7882.8	7969.6			460	592	467
ALEELYSRQEIPK	EKIRKRQRALEELYSR	YSRQEIPKSTYEDMKR	R	A	L	P	K	S	1	1	0	0	0	1	3	0	0	1	2	1	0	0	1	1	0	0	1	0	0	0	13	1	1574.83	Q4J923	Q4J923	90	102	yes	yes	4	0.0077258	22.321	4556.9	5491.7			461	592	468
ALEESENMDIYR	AFPDWGPRALEESENM	SENMDIYRKAIPVDLL	R	A	L	Y	R	K	1	1	1	1	0	0	3	0	0	1	1	0	1	0	0	1	0	0	1	0	0	0	12	0	1468.65	Q4JBS9	Q4JBS9	185	196	yes	yes	2;3	2.7695e-27	136.53	16807	10580			462	1164	469
ALEESENMDIYRK	AFPDWGPRALEESENM	ENMDIYRKAIPVDLLQ	R	A	L	R	K	A	1	1	1	1	0	0	3	0	0	1	1	1	1	0	0	1	0	0	1	0	0	0	13	1	1596.75	Q4JBS9	Q4JBS9	185	197	yes	yes	2;3;4	1.7931e-07	71.176	15948	24248			463	1164	470
ALEGLSDAEEK	DAKEKFLRALEGLSDA	GLSDAEEKRKTFRKIF	R	A	L	E	K	R	2	0	0	1	0	0	3	1	0	0	2	1	0	0	0	1	0	0	0	0	0	0	11	0	1160.56	Q4JBK0	Q4JBK0	89	99	yes	yes	3	2.6198e-05	88.596	6324.8	7220.5			464	1116	471
ALEIIDQLSLK	GYKKALTKALEIIDQL	IIDQLSLKIDVNDLSS	K	A	L	L	K	I	1	0	0	1	0	1	1	0	0	2	3	1	0	0	0	1	0	0	0	0	0	0	11	0	1241.72	Q9V2T5	Q9V2T5	131	141	yes	yes	2;3	2.0814e-51	168.02	31062	36377			465	1361	472
ALEINSEALGVPTLLLMENAGR	MITSKRMKALEINSEA	LLMENAGRSVKDEIMK	K	A	L	G	R	S	3	1	2	0	0	0	3	2	0	1	5	0	1	0	1	1	1	0	0	1	0	0	22	0	2310.23	Q4JCJ3	Q4JCJ3	9	30	yes	yes	2;3	5.1366e-49	111.44	17845	13261			466	1320	473
ALEIPGVQVR	PKYINVDKALEIPGVQ	EIPGVQVRLFGKPVTY	K	A	L	V	R	L	1	1	0	0	0	1	1	1	0	1	1	0	0	0	1	0	0	0	0	2	0	0	10	0	1080.63	Q4JC46	Q4JC46	349	358	yes	yes	2;3	7.1612e-05	92.201	102700	109230			467	1237	474
ALEKGLEQPEFVDSPDTIASAIR	EGAAPIAKALEKGLEQ	DTIASAIRIGKPVNWK	K	A	L	I	R	I	3	1	0	2	0	1	3	1	0	2	2	1	0	1	2	2	1	0	0	1	0	0	23	1	2485.27	Q4J8Y7	Q4J8Y7	261	283	yes	yes	4	0.011356	17.214	7619.4	8558.8			468	568	475
ALELLK	SHAEKFTKALELLKGG	TKALELLKGGK_____	K	A	L	L	K	G	1	0	0	0	0	0	1	0	0	0	3	1	0	0	0	0	0	0	0	0	0	0	6	0	685.437	Q4J6M4	Q4J6M4	136	141	yes	yes	2;3	0.034022	79.454	20732	26559			469	165	476
ALESLSTEIPIGR	PTEEWGFKALESLSTE	STEIPIGRYWAGKGGT	K	A	L	G	R	Y	1	1	0	0	0	0	2	1	0	2	2	0	0	0	1	2	1	0	0	0	0	0	13	0	1384.76	Q4J704	Q4J704	125	137	yes	yes	2	0.00076028	41.577	6803.1	4684			470	237	477
ALESPPK	MKSEDVRKALESPPKV	KALESPPKVSISGLIK	K	A	L	P	K	V	1	0	0	0	0	0	1	0	0	0	1	1	0	0	2	1	0	0	0	0	0	0	7	0	740.407	Q4JBT0	Q4JBT0	262	268	yes	yes	2;3	0.014305	82.671	29675	23266			471	1165	478
ALESVGVPPEKADMFPHELSGGQR	EATERIYKALESVGVP	HELSGGQRQRVVIAMA	K	A	L	Q	R	Q	2	1	0	1	0	1	3	3	1	0	2	1	1	1	3	2	0	0	0	2	0	0	24	1	2550.25	Q4J811	Q4J811	142	165	yes	yes	4	2.9258e-09	41.446	5673.3	4344.9			472	372	479
ALETLER	VNYKKLEKALETLERK	KALETLERKNIIEIYE	K	A	L	E	R	K	1	1	0	0	0	0	2	0	0	0	2	0	0	0	0	0	1	0	0	0	0	0	7	0	830.45	Q4JAB3	Q4JAB3	25	31	yes	yes	2	0.010352	100.39	15681	13156			473	878	480
ALETNLQQGLDIER	LAKEAVNRALETNLQQ	QQGLDIERRNFYVALA	R	A	L	E	R	R	1	1	1	1	0	2	2	1	0	1	3	0	0	0	0	0	1	0	0	0	0	0	14	0	1598.83	Q4J6K9	Q4J6K9	214	227	yes	yes	2;3	2.5334e-110	187.16	48850	23203			474	155	481
ALETNLQQGLDIERR	LAKEAVNRALETNLQQ	QGLDIERRNFYVALAS	R	A	L	R	R	N	1	2	1	1	0	2	2	1	0	1	3	0	0	0	0	0	1	0	0	0	0	0	15	1	1754.93	Q4J6K9	Q4J6K9	214	228	yes	yes	2;3;4	1.3681e-35	136.6	50705	36766			475	155	482
ALETSFGGINLEDIESPK	DEFISVVKALETSFGG	LEDIESPKCFYILEKL	K	A	L	P	K	C	1	0	1	1	0	0	3	2	0	2	2	1	0	1	1	2	1	0	0	0	0	0	18	0	1918.95	Q4J6Y3	Q4J6Y3	119	136	yes	yes	2;3;4	7.1833e-40	129.05	14128	12476			476	223	483
ALFAPYAIR	VPTDKDGRALFAPYAI	LFAPYAIRKIEALLTN	R	A	L	I	R	K	3	1	0	0	0	0	0	0	0	1	1	0	0	1	1	0	0	0	1	0	0	0	9	0	1020.58	Q4JC22	Q4JC22	54	62	yes	yes	2;3	0.00020617	77.072	30116	10551			477	1224	484
ALFFEK	________________	MKALFFEKSGLNNLKF	K	A	L	E	K	S	1	0	0	0	0	0	1	0	0	0	1	1	0	2	0	0	0	0	0	0	0	0	6	0	753.406	Q4J905	Q4J905	3	8	yes	yes	2;3	8.4705e-05	92.692	79468	118150			478	579	485
ALFTEPTCNIDGIYSGYIGKGSK	KERKEVVKALFTEPTC	GYIGKGSKTIVPSHVY	K	A	L	S	K	T	1	0	1	1	1	0	1	4	0	3	1	2	0	1	1	2	2	0	2	0	0	0	23	1	2479.18	Q4J819	Q4J819	271	293	yes	yes	4	6.7648e-32	77.221	12336	14395			479	378	486
ALGGGLVPVGATIFR	PDIITLAKALGGGLVP	PVGATIFRSDLDFKKK	K	A	L	F	R	S	2	1	0	0	0	0	0	4	0	1	2	0	0	1	1	0	1	0	0	2	0	0	15	0	1426.83	Q4JA07	Q4JA07	283	297	yes	yes	2;3	1.2036e-21	110.55	57332	37866			480	799	487
ALGIEIEELTIEQK	QVARLKLKALGIEIEE	EELTIEQKEYIKQWKY	K	A	L	Q	K	E	1	0	0	0	0	1	4	1	0	3	2	1	0	0	0	0	1	0	0	0	0	0	14	0	1584.86	Q4JAZ7	Q4JAZ7	392	405	yes	yes	3	1.1892e-17	101.32	7364.1	5210.2			481	1020	488
ALGIFVAYTEVEDIKFGR	LLIEDRAKALGIFVAY	VEDIKFGRSAGELETE	K	A	L	G	R	S	2	1	0	1	0	0	2	2	0	2	1	1	0	2	0	0	1	0	1	2	0	0	18	1	2027.07	Q4J8D0	Q4J8D0	10	27	yes	yes	3;4	2.6155e-16	74.141	14482	13013			482	433	489
ALGQEYFEYIGGPR	AVLKTASRALGQEYFE	FEYIGGPRAKYIPMPL	R	A	L	P	R	A	1	1	0	0	0	1	2	3	0	1	1	0	0	1	1	0	0	0	2	0	0	0	14	0	1598.77	Q4J920	Q4J920	122	135	yes	yes	2;3	1.0631e-58	162.94	51423	57163			483	591	490
ALGSGEGPIMGVPATIANAVSDAIGK	DINYIPSKALGSGEGP	AVSDAIGKRITQIPIT	K	A	L	G	K	R	5	0	1	1	0	0	1	5	0	3	1	1	1	0	2	2	1	0	0	2	0	0	26	0	2395.24	Q4J6P8	Q4J6P8	729	754	yes	yes	3	6.6824e-09	39.215	4775.3	4050			484	180	491
ALGTWHILR	ANNVLGAKALGTWHIL	LGTWHILRK_______	K	A	L	L	R	K	1	1	0	0	0	0	0	1	1	1	2	0	0	0	0	0	1	1	0	0	0	0	9	0	1065.61	Q4J9E3	Q4J9E3	131	139	yes	yes	3	0.00021373	95.502	16003	21743			485	675	492
ALGTWHILRK	ANNVLGAKALGTWHIL	GTWHILRK________	K	A	L	R	K	-	1	1	0	0	0	0	0	1	1	1	2	1	0	0	0	0	1	1	0	0	0	0	10	1	1193.7	Q4J9E3	Q4J9E3	131	140	yes	yes	2;3;4	0.00012946	88.495	43145	132520			486	675	493
ALHPAIAPMVDR	TVLFFGLRALHPAIAP	AIAPMVDRAAYIGGCD	R	A	L	D	R	A	3	1	0	1	0	0	0	0	1	1	1	0	1	0	2	0	0	0	0	1	0	0	12	0	1289.69	Q4J8T9	Q4J8T9	138	149	yes	yes	2;3;4	1.5599e-05	61.344	17322	11369			487	543	494
ALIAVMQR	FGTSDEQRALIAVMQR	ALIAVMQRKNALGNER	R	A	L	Q	R	K	2	1	0	0	0	1	0	0	0	1	1	0	1	0	0	0	0	0	0	1	0	0	8	0	900.522	Q4J7G0	Q4J7G0	172	179	yes	yes	2;3	0.0017276	94.662	7726.2	9333.4			488	287	495
ALIAVMQRK	FGTSDEQRALIAVMQR	LIAVMQRKNALGNERA	R	A	L	R	K	N	2	1	0	0	0	1	0	0	0	1	1	1	1	0	0	0	0	0	0	1	0	0	9	1	1028.62	Q4J7G0	Q4J7G0	172	180	yes	yes	4	0.00045414	51.346	7201.6	9979.7			489	287	496
ALIETIVR	APLGEEIRALIETIVR	ALIETIVRLSQGESGL	R	A	L	V	R	L	1	1	0	0	0	0	1	0	0	2	1	0	0	0	0	0	1	0	0	1	0	0	8	0	913.56	Q4JAL8	Q4JAL8	115	122	yes	yes	2;3	0.0048422	79.474	17652	12846			490	949	497
ALINDLTHRIDWWASK	LLYITPLKALINDLTH	RIDWWASKLGFIVSRK	K	A	L	S	K	L	2	1	1	2	0	0	0	0	1	2	2	1	0	0	0	1	1	2	0	0	0	0	16	1	1938.01	Q4J975	Q4J975	80	95	yes	yes	4	0.0084262	19.669	6550.3	7892.4			491	627	498
ALISAVPIPDPSGR	NPLHPYTKALISAVPI	PIPDPSGRTTLFSLTV	K	A	L	G	R	T	2	1	0	1	0	0	0	1	0	2	1	0	0	0	3	2	0	0	0	1	0	0	14	0	1391.78	Q4J810	Q4J810	246	259	yes	yes	2;3	4.0212e-24	116.19	48421	26992			492	371	499
ALIWGNSPVAPSNIPLIDPVR	HVGRKTRKALIWGNSP	IPLIDPVREMTKDDIN	K	A	L	V	R	E	2	1	2	1	0	0	0	1	0	3	2	0	0	0	4	2	0	1	0	2	0	0	21	0	2228.23	Q4J6J5	Q4J6J5	109	129	yes	yes	3	2.4769e-07	36.663	13481	8720.5			493	143	500
ALIYLDEVDTLIK	KENLVDKKALIYLDEV	DEVDTLIKRRGGDIVL	K	A	L	I	K	R	1	0	0	2	0	0	1	0	0	2	3	1	0	0	0	0	1	0	1	1	0	0	13	0	1504.84	Q4JCP8	Q4JCP8	144	156	yes	yes	3	0.0062412	28.903	1727.7	1398.5			494	1351	501
ALKDAGMEVVYTGLR	RGAKVVARALKDAGME	EVVYTGLRQTPEQIVK	R	A	L	L	R	Q	2	1	0	1	0	0	1	2	0	0	2	1	1	0	0	0	1	0	1	2	0	0	15	1	1621.85	Q4JCI8	Q4JCI8	26	40	yes	yes	3;4	3.0102e-05	41.542	37576	38763			495	1315	502
ALKDVGLTPEEEYANSLPNQLSGGQLQR	EEREMILKALKDVGLT	LSGGQLQRVAIARALV	K	A	L	Q	R	V	2	1	2	1	0	3	3	3	0	0	5	1	0	0	2	2	1	0	1	1	0	0	28	1	3026.53	Q4J810	Q4J810	128	155	yes	yes	3;4	4.0005e-138	164.39	15542	6244.6			496	371	503
ALKFDPFGPYFNSIDEKGLQEAEER	NVIRMGYKALKFDPFG	GLQEAEERVKAVREAV	K	A	L	E	R	V	2	1	1	2	0	1	4	2	0	1	2	2	0	3	2	1	0	0	1	0	0	0	25	2	2899.4	Q4JAD0	Q4JAD0	157	181	yes	yes	5	5.5231e-68	118.54	27167	26814			497	888	504
ALKGEGYTVVSLSR	________________	YTVVSLSRSRSEIGDL	K	A	L	S	R	S	1	1	0	0	0	0	1	2	0	0	2	1	0	0	0	2	1	0	1	2	0	0	14	1	1478.81	Q4J995	Q4J995	4	17	yes	yes	3	8.12e-08	60.178	10522	8408.2			498	640	505
ALKSDRVIPIVSR	LTRELAIRALKSDRVI	RVIPIVSRGGDMIAGW	R	A	L	S	R	G	1	2	0	1	0	0	0	0	0	2	1	1	0	0	1	2	0	0	0	2	0	0	13	2	1452.88	Q4JCB9	Q4JCB9	173	185	yes	yes	2	0.00044211	39.73	2809.9	4687.8			499	1282	506
ALLEMTSALR	ETPERVAKALLEMTSA	LEMTSALRSPQPYIKV	K	A	L	L	R	S	2	1	0	0	0	0	1	0	0	0	3	0	1	0	0	1	1	0	0	0	0	0	10	0	1103.6	Q4J8S2	Q4J8S2	45	54	yes	yes	2;3	1.6466e-05	96.342	16591	24209			500	532	507
ALLPGNK	QYAYCEKRALLPGNKC	RALLPGNKCAFAVSKK	R	A	L	N	K	C	1	0	1	0	0	0	0	1	0	0	2	1	0	0	1	0	0	0	0	0	0	0	7	0	711.428	Q4JAF5	Q4JAF5	81	87	yes	yes	2;3	0.026596	74.439	19536	18600			501	901	508
ALLPVLGK	PLSLTKPKALLPVLGK	ALLPVLGKPLMDYTLY	K	A	L	G	K	P	1	0	0	0	0	0	0	1	0	0	3	1	0	0	1	0	0	0	0	1	0	0	8	0	809.537	P37820	P37820	25	32	yes	yes	3	0.0054843	72.138	4355.1	12446			502	71	509
ALLQHGTLLLR	SAQVRNDKALLQHGTL	QHGTLLLRFEPEVWLR	K	A	L	L	R	F	1	1	0	0	0	1	0	1	1	0	5	0	0	0	0	0	1	0	0	0	0	0	11	0	1233.76	Q4JBV3	Q4JBV3	166	176	yes	yes	3	2.2595e-06	79.659	7272.6	5819.6			503	1182	510
ALLSIPAVVGFEYGLGFK	KLKSDLAKALLSIPAV	FEYGLGFKASKMKGSE	K	A	L	F	K	A	2	0	0	0	0	0	1	3	0	1	3	1	0	2	1	1	0	0	1	2	0	0	18	0	1880.04	Q4JC74	Q4JC74	237	254	yes	yes	3	0.00017399	36.029	1792.4	1818.2			504	1256	511
ALLYSIIAHIK	TFADRRKKALLYSIIA	YSIIAHIKNMITGTIN	K	A	L	I	K	N	2	0	0	0	0	0	0	0	1	3	2	1	0	0	0	1	0	0	1	0	0	0	11	0	1240.75	O05637	O05637	69	79	yes	yes	3	2.3847e-08	66.056	4410.1	4877.3			505	31	512
ALMDLMR	EKDISLTKALMDLMRA	KALMDLMRASK_____	K	A	L	M	R	A	1	1	0	1	0	0	0	0	0	0	2	0	2	0	0	0	0	0	0	0	0	0	7	0	848.425	Q4JBX1	Q4JBX1	398	404	yes	yes	2	0.011502	94.662	68181	48061			506	1193	513;514
ALMEIK	LIPIRIARALMEIKVG	ARALMEIKVGPKFSSK	R	A	L	I	K	V	1	0	0	0	0	0	1	0	0	1	1	1	1	0	0	0	0	0	0	0	0	0	6	0	703.394	Q4JB25	Q4JB25	164	169	yes	yes	2	0.03912	75.311	15769	14520			507	1038	515
ALMIGTTHGLNAIHQAK	GERKNEIKALMIGTTH	LNAIHQAKRLNRVAVI	K	A	L	A	K	R	3	0	1	0	0	1	0	2	2	2	2	1	1	0	0	0	2	0	0	0	0	0	17	0	1774.95	Q4J799	Q4J799	60	76	yes	yes	4	7.5498e-24	97.203	8649.7	15790			508	263	516
ALMYYTGDEHNEYGFISEDPVNR	SPRAPLGKALMYYTGD	ISEDPVNRNIIYEKRM	K	A	L	N	R	N	1	1	2	2	0	0	3	2	1	1	1	0	1	1	1	1	1	0	3	1	0	0	23	0	2719.19	Q4JC51	Q4JC51	456	478	yes	yes	3;4	7.1309e-108	170.14	42866	49919			509	1242	517;518
ALMYYTGDEHNEYGFISEDPVNRNIIYEK	SPRAPLGKALMYYTGD	NRNIIYEKRMKKLELA	K	A	L	E	K	R	1	1	3	2	0	0	4	2	1	3	1	1	1	1	1	1	1	0	4	1	0	0	29	1	3479.6	Q4JC51	Q4JC51	456	484	yes	yes	4;5	4.9344e-71	100.7	20571	45817			510	1242	519
ALMYYTGDEHNEYGFISEDPVNRNIIYEKR	SPRAPLGKALMYYTGD	RNIIYEKRMKKLELAD	K	A	L	K	R	M	1	2	3	2	0	0	4	2	1	3	1	1	1	1	1	1	1	0	4	1	0	0	30	2	3635.7	Q4JC51	Q4JC51	456	485	yes	yes	4;5;6	3.6172e-126	158.29	28374	64476			511	1242	520
ALNAPTLAQEIAYTK	TIDATLQKALNAPTLA	AQEIAYTKEAELLLQQ	K	A	L	T	K	E	4	0	1	0	0	1	1	0	0	1	2	1	0	0	1	0	2	0	1	0	0	0	15	0	1602.86	Q4J816	Q4J816	304	318	yes	yes	2;3;4	1.8429e-21	107.82	48360	43837			512	376	521
ALNILK	DPELITIKALNILKSA	IKALNILKSADVVLYD	K	A	L	L	K	S	1	0	1	0	0	0	0	0	0	1	2	1	0	0	0	0	0	0	0	0	0	0	6	0	670.438	Q4JAA3	Q4JAA3	22	27	yes	yes	2	0.060365	69.39	11530	12154			513	868	522
ALNLAR	RPCGFLDRALNLARDL	DRALNLARDLLSYYEG	R	A	L	A	R	D	2	1	1	0	0	0	0	0	0	0	2	0	0	0	0	0	0	0	0	0	0	0	6	0	656.397	Q4JBM6	Q4JBM6	19	24	yes	yes	2	0.024295	98.03	11504	31335			514	1129	523
ALNVVK	VSKEDFEKALNVVKAS	EKALNVVKASLTQADI	K	A	L	V	K	A	1	0	1	0	0	0	0	0	0	0	1	1	0	0	0	0	0	0	0	2	0	0	6	0	642.406	Q07590	Q07590	752	757	yes	yes	2	0.050925	72.021	20407	18541			515	101	524
ALPRVDEILR	TASHFNMRALPRVDEI	PRVDEILRLISAGSSI	R	A	L	L	R	L	1	2	0	1	0	0	1	0	0	1	2	0	0	0	1	0	0	0	0	1	0	0	10	1	1180.69	Q4J6K2	Q4J6K2	376	385	yes	yes	2;3	2.6133e-35	157.38	31115	37770			516	149	525
ALPVDEVVK	EIVNEVMKALPVDEVV	LPVDEVVKIVHGIDYS	K	A	L	V	K	I	1	0	0	1	0	0	1	0	0	0	1	1	0	0	1	0	0	0	0	3	0	0	9	0	968.554	Q4JB03;Q4JAW9	Q4JB03	62	70	yes	no	2;3	0.0022769	61.56	14781	15242			517	1026	526
ALQEFLSAIPK	KTPEEKIRALQEFLSA	EFLSAIPKHKGTENLV	R	A	L	P	K	H	2	0	0	0	0	1	1	0	0	1	2	1	0	1	1	1	0	0	0	0	0	0	11	0	1215.69	Q4JA61	Q4JA61	28	38	yes	yes	3	0.0020561	37.995	3622.1	3472.2			518	839	527
ALQIALETGK	VIIEGYKKALQIALET	QIALETGKSVGLSVNP	K	A	L	G	K	S	2	0	0	0	0	1	1	1	0	1	2	1	0	0	0	0	1	0	0	0	0	0	10	0	1042.6	Q4J9I0	Q4J9I0	124	133	yes	yes	2;3	6.9032e-05	77.062	38874	26539			519	701	528
ALQLSMGALPLIDTSNLK	IARIISARALQLSMGA	LIDTSNLKSDDVISIA	R	A	L	L	K	S	2	0	1	1	0	1	0	1	0	1	5	1	1	0	1	2	1	0	0	0	0	0	18	0	1884.04	P39463	P39463	31	48	yes	yes	3	2.2749e-24	97.095	6563.4	5266.8			520	76	529
ALQLSPR	DFNRLFEKALQLSPRL	KALQLSPRLKLKTLDV	K	A	L	P	R	L	1	1	0	0	0	1	0	0	0	0	2	0	0	0	1	1	0	0	0	0	0	0	7	0	783.46	Q4J7H6	Q4J7H6	87	93	yes	yes	2	0.073885	48.036	13317	7612.2			521	297	530
ALQSGLPATIIQDAGK	ELLEKYNKALQSGLPA	TIIQDAGKTQIEPGTI	K	A	L	G	K	T	3	0	0	1	0	2	0	2	0	2	2	1	0	0	1	1	1	0	0	0	0	0	16	0	1581.87	Q877G5	Q877G5	74	89	yes	yes	3	7.1128e-23	96.489	3330.6	3534.6			522	1353	531
ALRDALGTVADVVR	RVVDETERALRDALGT	GTVADVVRDGRAIAGG	R	A	L	V	R	D	3	2	0	2	0	0	0	1	0	0	2	0	0	0	0	0	1	0	0	3	0	0	14	1	1454.82	Q9V2T4	Q9V2T4	397	410	yes	yes	2;3;4	1.9903e-35	137.21	126980	127440			523	1360	532
ALRDALGTVADVVRDGR	RVVDETERALRDALGT	ADVVRDGRAIAGGGAV	R	A	L	G	R	A	3	3	0	3	0	0	0	2	0	0	2	0	0	0	0	0	1	0	0	3	0	0	17	2	1782.97	Q9V2T4	Q9V2T4	397	413	yes	yes	2;3;4	7.2957e-25	105.39	84938	113190			524	1360	533
ALRDEETLVEATGTYVK	SSVEVSMRALRDEETL	EATGTYVKIDDLFKPI	R	A	L	V	K	I	2	1	0	1	0	0	3	1	0	0	2	1	0	0	0	0	3	0	1	2	0	0	17	1	1893.97	Q4JCB3	Q4JCB3	90	106	yes	yes	3;4	3.265e-13	64.454	14540	9321.1			525	1280	534
ALRDLLIGK	RSGKVVRRALRDLLIG	LRDLLIGKQIDSSMLE	R	A	L	G	K	Q	1	1	0	1	0	0	0	1	0	1	3	1	0	0	0	0	0	0	0	0	0	0	9	1	997.628	Q4JCM4	Q4JCM4	539	547	yes	yes	3	0.0011342	43.77	11859	13050			526	1340	535
ALRGALMAELDAINYYLQQGK	LDKEEEVRALRGALMA	NYYLQQGKLFENEHLK	R	A	L	G	K	L	4	1	1	1	0	2	1	2	0	1	4	1	1	0	0	0	0	0	2	0	0	0	21	1	2337.22	Q4JC29	Q4JC29	23	43	yes	yes	4	0.028617	14.361	1788.9	1594.8			527	1229	536
ALRVFGER	NETEYRAKALRVFGER	ALRVFGERIHRDILFK	K	A	L	E	R	I	1	2	0	0	0	0	1	1	0	0	1	0	0	1	0	0	0	0	0	1	0	0	8	1	946.535	Q4JB02	Q4JB02	157	164	yes	yes	3	0.026682	32.892	4517.6	3124.2			528	1025	537
ALSAIVAPTTNSYR	GGLLEHGRALSAIVAP	APTTNSYRRLVPGYEA	R	A	L	Y	R	R	3	1	1	0	0	0	0	0	0	1	1	0	0	0	1	2	2	0	1	1	0	0	14	0	1462.78	Q9HH09	Q9HH09	310	323	yes	yes	2;3	2.349e-21	112.02	23097	16298			529	1356	538
ALSAIVAPTTNSYRR	GGLLEHGRALSAIVAP	PTTNSYRRLVPGYEAP	R	A	L	R	R	L	3	2	1	0	0	0	0	0	0	1	1	0	0	0	1	2	2	0	1	1	0	0	15	1	1618.88	Q9HH09	Q9HH09	310	324	yes	yes	2;3	2.306e-22	113.24	35569	27112			530	1356	539
ALSDIGVQMIEAGHPAVSPDIYEGIR	DQRVEIAKALSDIGVQ	PDIYEGIRRIIKLKRE	K	A	L	I	R	R	3	1	0	2	0	1	2	3	1	4	1	0	1	0	2	2	0	0	1	2	0	0	26	0	2737.37	Q4J989	Q4J989	40	65	yes	yes	3	6.2236e-20	52.97	7144.9	4353.2			531	637	540
ALSDIGVQMIEAGHPAVSPDIYEGIRR	DQRVEIAKALSDIGVQ	DIYEGIRRIIKLKREG	K	A	L	R	R	I	3	2	0	2	0	1	2	3	1	4	1	0	1	0	2	2	0	0	1	2	0	0	27	1	2893.48	Q4J989	Q4J989	40	66	yes	yes	4	1.005e-06	29.668	5894.4	2971.3			532	637	541
ALSDSEQQLTPDSFELLMNR	EVHPNPEKALSDSEQQ	SFELLMNRIRALANVL	K	A	L	N	R	I	1	1	1	2	0	2	2	0	0	0	4	0	1	1	1	3	1	0	0	0	0	0	20	0	2293.09	Q4JC77	Q4JC77	299	318	yes	yes	2;3	2.3723e-106	178.71	45404	37468			533	1259	542;543
ALSDSEQQLTPDSFELLMNRIR	EVHPNPEKALSDSEQQ	ELLMNRIRALANVLGR	K	A	L	I	R	A	1	2	1	2	0	2	2	0	0	1	4	0	1	1	1	3	1	0	0	0	0	0	22	1	2562.27	Q4JC77	Q4JC77	299	320	yes	yes	3	4.6279e-49	109.37	10812	17838			534	1259	544
ALSIQK	PFFRCNKKALSIQKKY	KKALSIQKKYIKGTPQ	K	A	L	Q	K	K	1	0	0	0	0	1	0	0	0	1	1	1	0	0	0	1	0	0	0	0	0	0	6	0	658.401	Q4JAF5	Q4JAF5	42	47	yes	yes	2	0.036042	76.847	24032	25432			535	901	545
ALSLIALQR	HADSHYYKALSLIALQ	LSLIALQRSGSVNAGI	K	A	L	Q	R	S	2	1	0	0	0	1	0	0	0	1	3	0	0	0	0	1	0	0	0	0	0	0	9	0	983.613	Q4J7A9	Q4J7A9	65	73	yes	yes	2;3	0.0021483	62.558	6822.3	5929.6			536	268	546
ALSTVDNEREVR	RNVIVVDKALSTVDNE	VDNEREVRLNTLLEKF	K	A	L	V	R	L	1	2	1	1	0	0	2	0	0	0	1	0	0	0	0	1	1	0	0	2	0	0	12	1	1387.71	Q4J7L0	Q4J7L0	173	184	yes	yes	3	0.051875	19.307	5170.8	3770.4			537	308	547
ALSVADEYAK	FLDGNAQKALSVADEY	SVADEYAKKIATQLKL	K	A	L	A	K	K	3	0	0	1	0	0	1	0	0	0	1	1	0	0	0	1	0	0	1	1	0	0	10	0	1065.53	Q4J8T7	Q4J8T7	159	168	yes	yes	2;3	9.028e-09	115.78	13910	10915			538	541	548
ALSVEGTSYQ	ILKEKAEKALSVEGTS	SVEGTSYQ________	K	A	L	Y	Q	-	1	0	0	0	0	1	1	1	0	0	1	0	0	0	0	2	1	0	1	1	0	0	10	0	1053.5	Q4JAI2	Q4JAI2	114	123	yes	yes	2	9.3524e-05	87.476	5544.1	6659.4			539	919	549
ALSVSTNIKEDEIEK	LGEKLMIKALSVSTNI	IKEDEIEKQLRILGDL	K	A	L	E	K	Q	1	0	1	1	0	0	3	0	0	2	1	2	0	0	0	2	1	0	0	1	0	0	15	1	1674.87	Q4JAM1	Q4JAM1	69	83	yes	yes	4	9.5594e-26	119.62	10534	8172.5			540	952	550
ALSYGMPPTGGLGIGIDR	PYDVDFVRALSYGMPP	GLGIGIDRLIMLLTNN	R	A	L	D	R	L	1	1	0	1	0	0	0	5	0	2	2	0	1	0	2	1	1	0	1	0	0	0	18	0	1773.91	Q4JCI5	Q4JCI5	455	472	yes	yes	2;3	1.6113e-13	62.94	18238	13415			541	1314	551
ALTALVAPTVNSYKR	AGLLEHAKALTALVAP	PTVNSYKRLVPGSWAP	K	A	L	K	R	L	3	1	1	0	0	0	0	0	0	0	2	1	0	0	1	1	2	0	1	2	0	0	15	1	1602.91	Q4J6Z7	Q4J6Z7	275	289	yes	yes	3	2.3445e-15	65.219	24347	21016			542	232	552
ALTFVMEK	RDIVAADRALTFVMEK	ALTFVMEKVPEGMKVT	R	A	L	E	K	V	1	0	0	0	0	0	1	0	0	0	1	1	1	1	0	0	1	0	0	1	0	0	8	0	937.494	Q4J7X4	Q4J7X4	62	69	yes	yes	2;3	5.6657e-05	115.71	101400	126430			543	356	553;554
ALTFYQTLDVDNLLNVLEK	IEKLTSERALTFYQTL	NLLNVLEKYLPLVQKL	R	A	L	E	K	Y	1	0	2	2	0	1	1	0	0	0	5	1	0	1	0	0	2	0	1	2	0	0	19	0	2208.17	Q4JCC5	Q4JCC5	99	117	yes	yes	2;3;4	1.2593e-48	125.45	23213	14651			544	1286	555
ALTGGTFFVTEFYGPGEVMLSGIFPGK	GILSGMKRALTGGTFF	LSGIFPGKIVQVQVQG	R	A	L	G	K	I	1	0	0	0	0	0	2	6	0	1	2	1	1	4	2	1	3	0	1	2	0	0	27	0	2821.4	Q4J7X2	Q4J7X2	55	81	yes	yes	3;4	1.1625e-62	113.42	16914	17281			545	355	556
ALTIMGR	TSLARMKRALTIMGRR	RALTIMGRRSEEAELD	R	A	L	G	R	R	1	1	0	0	0	0	0	1	0	1	1	0	1	0	0	0	1	0	0	0	0	0	7	0	760.427	Q4JCH6	Q4JCH6	142	148	yes	yes	2	0.012274	89.369	16400	18244			546	1310	557;558
ALTIMGRR	TSLARMKRALTIMGRR	ALTIMGRRSEEAELDT	R	A	L	R	R	S	1	2	0	0	0	0	0	1	0	1	1	0	1	0	0	0	1	0	0	0	0	0	8	1	916.528	Q4JCH6	Q4JCH6	142	149	yes	yes	3	2.0517e-05	116.54	2000	4248.9			547	1310	559
ALVAQGMK	KYEIARQKALVAQGMK	ALVAQGMKVNRETRHW	K	A	L	M	K	V	2	0	0	0	0	1	0	1	0	0	1	1	1	0	0	0	0	0	0	1	0	0	8	0	816.453	Q4JAU9	Q4JAU9	232	239	yes	yes	2;3	0.0057269	79.809	34521	27296			548	1000	560
ALVDAIPDLR	NPLHPYTKALVDAIPD	VDAIPDLRLRKKKKLV	K	A	L	L	R	L	2	1	0	2	0	0	0	0	0	1	2	0	0	0	1	0	0	0	0	1	0	0	10	0	1081.61	Q4J811	Q4J811	258	267	yes	yes	3	4.7654e-05	83.869	3329.1	1640.3			549	372	561
ALVDAIPDLRLR	NPLHPYTKALVDAIPD	AIPDLRLRKKKKLVSI	K	A	L	L	R	K	2	2	0	2	0	0	0	0	0	1	3	0	0	0	1	0	0	0	0	1	0	0	12	1	1350.8	Q4J811	Q4J811	258	269	yes	yes	2;3;4	1.463e-26	132.17	37936	26773			550	372	562
ALVDLDNLSNMR	VSIRDLVKALVDLDNL	LDNLSNMRIEASDLNS	K	A	L	M	R	I	1	1	2	2	0	0	0	0	0	0	3	0	1	0	0	1	0	0	0	1	0	0	12	0	1359.68	Q4J9L7	Q4J9L7	120	131	yes	yes	3	6.3977e-05	60.509	4652.2	3060.9			551	720	563
ALVELEK	WDKRNHERALVELEKA	RALVELEKALERGYDE	R	A	L	E	K	A	1	0	0	0	0	0	2	0	0	0	2	1	0	0	0	0	0	0	0	1	0	0	7	0	800.464	Q4JBL1	Q4JBL1	33	39	yes	yes	2;3	0.0012722	121.99	19245	12204			552	1119	564
ALVELEKALER	WDKRNHERALVELEKA	ELEKALERGYDEFKRG	R	A	L	E	R	G	2	1	0	0	0	0	3	0	0	0	3	1	0	0	0	0	0	0	0	1	0	0	11	1	1269.73	Q4JBL1	Q4JBL1	33	43	yes	yes	3;4	1.0226e-06	77.124	11765	11756			553	1119	565
ALVHEELGSNIAVNR	VREALDKKALVHEELG	GSNIAVNRKMSYGDMV	K	A	L	N	R	K	2	1	2	0	0	0	2	1	1	1	2	0	0	0	0	1	0	0	0	2	0	0	15	0	1620.86	Q4J6P8	Q4J6P8	136	150	yes	yes	2;3;4	7.3031e-26	122.78	29692	28750			554	180	566
ALVIDAQDELGGQLVTLYPEK	YAGLRDMRALVIDAQD	LVTLYPEKVVYDVGGY	R	A	L	E	K	V	2	0	0	2	0	2	2	2	0	1	4	1	0	0	1	0	1	0	1	2	0	0	21	0	2271.2	Q4JCM0	Q4JCM0	24	44	yes	yes	3;4	6.3157e-42	94.632	33323	22864			555	1338	567
ALVLDPSFIVADEPVSMLDMSIR	LQRVAIARALVLDPSF	SMLDMSIRAGVLDIFL	R	A	L	I	R	A	2	1	0	3	0	0	1	0	0	2	3	0	2	1	2	3	0	0	0	3	0	0	23	0	2517.29	Q4J810	Q4J810	161	183	yes	yes	2;3;4	1.4448e-36	87.319	4190.7	245.68			556	371	568
ALVLKPGQSVEL	EVSKRGYRALVLKPGQ	KPGQSVEL________	R	A	L	E	L	-	1	0	0	0	0	1	1	1	0	0	3	1	0	0	1	1	0	0	0	2	0	0	12	1	1252.74	Q4J8P8	Q4J8P8	216	227	yes	yes	2;3;4	1.9212e-07	75.819	43352	100630			557	514	569
ALVLLHDQEGIDFFPIGK	LHQLIFLKALVLLHDQ	IDFFPIGKIEQRYVEL	K	A	L	G	K	I	1	0	0	2	0	1	1	2	1	2	3	1	0	2	1	0	0	0	0	1	0	0	18	0	2011.08	Q4JAB4	Q4JAB4	319	336	yes	yes	3	2.1045e-31	114.63	20558	24008			558	879	570
ALVPNLR	LWELEYPKALVPNLRQ	KALVPNLRQKIDAMRR	K	A	L	L	R	Q	1	1	1	0	0	0	0	0	0	0	2	0	0	0	1	0	0	0	0	1	0	0	7	0	781.481	Q4J8E6	Q4J8E6	166	172	yes	yes	2	0.053489	57.335	18414	12732			559	444	571
ALVSVSQR	FGTTDEQRALVSVSQR	ALVSVSQRYNAMSNEK	R	A	L	Q	R	Y	1	1	0	0	0	1	0	0	0	0	1	0	0	0	0	2	0	0	0	2	0	0	8	0	858.492	Q4J817	Q4J817	167	174	yes	yes	2	0.0076982	75.692	8946.6	10178			560	377	572
ALVTDRVQGDEIFIPLYASDPSK	FGGEIRARALVTDRVQ	LYASDPSKGVNILTAP	R	A	L	S	K	G	2	1	0	3	0	1	1	1	0	2	2	1	0	1	2	2	1	0	1	2	0	0	23	1	2533.31	Q4JBU3	Q4JBU3	881	903	yes	yes	3;4	2.423e-08	37.373	8104.4	15436			561	1174	573
ALVVDENGNPLPPNTK	GKPLPGVKALVVDENG	NPLPPNTKGILALDPD	K	A	L	T	K	G	1	0	3	1	0	0	1	1	0	0	2	1	0	0	3	0	1	0	0	2	0	0	16	0	1676.87	Q4J776	Q4J776	371	386	yes	yes	3	4.7667e-25	103.14	12796	14249			562	257	574
ALVVPYDMVILANGMELGLGSK	EDTMNLNRALVVPYDM	MELGLGSKQVAKVLGL	R	A	L	S	K	Q	2	0	1	1	0	0	1	3	0	1	4	1	2	0	1	1	0	0	1	3	0	0	22	0	2289.21	Q4JBT5	Q4JBT5	261	282	yes	yes	3;4	2.8823e-23	60.621	5594.9	7127			563	1170	575
ALYLLK	EKITGKAKALYLLKLA	AKALYLLKLAQNKYSE	K	A	L	L	K	L	1	0	0	0	0	0	0	0	0	0	3	1	0	0	0	0	0	0	1	0	0	0	6	0	719.458	Q4JB80	Q4JB80	223	228	yes	yes	3	0.058038	52.589	2512	2785.2			564	1066	576
ALYPEAK	VRFDLAVKALYPEAKI	KALYPEAKIIAPARIW	K	A	L	A	K	I	2	0	0	0	0	0	1	0	0	0	1	1	0	0	1	0	0	0	1	0	0	0	7	0	790.423	Q4J8F1	Q4J8F1	131	137	yes	yes	3	0.046764	40.103	2685.7	2041.9			565	449	577
ALYTALPNQLSYAIAK	IVMVSSTRALYTALPN	QLSYAIAKSGLTKAVE	R	A	L	A	K	S	4	0	1	0	0	1	0	0	0	1	3	1	0	0	1	1	1	0	2	0	0	0	16	0	1735.95	Q4JC61	Q4JC61	133	148	yes	yes	2;3	8.5194e-22	89.624	30829	34609			566	1247	578
ALYVGPSQR	QHRLIRPRALYVGPSQ	LYVGPSQRDYVPLENR	R	A	L	Q	R	D	1	1	0	0	0	1	0	1	0	0	1	0	0	0	1	1	0	0	1	1	0	0	9	0	989.529	Q4JC19	Q4JC19	311	319	yes	yes	1;2;3	4.5362e-14	155	88672	95107			567	1223	579
ALYVGPSQRDYVPLENRG	QHRLIRPRALYVGPSQ	YVPLENRG________	R	A	L	R	G	-	1	2	1	1	0	1	1	2	0	0	2	0	0	0	2	1	0	0	2	2	0	0	18	2	2033.03	Q4JC19	Q4JC19	311	328	yes	yes	3;4	7.8293e-40	129.05	48363	50117			568	1223	580
ALYVGQPVALVLADDPYR	TSLLAINKALYVGQPV	VLADDPYRASDLAELV	K	A	L	Y	R	A	3	1	0	2	0	1	0	1	0	0	3	0	0	0	2	0	0	0	2	3	0	0	18	0	1959.05	Q4J833	Q4J833	85	102	yes	yes	2	3.8948e-12	52.172	2195.3	1658			569	383	581
AMAGADTWATSYTVAK	EAYLISDRAMAGADTW	ATSYTVAKAVQRLGGA	R	A	M	A	K	A	5	0	0	1	0	0	0	1	0	0	0	1	1	0	0	1	3	1	1	1	0	0	16	0	1642.77	Q4JBU8	Q4JBU8	91	106	yes	yes	2;3;4	2.4348e-33	116.63	41150	36849			570	1179	582
AMALVHQQGGGTGFDFSELRPK	DGIYDALRAMALVHQQ	DFSELRPKGDIVASTA	R	A	M	P	K	G	2	1	0	1	0	2	1	4	1	0	2	1	1	2	1	1	1	0	0	1	0	0	22	1	2345.16	Q4J941	Q4J941	223	244	yes	yes	3;4;5	7.895e-45	102.07	24978	16211			571	605	583
AMDDIDRLRDDWK	EIFIPRAKAMDDIDRL	DRLRDDWKICPICNFE	K	A	M	W	K	I	1	2	0	5	0	0	0	0	0	1	1	1	1	0	0	0	0	1	0	0	0	0	13	2	1647.77	Q4J7Q1	Q4J7Q1	473	485	yes	yes	4	0.045569	15.941	4471.3	5336.3			572	320	584
AMDDLGGVLCGR	ISAGKLLKAMDDLGGV	LGGVLCGRYIKQSEPG	K	A	M	G	R	Y	1	1	0	2	1	0	0	3	0	0	2	0	1	0	0	0	0	0	0	1	0	0	12	0	1251.54	Q4JCB3	Q4JCB3	191	202	yes	yes	2;3	5.0789e-13	107.03	9797.9	11197			573	1280	585
AMEASYTIGGNDIR	TYLLEAKKAMEASYTI	TIGGNDIRVIPRVAIA	K	A	M	I	R	V	2	1	1	1	0	0	1	2	0	2	0	0	1	0	0	1	1	0	1	0	0	0	14	0	1496.69	Q4J6F0	Q4J6F0	311	324	yes	yes	2;3	6.2385e-22	114.7	7954.6	7427.6			574	120	586
AMEEEK	TTGVIRLKAMEEEKVL	LKAMEEEKVLKYPVIA	K	A	M	E	K	V	1	0	0	0	0	0	3	0	0	0	0	1	1	0	0	0	0	0	0	0	0	0	6	0	735.311	Q4JAZ7	Q4JAZ7	157	162	yes	yes	3	0.013937	83.229	3202.9	3883.3			575	1020	587
AMEIKNYEWFK	AKDADVKRAMEIKNYE	IKNYEWFKTKGWQHEI	R	A	M	F	K	T	1	0	1	0	0	0	2	0	0	1	0	2	1	1	0	0	0	1	1	0	0	0	11	1	1457.7	Q4J980	Q4J980	329	339	yes	yes	4	0.00026238	43.68	7651.4	7666			576	632	588
AMEPIGEAK	RRIQRFYKAMEPIGEA	MEPIGEAKADWEIIQM	K	A	M	A	K	A	2	0	0	0	0	0	2	1	0	1	0	1	1	0	1	0	0	0	0	0	0	0	9	0	944.464	Q4JBU3	Q4JBU3	715	723	yes	yes	2;3	9.1228e-06	111.61	11533	18510			577	1174	589
AMESIKGDSVAGYYLDLR	GILVASEKAMESIKGD	AGYYLDLRNWLPVMRN	K	A	M	L	R	N	2	1	0	2	0	0	1	2	0	1	2	1	1	0	0	2	0	0	2	1	0	0	18	1	1986.97	Q4JC13	Q4JC13	209	226	yes	yes	3	4.3556e-06	37.157	6330.8	6897.9			578	1218	590
AMESIKGDSVAGYYLDLRNWLPVMR	GILVASEKAMESIKGD	RNWLPVMRNMEDGKGS	K	A	M	M	R	N	2	2	1	2	0	0	1	2	0	1	3	1	2	0	1	2	0	1	2	2	0	0	25	2	2883.44	Q4JC13	Q4JC13	209	233	yes	yes	4;5	2.9386e-111	159.46	10766	31897			579	1218	591
AMIEAGAAGVHFEDQLASEK	IHAFELTKAMIEAGAA	EDQLASEKKCGHLGGK	K	A	M	E	K	K	5	0	0	1	0	1	3	2	1	1	1	1	1	1	0	1	0	0	0	1	0	0	20	0	2072.98	Q4J6V4	Q4J6V4	170	189	yes	yes	4	4.2428e-05	32.091	8523.5	11426			580	211	592
AMIISASMSSGR	IQKGDRVRAMIISASM	SASMSSGRLPRIALTM	R	A	M	G	R	L	2	1	0	0	0	0	0	1	0	2	0	0	2	0	0	4	0	0	0	0	0	0	12	0	1209.58	P39466	P39466	144	155	yes	yes	2;3	6.1795e-27	136.53	58935	42730			581	78	593
AMIISASMSSGRLPR	IQKGDRVRAMIISASM	MSSGRLPRIALTMKQP	R	A	M	P	R	I	2	2	0	0	0	0	0	1	0	2	1	0	2	0	1	4	0	0	0	0	0	0	15	1	1575.82	P39466	P39466	144	158	yes	yes	2;3;4	6.6969e-111	189.07	35740	30191			582	78	594;595
AMINADPNGPIVMMINDMK	DLDSEIAKAMINADPN	VMMINDMKVDPHAGLV	K	A	M	M	K	V	2	0	3	2	0	0	0	1	0	3	0	1	4	0	2	0	0	0	0	1	0	0	19	0	2073.97	P23112	P23112	284	302	yes	yes	3;4	3.2084e-18	60.764	21879	20912			583	62	596
AMINADPNGPIVMMINDMKVDPHAGLVATGR	DLDSEIAKAMINADPN	AGLVATGRVFSGTLRA	K	A	M	G	R	V	4	1	3	3	0	0	0	3	1	3	1	1	4	0	3	0	1	0	0	3	0	0	31	1	3247.6	P23112	P23112	284	314	yes	yes	4;5	6.0259e-42	70.028	29219	42964			584	62	597
AMISSAK	SPKTKVARAMISSAKE	RAMISSAKEVYKVEPV	R	A	M	A	K	E	2	0	0	0	0	0	0	0	0	1	0	1	1	0	0	2	0	0	0	0	0	0	7	0	706.368	Q4J819	Q4J819	354	360	yes	yes	3	0.036606	44.692	4462.8	6259.1			585	378	598
AMLHPLILSSGIEK	LYGCIPSKAMLHPLIL	ILSSGIEKVKGNSKIE	K	A	M	E	K	V	1	0	0	0	0	0	1	1	1	2	3	1	1	0	1	2	0	0	0	0	0	0	14	0	1507.84	Q4JCC0	Q4JCC0	49	62	yes	yes	3;4	4.2077e-10	75.483	21626	28996			586	1283	599
AMLLAEELK	VEAKDESKAMLLAEEL	MLLAEELKKFVESK__	K	A	M	L	K	K	2	0	0	0	0	0	2	0	0	0	3	1	1	0	0	0	0	0	0	0	0	0	9	0	1016.56	Q4JAK3	Q4JAK3	440	448	yes	yes	3	0.00043787	87.476	3260.5	2323.3			587	936	600
AMMTIVIKPMENVEEFGVAELESDNK	LEYHEEKRAMMTIVIK	AELESDNKIRRFVEKP	R	A	M	N	K	I	2	0	2	1	0	0	5	1	0	2	1	2	3	1	1	1	1	0	0	3	0	0	26	1	2923.4	Q4J9I2	Q4J9I2	143	168	yes	yes	4;5	1.1934e-68	122.39	28808	19223			588	702	601
AMPCLDDTRER	LKEKKVIKAMPCLDDT	CLDDTRERVYLVVESE	K	A	M	E	R	V	1	2	0	2	1	0	1	0	0	0	1	0	1	0	1	0	1	0	0	0	0	0	11	1	1351.57	Q4J6M9	Q4J6M9	52	62	yes	yes	3	0.001812	35.664	7842.7	8025.8			589	170	602
AMQIAPSAIYVPMR	KAGMPIIKAMQIAPSA	SAIYVPMRKPIYEAFS	K	A	M	M	R	K	3	1	0	0	0	1	0	0	0	2	0	0	2	0	2	1	0	0	1	1	0	0	14	0	1546.8	Q4JB80	Q4JB80	64	77	yes	yes	3	0.0015873	35.037	4373.1	4021			590	1066	603
AMRLLTDLLTLSGALR	FKPANKFRAMRLLTDL	LTLSGALRTSAVNLYR	R	A	M	L	R	T	2	2	0	1	0	0	0	1	0	0	6	0	1	0	0	1	2	0	0	0	0	0	16	1	1743.01	Q4JCD3	Q4JCD3	238	253	yes	yes	3	1.2839e-22	96.489	4195.1	14871			591	1292	604;605
AMSEDLIFPK	LANSRTVKAMSEDLIF	SEDLIFPKFLSKSVKN	K	A	M	P	K	F	1	0	0	1	0	0	1	0	0	1	1	1	1	1	1	1	0	0	0	0	0	0	10	0	1149.57	Q4J7U7	Q4J7U7	291	300	yes	yes	2	0.005648	36.424	5902.4	3548.1			592	341	606
AMSEIASYNFDR	RESPKTVKAMSEIASY	IASYNFDRAAAPVVGL	K	A	M	D	R	A	2	1	1	1	0	0	1	0	0	1	0	0	1	1	0	2	0	0	1	0	0	0	12	0	1402.62	Q4JC22	Q4JC22	311	322	yes	yes	2;3	0.00011256	46.069	11884	7139.7			593	1224	607
AMSELESNIVLQDEVNVGDIQSDFK	EALSNKERAMSELESN	GDIQSDFKRAYKIIEG	R	A	M	F	K	R	1	0	2	3	0	2	3	1	0	2	2	1	1	1	0	3	0	0	0	3	0	0	25	0	2779.32	Q4J719	Q4J719	126	150	yes	yes	4	6.4046e-14	45.305	6594.7	7314.3			594	245	608
AMSELESNIVLQDEVNVGDIQSDFKR	EALSNKERAMSELESN	DIQSDFKRAYKIIEGE	R	A	M	K	R	A	1	1	2	3	0	2	3	1	0	2	2	1	1	1	0	3	0	0	0	3	0	0	26	1	2935.42	Q4J719	Q4J719	126	151	yes	yes	3;4;5	7.7626e-123	169.08	39342	42361			595	245	609
AMTAHGGYGVSNSIGLER	AAEKIVMRAMTAHGGY	SNSIGLERMLRDLQIL	R	A	M	E	R	M	2	1	1	0	0	0	1	4	1	1	1	0	1	0	0	2	1	0	1	1	0	0	18	0	1818.87	Q4J9Z0	Q4J9Z0	347	364	yes	yes	3	7.5978e-14	62.658	4906.1	4575.9			596	787	610
AMTYHEMLISQNDGTYILR	HERRTVVKAMTYHEML	NDGTYILRFVVDI___	K	A	M	L	R	F	1	1	1	1	0	1	1	1	1	2	2	0	2	0	0	1	2	0	2	0	0	0	19	0	2255.07	Q4JB72	Q4JB72	116	134	yes	yes	3	2.4292e-20	73.928	4623.2	4872.8			597	1059	611
AMWNLNRDPSPENQVR	IFYEELPKAMWNLNRD	PSPENQVRAAVTYNLV	K	A	M	V	R	A	1	2	3	1	0	1	1	0	0	0	1	0	1	0	2	1	0	1	0	1	0	0	16	1	1925.92	Q4J9R6	Q4J9R6	150	165	yes	yes	3	3.0534e-07	44.807	6594.1	9328.1			598	747	612
AMYLILTAQR	PKLIGISRAMYLILTA	YLILTAQRISAKEALE	R	A	M	Q	R	I	2	1	0	0	0	1	0	0	0	1	2	0	1	0	0	0	1	0	1	0	0	0	10	0	1178.65	Q4J6S7	Q4J6S7	539	548	yes	yes	2;3	6.6926e-10	122.33	17970	13439			599	198	613
ANAEEISKELGLPLSSIFSLAK	SYLKLKKKANAEEISK	SSIFSLAKLLEEKGYV	K	A	N	A	K	L	3	0	1	0	0	0	3	1	0	2	4	2	0	1	1	4	0	0	0	0	0	0	22	1	2316.26	Q4J8P9	Q4J8P9	19	40	yes	yes	3	0.00037121	34.614	17460	19386			600	515	614
ANANEYLFYTVR	SQKYYFLRANANEYLF	EYLFYTVRFSRGVVPS	R	A	N	V	R	F	2	1	2	0	0	0	1	0	0	0	1	0	0	1	0	0	1	0	2	1	0	0	12	0	1459.71	Q4J6F0	Q4J6F0	45	56	yes	yes	2	1.7046e-32	145	10744	11754			601	120	615
ANDIIVVPGK	YKINRYSKANDIIVVP	DIIVVPGKVLGVGNLD	K	A	N	G	K	V	1	0	1	1	0	0	0	1	0	2	0	1	0	0	1	0	0	0	0	2	0	0	10	0	1024.59	P39474	P39474	53	62	yes	yes	2	0.0041686	45.829	5967.8	8844.5			602	86	616
ANDMGEPFFVK	PLDPIIAKANDMGEPF	MGEPFFVKYPESPTSK	K	A	N	V	K	Y	1	0	1	1	0	0	1	1	0	0	0	1	1	2	1	0	0	0	0	1	0	0	11	0	1253.58	Q4JBH3	Q4JBH3	261	271	yes	yes	2;3	4.7405e-07	58.172	18047	24112			603	1102	617
ANDWDNVIER	ENGIKTAKANDWDNVI	DWDNVIERWIDVLKQI	K	A	N	E	R	W	1	1	2	2	0	0	1	0	0	1	0	0	0	0	0	0	0	1	0	1	0	0	10	0	1230.56	Q4J7K7	Q4J7K7	362	371	yes	yes	2	0.0028803	49.333	12170	9862.4			604	307	618
ANDWDNVIERWIDVLK	ENGIKTAKANDWDNVI	ERWIDVLKQIEVDI__	K	A	N	L	K	Q	1	1	2	3	0	0	1	0	0	2	1	1	0	0	0	0	0	2	0	2	0	0	16	1	1985	Q4J7K7	Q4J7K7	362	377	yes	yes	4	0.0018959	24.053	1558.6	2211.4			605	307	619
ANEIVLAGGGR	VDQIWIVKANEIVLAG	IVLAGGGRCLKPIFPG	K	A	N	G	R	C	2	1	1	0	0	0	1	3	0	1	1	0	0	0	0	0	0	0	0	1	0	0	11	0	1055.57	Q4JAM3	Q4JAM3	184	194	yes	yes	2	0.00035804	65.179	9324.8	5452.7			606	953	620
ANIDPSQIGVVLFGSESK	SSKNALRRANIDPSQI	VLFGSESKVYAVKPTA	R	A	N	S	K	V	1	0	1	1	0	1	1	2	0	2	1	1	0	1	1	3	0	0	0	2	0	0	18	0	1859.96	Q4J933	Q4J933	65	82	yes	yes	3	1.2471e-18	80.585	4935.7	6466			607	597	621
ANIIDFTKYQFQEIR	NFLQVYYKANIIDFTK	KYQFQEIRQKVNELLA	K	A	N	I	R	Q	1	1	1	1	0	2	1	0	0	3	0	1	0	2	0	0	1	0	1	0	0	0	15	1	1884.97	Q4J9S2	Q4J9S2	17	31	yes	yes	3;4	1.0776e-09	70.134	23159	23123			608	753	622
ANIIITNVK	YALNVYPKANIIITNV	NIIITNVKYSTINPGD	K	A	N	V	K	Y	1	0	2	0	0	0	0	0	0	3	0	1	0	0	0	0	1	0	0	1	0	0	9	0	984.597	Q4J9K1	Q4J9K1	810	818	yes	yes	2;3	0.00045373	86.898	22119	22405			609	715	623
ANILTSTFGDLLDEFDQIGGDSIR	INLEFPFRANILTSTF	QIGGDSIRFKAQNGKL	R	A	N	I	R	F	1	1	1	4	0	1	1	3	0	3	3	0	0	2	0	2	2	0	0	0	0	0	24	0	2596.27	Q4J9A8	Q4J9A8	131	154	yes	yes	3	2.9297e-32	76.889	4490	1359			610	649	624
ANILTSTFGDLLDEFDQIGGDSIRFK	INLEFPFRANILTSTF	GGDSIRFKAQNGKLYL	R	A	N	F	K	A	1	1	1	4	0	1	1	3	0	3	3	1	0	3	0	2	2	0	0	0	0	0	26	1	2871.43	Q4J9A8	Q4J9A8	131	156	yes	yes	3;4	7.1074e-68	116.38	24344	18327			611	649	625
ANITGVAATEEMVVLPTR	GIYVSGAKANITGVAA	EMVVLPTRAMGPEDKD	K	A	N	T	R	A	3	1	1	0	0	0	2	1	0	1	1	0	1	0	1	0	3	0	0	3	0	0	18	0	1870.98	Q4J6Z6	Q4J6Z6	189	206	yes	yes	2;3	8.3458e-36	122.49	15944	10992			612	231	626
ANITLVTSDSSLPYDRPPLSK	EMLNIDPKANITLVTS	YDRPPLSKEYMRSERD	K	A	N	S	K	E	1	1	1	2	0	0	0	0	0	1	3	1	0	0	3	4	2	0	1	1	0	0	21	1	2273.19	Q4J6K8	Q4J6K8	46	66	yes	yes	3	2.8e-42	96.016	17102	12856			613	154	627
ANITLVTSDSSLPYDRPPLSKEYMR	EMLNIDPKANITLVTS	PLSKEYMRSERDRDSL	K	A	N	M	R	S	1	2	1	2	0	0	1	0	0	1	3	1	1	0	3	4	2	0	2	1	0	0	25	2	2852.44	Q4J6K8	Q4J6K8	46	70	yes	yes	4;5	7.5883e-68	118.51	16267	14950			614	154	628
ANIYSNNVK	TIEEEAKKANIYSNNV	NIYSNNVKYEPKLVIL	K	A	N	V	K	Y	1	0	3	0	0	0	0	0	0	1	0	1	0	0	0	1	0	0	1	1	0	0	9	0	1021.52	Q4JB00	Q4JB00	40	48	yes	yes	2;3	0.0013807	56.632	12250	11959			615	1023	629
ANKPEYGLTTVNIVDEDTILR	VLGGEVRKANKPEYGL	VDEDTILRGLKPSIKA	K	A	N	L	R	G	1	1	2	2	0	0	2	1	0	2	2	1	0	0	1	0	3	0	1	2	0	0	21	1	2360.22	Q8X239	Q8X239	96	116	yes	yes	3;4	3.4171e-31	78.708	17273	16211			616	1355	630
ANLLTHAR	YAIEALVKANLLTHAR	ANLLTHARRALDFLTN	K	A	N	A	R	R	2	1	1	0	0	0	0	0	1	0	2	0	0	0	0	0	1	0	0	0	0	0	8	0	894.504	Q4J9D4	Q4J9D4	266	273	yes	yes	3	0.0090888	47.574	2875.4	620.04			617	667	631
ANLNVK	SSKKALEKANLNVKDI	EKANLNVKDISLWEIN	K	A	N	V	K	D	1	0	2	0	0	0	0	0	0	0	1	1	0	0	0	0	0	0	0	1	0	0	6	0	657.381	Q4J9R4	Q4J9R4	306	311	yes	yes	2	0.035344	77.748	12309	17789			618	745	632
ANLSYELTNNYINK	KKTWLMYKANLSYELT	LTNNYINKLVEKQLIS	K	A	N	N	K	L	1	0	4	0	0	0	1	0	0	1	2	1	0	0	0	1	1	0	2	0	0	0	14	0	1655.82	Q4JAD3	Q4JAD3	38	51	yes	yes	2;3;4	3.8577e-18	105.65	18018	19687			619	890	633
ANLSYELTNNYINKLVEK	KKTWLMYKANLSYELT	YINKLVEKQLISQKDG	K	A	N	E	K	Q	1	0	4	0	0	0	2	0	0	1	3	2	0	0	0	1	1	0	2	1	0	0	18	1	2125.11	Q4JAD3	Q4JAD3	38	55	yes	yes	3	4.6846e-09	45.876	11631	11600			620	890	634
ANNVLVPIVFGNIIAGAMR	YRVIGSFKANNVLVPI	NIIAGAMRLDAGNKTL	K	A	N	M	R	L	3	1	3	0	0	0	0	2	0	3	1	0	1	1	1	0	0	0	0	3	0	0	19	0	1968.1	Q4JBF0	Q4JBF0	83	101	yes	yes	3	2.5929e-18	62.203	2406.4	2962.3			621	1089	635
ANPDQAKTFEEFEVTR	LQVMVVDRANPDQAKT	FEEFEVTRVPTVAFLG	R	A	N	T	R	V	2	1	1	1	0	1	3	0	0	0	0	1	0	2	1	0	2	0	0	1	0	0	16	1	1880.89	Q4JAL8	Q4JAL8	76	91	yes	yes	3	7.0949e-17	77.221	15175	27818			622	949	636
ANPSSDIR	ASSRAVERANPSSDIR	ANPSSDIRGSAEYKKK	R	A	N	I	R	G	1	1	1	1	0	0	0	0	0	1	0	0	0	0	1	2	0	0	0	0	0	0	8	0	858.42	Q4JAA1	Q4JAA1	247	254	yes	yes	2	0.01892	53.968	4555.3	6458.3			623	866	637
ANPSSDIRGSAEYK	ASSRAVERANPSSDIR	IRGSAEYKKKMVKVMT	R	A	N	Y	K	K	2	1	1	1	0	0	1	1	0	1	0	1	0	0	1	3	0	0	1	0	0	0	14	1	1493.71	Q4JAA1	Q4JAA1	247	260	yes	yes	2;4	0.00011996	38.995	13449	16979			624	866	638
ANQQDELDFFLSTLQGDYEGLK	SLAIMVSRANQQDELD	QGDYEGLKILREVAKK	R	A	N	L	K	I	1	0	1	3	0	3	2	2	0	0	4	1	0	2	0	1	1	0	1	0	0	0	22	0	2530.19	Q4J6L2	Q4J6L2	60	81	yes	yes	3	1.104e-24	67.76	10147	7795.9			625	157	639
ANQQDELDFFLSTLQGDYEGLKILR	SLAIMVSRANQQDELD	YEGLKILREVAKKTYS	R	A	N	L	R	E	1	1	1	3	0	3	2	2	0	1	5	1	0	2	0	1	1	0	1	0	0	0	25	1	2912.46	Q4J6L2	Q4J6L2	60	84	yes	yes	3;4	4.7364e-14	47.058	7768.7	7783.9			626	157	640
ANRFDTSGIILITR	RAFYEFLKANRFDTSG	SGIILITR________	K	A	N	T	R	-	1	2	1	1	0	0	0	1	0	3	1	0	0	1	0	1	2	0	0	0	0	0	14	1	1575.87	Q4J6V2	Q4J6V2	133	146	yes	yes	3	8.0294e-08	58.079	3232.4	3518.5			627	209	641
ANSDRIKWTAWSHIFELMDMGIITR	EGIERGLRANSDRIKW	MDMGIITRKKVIEDKY	R	A	N	T	R	K	2	2	1	2	0	0	1	1	1	4	1	1	2	1	0	2	2	2	0	0	0	0	25	2	2990.49	Q4J8B8	Q4J8B8	90	114	yes	yes	5	2.5521e-09	37.821	5056.8	4809.5			628	424	642
ANSRMPDATLGDMDAQLASMR	RDVIDIIKANSRMPDA	DAQLASMRVAYRRVQR	K	A	N	M	R	V	4	2	1	3	0	1	0	1	0	0	2	0	3	0	1	2	1	0	0	0	0	0	21	1	2250.02	Q4J791	Q4J791	169	189	yes	yes	3	0.0017223	24.207	5450.7	5141.9			629	259	643
ANTLTK	TALARVYKANTLTKST	YKANTLTKSTVLELLD	K	A	N	T	K	S	1	0	1	0	0	0	0	0	0	0	1	1	0	0	0	0	2	0	0	0	0	0	6	0	646.365	Q4JAG6	Q4JAG6	16	21	yes	yes	2	0.028622	113.7	23183	15019			630	909	644
ANTVRDFLAFR	KLKAPLQRANTVRDFL	VRDFLAFRGHVEASYK	R	A	N	F	R	G	2	2	1	1	0	0	0	0	0	0	1	0	0	2	0	0	1	0	0	1	0	0	11	1	1308.69	Q4J6Y6	Q4J6Y6	99	109	yes	yes	2	0.016655	30.729	4815.2	3753.3			631	225	645
ANVDYGK	EVLRHLKRANVDYGKS	RANVDYGKSIMLNTKI	R	A	N	G	K	S	1	0	1	1	0	0	0	1	0	0	0	1	0	0	0	0	0	0	1	1	0	0	7	0	765.366	Q4J7U2	Q4J7U2	24	30	yes	yes	2	0.055916	46.426	3871.3	7117.2			632	338	646
ANVQLSNIDQSSK	GFIKGEYKANVQLSNI	SNIDQSSKSLNLVAKG	K	A	N	S	K	S	1	0	2	1	0	2	0	0	0	1	1	1	0	0	0	3	0	0	0	1	0	0	13	0	1402.71	Q4JA98	Q4JA98	61	73	yes	yes	2	4.8202e-09	80.746	3003.2	4370.6			633	863	647
ANVVAIGLFTGQK	TGKHGSAKANVVAIGL	IGLFTGQKRSLMAPVD	K	A	N	Q	K	R	2	0	1	0	0	1	0	2	0	1	1	1	0	1	0	0	1	0	0	2	0	0	13	0	1316.75	P28461	P28461	42	54	yes	yes	2;3	8.8388e-13	105.99	40399	51698			634	65	648
ANVVAIGLFTGQKR	TGKHGSAKANVVAIGL	GLFTGQKRSLMAPVDQ	K	A	N	K	R	S	2	1	1	0	0	1	0	2	0	1	1	1	0	1	0	0	1	0	0	2	0	0	14	1	1472.85	P28461	P28461	42	55	yes	yes	2;3	4.2613e-22	108.58	51918	75663			635	65	649
ANYQYALNVYPK	TVTFDGGKANYQYALN	YALNVYPKANIIITNV	K	A	N	P	K	A	2	0	2	0	0	1	0	0	0	0	1	1	0	0	1	0	0	0	3	1	0	0	12	0	1442.72	Q4J9K1	Q4J9K1	798	809	yes	yes	2;3	2.504e-09	87.184	8997.3	11055			636	715	650
APAYLYGIIYPSFYNFNPNNLSSSLLGEQK	INFTFEARAPAYLYGI	SSLLGEQKGYVMSLWG	R	A	P	Q	K	G	2	0	4	0	0	1	1	2	0	2	4	1	0	2	3	4	0	0	4	0	0	0	30	0	3379.68	Q4JCF6	Q4JCF6	317	346	yes	yes	4	8.864e-17	45.941	8468.1	1749.9			637	1301	651
APIFEAVTDSGER	________________	AVTDSGERISLADFIG	K	A	P	E	R	I	2	1	0	1	0	0	2	1	0	1	0	0	0	1	1	1	1	0	0	1	0	0	13	0	1390.67	Q4J6R7	Q4J6R7	8	20	yes	yes	3	6.9275e-07	71.879	6389.8	16628			638	192	652
APLLANMTEFGK	QKFAKEVKAPLLANMT	ANMTEFGKTPYITAKE	K	A	P	G	K	T	2	0	1	0	0	0	1	1	0	0	2	1	1	1	1	0	1	0	0	0	0	0	12	0	1290.66	Q4JC18	Q4JC18	192	203	yes	yes	2;3	0.00014452	57.175	13029	12488			639	1222	653
APLVIDASGVTSVVFR	ETNRGNLRAPLVIDAS	GVTSVVFRYLGLRKFT	R	A	P	F	R	Y	2	1	0	1	0	0	0	1	0	1	1	0	0	1	1	2	1	0	0	4	0	0	16	0	1629.91	Q4JBX1	Q4JBX1	148	163	yes	yes	2	0.014403	24.481	12717	6560.6			640	1193	654
APNAYGK	EKGITIYRAPNAYGKT	RAPNAYGKTSLSKALV	R	A	P	G	K	T	2	0	1	0	0	0	0	1	0	0	0	1	0	0	1	0	0	0	1	0	0	0	7	0	719.36	Q4JCK3	Q4JCK3	28	34	yes	yes	3	0.046764	40.103	10354	9921.9			641	1324	655
APNPYYEK	VKLFLSGKAPNPYYEK	APNPYYEKGKTYTLNK	K	A	P	E	K	G	1	0	1	0	0	0	1	0	0	0	0	1	0	0	2	0	0	0	2	0	0	0	8	0	980.46	Q4J6V5	Q4J6V5	188	195	yes	yes	2;3	0.0025837	100.25	49618	23987			642	212	656
APPEYADEQTQVGGHIPGAANIPWAQAVNPETGEFK	KEFTGEVRAPPEYADE	NPETGEFKSVDELKKI	R	A	P	F	K	S	6	0	2	1	0	3	4	4	1	2	0	1	0	1	5	0	2	1	1	2	0	0	36	0	3788.81	Q4J6U6	Q4J6U6	187	222	yes	yes	3;4;5;6	2.4826e-78	93.172	64491	38838			643	205	657
APPMLPLWMNPIQVR	FLYNASTKAPPMLPLW	WMNPIQVRILPVKSDY	K	A	P	V	R	I	1	1	1	0	0	1	0	0	0	1	2	0	2	0	4	0	0	1	0	1	0	0	15	0	1761.94	Q4J6E0	Q4J6E0	264	278	yes	yes	2;3	1.0592e-06	47.621	16184	14407			644	113	658
APPVELTTR	MAMGTISRAPPVELTT	PPVELTTRDVVMSLVP	R	A	P	T	R	D	1	1	0	0	0	0	1	0	0	0	1	0	0	0	2	0	2	0	0	1	0	0	9	0	982.545	Q4J6S0	Q4J6S0	210	218	yes	yes	2	0.011712	43.651	8772.8	6422.3			645	195	659
APVVIFANTVR	IDEAIKAKAPVVIFAN	VIFANTVRGKGFPVIE	K	A	P	V	R	G	2	1	1	0	0	0	0	0	0	1	0	0	0	1	1	0	1	0	0	3	0	0	11	0	1185.69	Q4JC80	Q4JC80	234	244	yes	yes	2;3	5.1746e-07	98.898	19807	29264			646	1262	660
APWSLVK	GNLYLNNRAPWSLVKT	RAPWSLVKTNKEEANN	R	A	P	V	K	T	1	0	0	0	0	0	0	0	0	0	1	1	0	0	1	1	0	1	0	1	0	0	7	0	799.459	Q4J8M3	Q4J8M3	465	471	yes	yes	3	0.036606	44.692	6064.3	5838.7			647	497	661
APYDGGKNYIVSTQFESNHAR	RELVGIYKAPYDGGKN	QFESNHARKFIPCVDH	K	A	P	A	R	K	2	1	2	1	0	1	1	2	1	1	0	1	0	1	1	2	1	0	2	1	0	0	21	1	2353.11	Q4JBP1	Q4JBP1	91	111	yes	yes	4	1.106e-31	80.142	9112.5	9419.7			648	1137	662
APYILAYPLTK	LDVIGNVKAPYILAYP	ILAYPLTKREPSGKLF	K	A	P	T	K	R	2	0	0	0	0	0	0	0	0	1	2	1	0	0	2	0	1	0	2	0	0	0	11	0	1248.71	Q4J950	Q4J950	61	71	yes	yes	2;3	0.00066548	59.198	13825	19268			649	609	663
AQDIRGLAAIIGEDSLSDVDRK	QLFAAYARAQDIRGLA	SLSDVDRKYLLFAEQF	R	A	Q	R	K	Y	3	2	0	4	0	1	1	2	0	3	2	1	0	0	0	2	0	0	0	1	0	0	22	2	2341.22	Q4J8L8	Q4J8L8	384	405	yes	yes	4;5	1.0748e-17	53.033	36615	33589			650	492	664
AQDTYSFLESINKQEQR	IDRINGWKAQDTYSFL	SINKQEQRVRDNLDKQ	K	A	Q	Q	R	V	1	1	1	1	0	3	2	0	0	1	1	1	0	1	0	2	1	0	1	0	0	0	17	1	2055.99	P95691	P95691	146	162	yes	yes	3;4	2.2478e-24	99.044	16659	28959			651	99	665
AQELVNYWR	NEEIPSYKAQELVNYW	QELVNYWRTQKVGILS	K	A	Q	W	R	T	1	1	1	0	0	1	1	0	0	0	1	0	0	0	0	0	0	1	1	1	0	0	9	0	1177.59	Q4JBJ9	Q4JBJ9	276	284	yes	yes	2;3	7.9906e-08	105.98	20072	10907			652	1115	666
AQGGYGSK	SAIHIKVRAQGGYGSK	AQGGYGSKTPGPGAQP	R	A	Q	S	K	T	1	0	0	0	0	1	0	3	0	0	0	1	0	0	0	1	0	0	1	0	0	0	8	0	766.361	P39469	P39469	80	87	yes	yes	2;3	0.01823	55.461	7404.8	16630			653	81	667
AQGIFYESQPK	KLVEKYAKAQGIFYES	IFYESQPKYSEVVTID	K	A	Q	P	K	Y	1	0	0	0	0	2	1	1	0	1	0	1	0	1	1	1	0	0	1	0	0	0	11	0	1266.62	Q4J9H0	Q4J9H0	328	338	yes	yes	2	0.000249	66.267	18476	11278			654	692	668
AQIEEADKGFEDISSLPLYK	RMSRDDVRAQIEEADK	ISSLPLYKRTAILKRA	R	A	Q	Y	K	R	2	0	0	2	0	1	3	1	0	2	2	2	0	1	1	2	0	0	1	0	0	0	20	1	2252.12	Q4J836	Q4J836	29	48	yes	yes	3;4;5	1.0483e-32	98.175	38450	44305			655	384	669
AQLDYRVGFIR	MEDKLYWKAQLDYRVG	DYRVGFIRGRISEFMR	K	A	Q	I	R	G	1	2	0	1	0	1	0	1	0	1	1	0	0	1	0	0	0	0	1	1	0	0	11	1	1336.73	Q4JBT5	Q4JBT5	224	234	yes	yes	3	0.00020131	61.344	10017	11453			656	1170	670
AQLLEGAR	WDGKAVVKAQLLEGAR	AQLLEGARGKRGLVKV	K	A	Q	A	R	G	2	1	0	0	0	1	1	1	0	0	2	0	0	0	0	0	0	0	0	0	0	0	8	0	856.477	Q4J9C1	Q4J9C1	39	46	yes	yes	2;3	1.903e-05	121.09	35344	39135			657	658	671
AQLSANSLGVIR	EVSIGDLRAQLSANSL	ANSLGVIRVRQLIEKY	R	A	Q	I	R	V	2	1	1	0	0	1	0	1	0	1	2	0	0	0	0	2	0	0	0	1	0	0	12	0	1227.69	Q4JBP5	Q4JBP5	174	185	yes	yes	2	1.1088e-11	100.73	17821	16175			658	1140	672
AQLSTDKS	ALRGKEARAQLSTDKS	AQLSTDKS________	R	A	Q	K	S	-	1	0	0	1	0	1	0	0	0	0	1	1	0	0	0	2	1	0	0	0	0	0	8	1	848.424	Q4J754	Q4J754	467	474	yes	yes	2	0.044644	45.368	6926.3	6216.9			659	252	673
AQPIYVELVK	VHRRDQFKAQPIYVEL	PIYVELVKKKPNVEII	K	A	Q	V	K	K	1	0	0	0	0	1	1	0	0	1	1	1	0	0	1	0	0	0	1	2	0	0	10	0	1158.66	Q4JA87	Q4JA87	191	200	yes	yes	2;3	1.035e-05	65.842	27908	25701			660	855	674
AQTLSIKR	PLYARYARAQTLSIKR	AQTLSIKRMPFIDAAK	R	A	Q	K	R	M	1	1	0	0	0	1	0	0	0	1	1	1	0	0	0	1	1	0	0	0	0	0	8	1	915.55	Q4J9Y7	Q4J9Y7	172	179	yes	yes	2	0.026554	55.064	9879.9	4246.2			661	784	675
AQWEIR	FGLRLCSRAQWEIRAI	SRAQWEIRAIAWKMLD	R	A	Q	I	R	A	1	1	0	0	0	1	1	0	0	1	0	0	0	0	0	0	0	1	0	0	0	0	6	0	801.413	Q4J6F2	Q4J6F2	173	178	yes	yes	2	0.067003	67.344	9690.4	8403.3			662	122	676
AQYEEIAQR	DSIIAEVKAQYEEIAQ	QYEEIAQRSKEEAEAL	K	A	Q	Q	R	S	2	1	0	0	0	2	2	0	0	1	0	0	0	0	0	0	0	0	1	0	0	0	9	0	1106.54	CON__P35908;CON__P48668;CON__P04259;CON__P02538;CON__P19013	CON__P35908	360	368	no	no	2	0.0015327	67.334	2816.7	2260		+	663	6;4	677
AQYYMSK	GCHYSLSRAQYYMSKY	RAQYYMSKYPKVREKA	R	A	Q	S	K	Y	1	0	0	0	0	1	0	0	0	0	0	1	1	0	0	1	0	0	2	0	0	0	7	0	889.4	Q4JBT8	Q4JBT8	93	99	yes	yes	2;3	0.020344	77.732	7285.6	12943			664	1173	678
ARDLAEEVEVEYEPLPSVIDVEEALSNKER	VLTNDEYKARDLAEEV	EALSNKERAMSELESN	K	A	R	E	R	A	3	2	1	2	0	0	8	0	0	1	3	1	0	0	2	2	0	0	1	4	0	0	30	2	3427.7	Q4J719	Q4J719	96	125	yes	yes	4	2.8498e-17	50.099	5117.3	4958.9			665	245	679
ARDYNELR	GRPRYLYKARDYNELR	ARDYNELRSKILSDLK	K	A	R	L	R	S	1	2	1	1	0	0	1	0	0	0	1	0	0	0	0	0	0	0	1	0	0	0	8	1	1035.51	Q4JCF2	Q4JCF2	94	101	yes	yes	2;3	0.009725	68.224	26600	35504			666	1299	680
AREIYDSLK	EKDELIKKAREIYDSL	REIYDSLKERYDIIFD	K	A	R	L	K	E	1	1	0	1	0	0	1	0	0	1	1	1	0	0	0	1	0	0	1	0	0	0	9	1	1093.58	Q4JAF0	Q4JAF0	483	491	yes	yes	3	0.02719	26.786	16902	15721			667	897	681
AREIYDSLKER	EKDELIKKAREIYDSL	IYDSLKERYDIIFDDS	K	A	R	E	R	Y	1	2	0	1	0	0	2	0	0	1	1	1	0	0	0	1	0	0	1	0	0	0	11	2	1378.72	Q4JAF0	Q4JAF0	483	493	yes	yes	4	0.011991	23.676	8224.1	7741.9			668	897	682
AREQDVAILDHGDPSVSDFQFVGR	QIPDLVKRAREQDVAI	SDFQFVGRIRESCRQF	R	A	R	G	R	I	2	2	0	4	0	2	1	2	1	1	1	0	0	2	1	2	0	0	0	3	0	0	24	1	2657.28	Q4JBL3	Q4JBL3	61	84	yes	yes	4	3.1111e-13	45.099	4191.3	5897.1			669	1120	683
ARGNIEIR	DEGKVTVRARGNIEIR	ARGNIEIRGINVEKFV	R	A	R	I	R	G	1	2	1	0	0	0	1	1	0	2	0	0	0	0	0	0	0	0	0	0	0	0	8	1	927.525	Q4J9C4	Q4J9C4	513	520	yes	yes	3	0.0015904	79.474	2381.5	3294.1			670	660	684
ARGPVQILTR	VADKMHARARGPVQIL	GPVQILTRQPTEGRAR	R	A	R	T	R	Q	1	2	0	0	0	1	0	1	0	1	1	0	0	0	1	0	1	0	0	1	0	0	10	1	1109.67	P11513	P11513	1004	1013	yes	yes	2;3	2.257e-05	79.659	7895.9	6457.3			671	49	685
ARGPVQILTRQPTEGR	VADKMHARARGPVQIL	TRQPTEGRAREGGLRF	R	A	R	G	R	A	1	3	0	0	0	2	1	2	0	1	1	0	0	0	2	0	2	0	0	1	0	0	16	2	1777.99	P11513	P11513	1004	1019	yes	yes	3;4	2.0281e-23	96.208	22425	34996			672	49	686
ARIILALDK	________________	RIILALDKILPINLLK	K	A	R	D	K	I	2	1	0	1	0	0	0	0	0	2	2	1	0	0	0	0	0	0	0	0	0	0	9	1	1011.64	F2Z6G3	F2Z6G3	4	12	yes	yes	3	0.0013086	43.308	2050	2751.1			673	24	687
ARKEGYVLVSEYIR	EYKQLEERARKEGYVL	VLVSEYIRSILLSNES	R	A	R	I	R	S	1	2	0	0	0	0	2	1	0	1	1	1	0	0	0	1	0	0	2	2	0	0	14	2	1681.92	Q4JAL9	Q4JAL9	20	33	yes	yes	4	0.0008331	31.614	13779	9040.2			674	950	688
ARKEMLIIAR	SKIKAALKARKEMLII	KEMLIIARTDSRAVNG	K	A	R	A	R	T	2	2	0	0	0	0	1	0	0	2	1	1	1	0	0	0	0	0	0	0	0	0	10	2	1199.72	Q4JC18	Q4JC18	136	145	yes	yes	4	0.0020272	33.875	7809.3	8997.4			675	1222	689
ARLENVGVMSK	LVNNPNIRARLENVGV	ENVGVMSKENAIKWGA	R	A	R	S	K	E	1	1	1	0	0	0	1	1	0	0	1	1	1	0	0	1	0	0	0	2	0	0	11	1	1202.64	Q4J6F5	Q4J6F5	207	217	yes	yes	2	5.431e-09	105.2	6200.5	3507.4			676	124	690
ARNELGDLPK	PSLPSVAKARNELGDL	NELGDLPKRDVVYEIH	K	A	R	P	K	R	1	1	1	1	0	0	1	1	0	0	2	1	0	0	1	0	0	0	0	0	0	0	10	1	1111.6	Q4J934	Q4J934	255	264	yes	yes	3;4	0.0010778	46.352	15375	19520			677	598	691
ARNKYGDPIYIDDVSVDFPR	TGTSMFLRARNKYGDP	DVSVDFPRLKIVMAHM	R	A	R	P	R	L	1	2	1	4	0	0	0	1	0	2	0	1	0	1	2	1	0	0	2	2	0	0	20	2	2339.15	Q4J6Q1	Q4J6Q1	162	181	yes	yes	4	5.6837e-24	77.221	9629.3	11463			678	182	692
ARVDVDDINDNLGSK	FKIASYIKARVDVDDI	INDNLGSKIARAGKEW	K	A	R	S	K	I	1	1	2	4	0	0	0	1	0	1	1	1	0	0	0	1	0	0	0	2	0	0	15	1	1629.8	Q4J6E0	Q4J6E0	299	313	yes	yes	2;3;4	9.8546e-11	74.789	20333	29040			679	113	693
ASADMFILAYVR	SSPYSASKASADMFIL	MFILAYVRTYGVDAII	K	A	S	V	R	T	3	1	0	1	0	0	0	0	0	1	1	0	1	1	0	1	0	0	1	1	0	0	12	0	1355.69	Q4J870	Q4J870	138	149	yes	yes	3	0.0010778	36.417	1758.7	1439.4			680	401	694
ASAEAFLEQISEK	VKTDVEIKASAEAFLE	FLEQISEKVKTRTWTV	K	A	S	E	K	V	3	0	0	0	0	1	3	0	0	1	1	1	0	1	0	2	0	0	0	0	0	0	13	0	1421.7	Q4J6N9	Q4J6N9	311	323	yes	yes	2;3;4	1.4977e-07	75.102	14302	12821			681	172	695
ASAFNREPLVR	VESNGSARASAFNREP	FNREPLVRMSNTYFKP	R	A	S	V	R	M	2	2	1	0	0	0	1	0	0	0	1	0	0	1	1	1	0	0	0	1	0	0	11	1	1258.68	Q4JA01	Q4JA01	301	311	yes	yes	2;3;4	8.5254e-13	123.01	34398	35102			682	794	696
ASAFSENLTVR	EVLKTALKASAFSENL	FSENLTVRFGNNIPMK	K	A	S	V	R	F	2	1	1	0	0	0	1	0	0	0	1	0	0	1	0	2	1	0	0	1	0	0	11	0	1193.6	Q4JAJ5	Q4JAJ5	212	222	yes	yes	2	0.0015464	46.88	14488	11773			683	930	697
ASAGYYVAHKYVR	VVLAADRRASAGYYVA	YVAHKYVRKVLYVTDN	R	A	S	V	R	K	3	1	0	0	0	0	0	1	1	0	0	1	0	0	0	1	0	0	3	2	0	0	13	1	1483.76	Q4JAA8	Q4JAA8	30	42	yes	yes	4	0.00035246	35.774	6159	8060.8			684	873	698
ASAIVLINTDAGGEEEVFEK	________________	GEEEVFEKLKSLNEVT	M	A	S	E	K	L	3	0	1	1	0	0	4	2	0	2	1	1	0	1	0	1	1	0	0	2	0	0	20	0	2091.04	Q4JAS0	Q4JAS0	2	21	yes	yes	2;3;4	3.6207e-32	96.379	18165	19066			685	981	699
ASDGVMVAR	SNLKEICKASDGVMVA	SDGVMVARGDLGVEVG	K	A	S	A	R	G	2	1	0	1	0	0	0	1	0	0	0	0	1	0	0	1	0	0	0	2	0	0	9	0	904.444	Q4J8C0	Q4J8C0	212	220	yes	yes	2;3	0.0010984	71.614	9484.6	10420			686	426	700
ASDIIER	KRTAILKRASDIIERE	RASDIIEREKERLARL	R	A	S	E	R	E	1	1	0	1	0	0	1	0	0	2	0	0	0	0	0	1	0	0	0	0	0	0	7	0	802.418	Q4J836	Q4J836	56	62	yes	yes	2	0.079376	45.68	4838.7	4186.5			687	384	701
ASDIIEREKER	KRTAILKRASDIIERE	IIEREKERLARLLALE	R	A	S	E	R	L	1	2	0	1	0	0	3	0	0	2	0	1	0	0	0	1	0	0	0	0	0	0	11	2	1344.7	Q4J836	Q4J836	56	66	yes	yes	2;3	0.0012773	42.629	11650	13420			688	384	702
ASDWDIPGSIANDVIR	IERGRKEKASDWDIPG	SIANDVIRGIQILETN	K	A	S	I	R	G	2	1	1	3	0	0	0	1	0	3	0	0	0	0	1	2	0	1	0	1	0	0	16	0	1727.85	Q4JC29	Q4JC29	233	248	yes	yes	2;3	3.3924e-106	182.57	64396	35674			689	1229	703
ASEIDRIAR	DAVRDGTRASEIDRIA	SEIDRIARNVIEKAGY	R	A	S	A	R	N	2	2	0	1	0	0	1	0	0	2	0	0	0	0	0	1	0	0	0	0	0	0	9	1	1029.56	Q4J8S7	Q4J8S7	276	284	yes	yes	2;3	0.00035021	69.598	10892	15132			690	535	704
ASEIGDIFVTATGNLNVVSR	FDVMTMNRASEIGDIF	GNLNVVSRDHILRMKD	R	A	S	S	R	D	2	1	2	1	0	0	1	2	0	2	1	0	0	1	0	2	2	0	0	3	0	0	20	0	2062.07	Q4JAZ7	Q4JAZ7	256	275	yes	yes	2	1.6207e-31	92.913	5840.8	4644.1			691	1020	705
ASEIGDIFVTATGNLNVVSRDHILR	FDVMTMNRASEIGDIF	VSRDHILRMKDGAVLA	R	A	S	L	R	M	2	2	2	2	0	0	1	2	1	3	2	0	0	1	0	2	2	0	0	3	0	0	25	1	2696.42	Q4JAZ7	Q4JAZ7	256	280	yes	yes	3;4;5	1.0382e-89	139.69	45955	39041			692	1020	706
ASEIGK	SPVIGYDKASEIGKKL	DKASEIGKKLAKGLSI	K	A	S	G	K	K	1	0	0	0	0	0	1	1	0	1	0	1	0	0	0	1	0	0	0	0	0	0	6	0	603.323	Q4JCD3	Q4JCD3	394	399	yes	yes	2	6.8447e-05	94.163	9239.9	17128			693	1292	707
ASESITIAVK	________________	ESITIAVKNNYAVIQW	M	A	S	V	K	N	2	0	0	0	0	0	1	0	0	2	0	1	0	0	0	2	1	0	0	1	0	0	10	0	1017.57	Q4J6X1	Q4J6X1	2	11	yes	yes	2;3	1.1619e-11	127.76	16665	14199			694	218	708
ASEYATK	VSQDVISKASEYATKV	KASEYATKVVNELGGF	K	A	S	T	K	V	2	0	0	0	0	0	1	0	0	0	0	1	0	0	0	1	1	0	1	0	0	0	7	0	768.365	Q4JC46	Q4JC46	253	259	yes	yes	2;3	0.020894	77.282	19111	20826			695	1237	709
ASEYYAEEALK	LLPTGVVKASEYYAEE	YYAEEALKAGSAFINA	K	A	S	L	K	A	3	0	0	0	0	0	3	0	0	0	1	1	0	0	0	1	0	0	2	0	0	0	11	0	1272.59	Q4J6G2	Q4J6G2	133	143	yes	yes	2;3	2.5062e-05	69.786	27602	22796			696	127	710
ASFAIGSEIR	GGMESMSRASFAIGSE	FAIGSEIRWGTKMLMN	R	A	S	I	R	W	2	1	0	0	0	0	1	1	0	2	0	0	0	1	0	2	0	0	0	0	0	0	10	0	1049.55	Q4JA55	Q4JA55	121	130	yes	yes	2;3	2.3398e-05	97.813	48310	30334			697	833	711
ASFAIGSEIRWGTK	GGMESMSRASFAIGSE	SEIRWGTKMLMNKSLD	R	A	S	T	K	M	2	1	0	0	0	0	1	2	0	2	0	1	0	1	0	2	1	1	0	0	0	0	14	1	1521.79	Q4JA55	Q4JA55	121	134	yes	yes	3	0.0023801	30.176	10870	9683.1			698	833	712
ASGGMVVK	TGAEIISKASGGMVVK	ASGGMVVKADREKPSP	K	A	S	V	K	A	1	0	0	0	0	0	0	2	0	0	0	1	1	0	0	1	0	0	0	2	0	0	8	0	747.395	P39469	P39469	37	44	yes	yes	2	0.035357	37.549	9403.6	11560			699	81	713
ASGGMVVKADR	TGAEIISKASGGMVVK	GMVVKADREKPSPYAA	K	A	S	D	R	E	2	1	0	1	0	0	0	2	0	0	0	1	1	0	0	1	0	0	0	2	0	0	11	1	1089.56	P39469	P39469	37	47	yes	yes	2;3	0.00082782	41.598	13932	13473			700	81	714
ASGIGREGGEYSFR	HIPFGGIKASGIGREG	EGGEYSFRETTYERWT	K	A	S	F	R	E	1	2	0	0	0	0	2	4	0	1	0	0	0	1	0	2	0	0	1	0	0	0	14	1	1484.7	Q4J7R8	Q4J7R8	449	462	yes	yes	3	0.010996	22.989	8923.7	8635.9			701	331	715
ASGIGREGGEYSFRETTYER	HIPFGGIKASGIGREG	FRETTYERWTTITQRE	K	A	S	E	R	W	1	3	0	0	0	0	4	4	0	1	0	0	0	1	0	2	2	0	2	0	0	0	20	2	2264.05	Q4J7R8	Q4J7R8	449	468	yes	yes	4	0.00054616	25.916	6105.6	2535.4			702	331	716
ASGVYYDVR	GAVGPNLRASGVYYDV	SGVYYDVRKIEPYGAY	R	A	S	V	R	K	1	1	0	1	0	0	0	1	0	0	0	0	0	0	0	1	0	0	2	2	0	0	9	0	1028.49	Q4J6F5	Q4J6F5	232	240	yes	yes	2;3	0.001854	64.841	30118	22507			703	124	717
ASGVYYDVRK	GAVGPNLRASGVYYDV	GVYYDVRKIEPYGAYD	R	A	S	R	K	I	1	1	0	1	0	0	0	1	0	0	0	1	0	0	0	1	0	0	2	2	0	0	10	1	1156.59	Q4J6F5	Q4J6F5	232	241	yes	yes	3	0.010577	30.612	5085.1	4534			704	124	718
ASHPDIR	KEIVKRVKASHPDIRI	KASHPDIRIGKKGLNE	K	A	S	I	R	I	1	1	0	1	0	0	0	0	1	1	0	0	0	0	1	1	0	0	0	0	0	0	7	0	794.404	Q4JCL7	Q4JCL7	12	18	yes	yes	2	0.047601	60.682	2044.9	947.69			705	1335	719
ASIPRR	TMKRKRKKASIPRRHR	KKASIPRRHRVTKEEA	K	A	S	R	R	H	1	2	0	0	0	0	0	0	0	1	0	0	0	0	1	1	0	0	0	0	0	0	6	1	698.419	P41202	P41202	150	155	yes	yes	2	0.0035916	71.359	2902.7	4016.1			706	90	720
ASISGSLFGIK	DIKDVAERASISGSLF	SGSLFGIKGKIILLDE	R	A	S	I	K	G	1	0	0	0	0	0	0	2	0	2	1	1	0	1	0	3	0	0	0	0	0	0	11	0	1078.6	Q4JAB1	Q4JAB1	90	100	yes	yes	2;3	5.2227e-12	115.78	15928	18783			707	876	721
ASLEILSEAR	HIGDRINKASLEILSE	LEILSEARRIADLMDT	K	A	S	A	R	R	2	1	0	0	0	0	2	0	0	1	2	0	0	0	0	2	0	0	0	0	0	0	10	0	1087.59	Q4JBU8	Q4JBU8	301	310	yes	yes	2;3	0.00018955	70.942	17417	7751.9			708	1179	722
ASLEILSEARR	HIGDRINKASLEILSE	EILSEARRIADLMDTS	K	A	S	R	R	I	2	2	0	0	0	0	2	0	0	1	2	0	0	0	0	2	0	0	0	0	0	0	11	1	1243.69	Q4JBU8	Q4JBU8	301	311	yes	yes	2;3	2.0321e-08	100.88	51630	35894			709	1179	723
ASLFATFDLEVYLSNEYKIDMSR	ELLKMNPKASLFATFD	EYKIDMSRFIPANVGG	K	A	S	S	R	F	2	1	1	2	0	0	2	0	0	1	3	1	1	2	0	3	1	0	2	1	0	0	23	1	2711.32	Q4J8P8	Q4J8P8	70	92	yes	yes	3;4	1.2924e-55	116.45	35268	55426			710	514	724
ASLNIMSR	PENIDAIRASLNIMSR	ASLNIMSRDESIRLTN	R	A	S	S	R	D	1	1	1	0	0	0	0	0	0	1	1	0	1	0	0	2	0	0	0	0	0	0	8	0	890.464	Q4J940	Q4J940	317	324	yes	yes	2;3	0.0083826	64.191	27435	24220			711	604	725
ASLNIMSRDESIR	PENIDAIRASLNIMSR	MSRDESIRLTNETLKI	R	A	S	I	R	L	1	2	1	1	0	0	1	0	0	2	1	0	1	0	0	3	0	0	0	0	0	0	13	1	1490.75	Q4J940	Q4J940	317	329	yes	yes	3;4	6.9417e-11	95.273	44292	40415			712	604	726
ASLNIMSRDESIRLTNETLK	PENIDAIRASLNIMSR	RLTNETLKIGKGYLI_	R	A	S	L	K	I	1	2	2	1	0	0	2	0	0	2	3	1	1	0	0	3	2	0	0	0	0	0	20	2	2290.2	Q4J940	Q4J940	317	336	yes	yes	3;4;5	7.4674e-29	89.816	36649	55918			713	604	727
ASLRDVMVK	LAGFHATRASLRDVMV	SLRDVMVKGGRPIGIL	R	A	S	V	K	G	1	1	0	1	0	0	0	0	0	0	1	1	1	0	0	1	0	0	0	2	0	0	9	1	1017.56	Q4JCH3	Q4JCH3	132	140	yes	yes	4	0.0081452	29.743	7555.2	5445.1			714	1307	728
ASLSISLISPPTEIMR	GVLSMLPKASLSISLI	SPPTEIMRRIIKRKGF	K	A	S	M	R	R	1	1	0	0	0	0	1	0	0	3	2	0	1	0	2	4	1	0	0	0	0	0	16	0	1713.93	Q4J7B5	Q4J7B5	123	138	yes	yes	2;3	4.2052e-33	118.21	14751	12300			715	272	729
ASLSISLISPPTEIMRR	GVLSMLPKASLSISLI	PPTEIMRRIIKRKGFL	K	A	S	R	R	I	1	2	0	0	0	0	1	0	0	3	2	0	1	0	2	4	1	0	0	0	0	0	17	1	1870.03	Q4J7B5	Q4J7B5	123	139	yes	yes	3	3.3155e-29	107.82	13301	15363			716	272	730
ASLSSK	VNLEFEVKASLSSKAF	VKASLSSKAFKTTINE	K	A	S	S	K	A	1	0	0	0	0	0	0	0	0	0	1	1	0	0	0	3	0	0	0	0	0	0	6	0	591.323	Q4JAI6	Q4JAI6	132	137	yes	yes	2;3	0.029251	110.34	20037	31210			717	923	731
ASLTQADIQR	EKALNVVKASLTQADI	LTQADIQRYERFSKEL	K	A	S	Q	R	Y	2	1	0	1	0	2	0	0	0	1	1	0	0	0	0	1	1	0	0	0	0	0	10	0	1101.58	Q07590	Q07590	758	767	yes	yes	2;3	9.3839e-15	132.32	42218	28805			718	101	732
ASLTQADIQRYER	EKALNVVKASLTQADI	ADIQRYERFSKELKRA	K	A	S	E	R	F	2	2	0	1	0	2	1	0	0	1	1	0	0	0	0	1	1	0	1	0	0	0	13	1	1549.78	Q07590	Q07590	758	770	yes	yes	2;3;4	8.6826e-11	94.122	61487	61782			719	101	733
ASLVDQYGAPDK				A	S	D	K		2	0	0	2	0	1	0	1	0	0	1	1	0	0	1	1	0	0	1	1	0	0	12	0	1262.61		REV__Q4J7T6			yes	yes	3	0.0052037	31.478	4091.5	3983.4	+		720	1369	734
ASLVENLMPNIITDYYIER	DGGSTTTKASLVENLM	ITDYYIERNPYSPGYP	K	A	S	E	R	N	1	1	2	1	0	0	2	0	0	3	2	0	1	0	1	1	1	0	2	1	0	0	19	0	2253.14	Q4J794	Q4J794	291	309	yes	yes	2;3	8.7838e-35	106.75	3142.2	1536.5			721	260	735
ASNDTNLPSDQVREPILTVLDELK	TVTEIVDRASNDTNLP	LTVLDELKKAALIVM_	R	A	S	L	K	K	1	1	2	3	0	1	2	0	0	1	4	1	0	0	2	2	2	0	0	2	0	0	24	1	2666.38	Q4JA44	Q4JA44	65	88	yes	yes	4	0.00017964	22.995	7465.3	7351.9			722	825	736
ASNTAELAFEDVEVPAENLVGEEGMGFK	RIETMGLKASNTAELA	GEEGMGFKYAMSTFDA	K	A	S	F	K	Y	4	0	2	1	0	0	6	3	0	0	2	1	1	2	1	1	1	0	0	3	0	0	28	0	2952.37	Q4J9Q5	Q4J9Q5	218	245	yes	yes	3;4	1.3249e-41	73.361	25248	23059			723	736	737
ASNTAELAFEEVYVPQENLVGEEGSAFK	RIETLGLRASNTAELA	GEEGSAFKYAMTTFDV	R	A	S	F	K	Y	4	0	2	0	0	1	6	2	0	0	2	1	0	2	1	2	1	0	1	3	0	0	28	0	3027.43	Q4J6S9	Q4J6S9	218	245	yes	yes	3;4	3.0259e-13	50.865	20440	11929			724	199	738
ASPDFASFYNTLLIR	APMLNGMKASPDFASF	FYNTLLIRYLDFNDTY	K	A	S	I	R	Y	2	1	1	1	0	0	0	0	0	1	2	0	0	2	1	2	1	0	1	0	0	0	15	0	1713.87	Q4JC17	Q4JC17	67	81	yes	yes	2;3	1.098e-07	59.634	12419	13933			725	1221	739
ASPNTEGELVVLSVWPGMTR	VFDESGKRASPNTEGE	SVWPGMTRGFWRDEKR	R	A	S	T	R	G	1	1	1	0	0	0	2	2	0	0	2	0	1	0	2	2	2	1	0	3	0	0	20	0	2142.08	Q4J6J8	Q4J6J8	422	441	yes	yes	2;3	5.1096e-44	120.23	10159	10128			726	145	740
ASPNVVITR	EQLEYAKKASPNVVIT	SPNVVITREELQKLQG	K	A	S	T	R	E	1	1	1	0	0	0	0	0	0	1	0	0	0	0	1	1	1	0	0	2	0	0	9	0	955.545	P35024	P35024	82	90	yes	yes	2	0.0627	30.44	3267.6	2876.8			727	67	741
ASPNVVITREELQK	EQLEYAKKASPNVVIT	ITREELQKLQGQKRPV	K	A	S	Q	K	L	1	1	1	0	0	1	2	0	0	1	1	1	0	0	1	1	1	0	0	2	0	0	14	1	1582.87	P35024	P35024	82	95	yes	yes	3;4	0.00040682	36.292	9203.4	12966			728	67	742
ASPSSLK	KDIKKGLKASPSSLKK	KASPSSLKKVFGTLDF	K	A	S	L	K	K	1	0	0	0	0	0	0	0	0	0	1	1	0	0	1	3	0	0	0	0	0	0	7	0	688.376	Q4JB25	Q4JB25	58	64	yes	yes	2	0.068478	43.124	7312.8	7317			729	1038	743
ASPTPCALDLLSYLR	YVELVKEKASPTPCAL	LDLLSYLRKKEIKTAI	K	A	S	L	R	K	2	1	0	1	1	0	0	0	0	0	4	0	0	0	2	2	1	0	1	0	0	0	15	0	1664.83	Q4JCF8	Q4JCF8	87	101	yes	yes	3	4.7431e-07	45.614	1583.5	1750.6			730	1303	744
ASSEIRNMGTEIFRENLVNVAIQTK	ALQKLGIKASSEIRNM	VNVAIQTKIVNSEDEL	K	A	S	T	K	I	2	2	3	0	0	1	3	1	0	3	1	1	1	1	0	2	2	0	0	2	0	0	25	2	2819.46	F2Z5Z2	F2Z5Z2	80	104	yes	yes	4	0.016968	13.663	9241.8	11357			731	8	745
ASSEVEKDYVSISFNPGVIK	LKEAISARASSEVEKD	SFNPGVIKGGVKVNVV	R	A	S	I	K	G	1	0	1	1	0	0	2	1	0	2	0	2	0	1	1	4	0	0	1	3	0	0	20	1	2168.1	Q4J8C5	Q4J8C5	230	249	yes	yes	3	7.1507e-06	42.633	5875.9	5986.3			732	428	746
ASSGVIIVAGK	LDPEFYKKASSGVIIV	GVIIVAGKVFGMGSSR	K	A	S	G	K	V	2	0	0	0	0	0	0	2	0	2	0	1	0	0	0	2	0	0	0	2	0	0	11	0	1000.59	Q4JC10	Q4JC10	49	59	yes	yes	2	1.4179e-15	124.42	10108	12766			733	1217	747
ASSGVIIVAGKVFGMGSSR	LDPEFYKKASSGVIIV	VFGMGSSREQAAMALK	K	A	S	S	R	E	2	1	0	0	0	0	0	4	0	2	0	1	1	1	0	4	0	0	0	3	0	0	19	1	1821.98	Q4JC10	Q4JC10	49	67	yes	yes	4	2.4402e-19	66.152	3773.5	4241.8			734	1217	748
ASSYNPIFVSR	ISSKVLSKASSYNPIF	YNPIFVSRGLKGVSIT	K	A	S	S	R	G	1	1	1	0	0	0	0	0	0	1	0	0	0	1	1	3	0	0	1	1	0	0	11	0	1239.62	Q4J8Y8	Q4J8Y8	404	414	yes	yes	2	0.006446	35.774	6360.1	8013.7			735	569	749
ASTFSK	DVIQAGIRASTFSKED	IRASTFSKEDLSDKVK	R	A	S	S	K	E	1	0	0	0	0	0	0	0	0	0	0	1	0	1	0	2	1	0	0	0	0	0	6	0	639.323	Q4J720	Q4J720	184	189	yes	yes	2	0.00069703	76.035	13233	11308			736	246	750
ASTPAHVEENAQAMEWR	DNLVPIVKASTPAHVE	NAQAMEWRLSREDWEA	K	A	S	W	R	L	4	1	1	0	0	1	3	0	1	0	0	0	1	0	1	1	1	1	0	1	0	0	17	0	1925.87	Q4J6P1	Q4J6P1	242	258	yes	yes	3	3.1041e-34	121.82	10185	9981.3			737	173	751
ASVFLTR	RAYEALSRASVFLTRA	RASVFLTRAKQVGWDL	R	A	S	T	R	A	1	1	0	0	0	0	0	0	0	0	1	0	0	1	0	1	1	0	0	1	0	0	7	0	792.449	Q4JAB1	Q4JAB1	291	297	yes	yes	2	0.081053	44.961	3462	4032.1			738	876	752
ASVITSGK	PNGTQTVKASVITSGK	ASVITSGKYAGMYNIT	K	A	S	G	K	Y	1	0	0	0	0	0	0	1	0	1	0	1	0	0	0	2	1	0	0	1	0	0	8	0	761.428	Q4J6E6	Q4J6E6	285	292	yes	yes	2;3	0.0022274	102.07	32403	26345			739	117	753
ASWSTVHNIVPK	SELRDATRASWSTVHN	TVHNIVPKLQGLGLIE	R	A	S	P	K	L	1	0	1	0	0	0	0	0	1	1	0	1	0	0	1	2	1	1	0	2	0	0	12	0	1337.71	Q4JBE1	Q4JBE1	40	51	yes	yes	2;3;4	4.4929e-16	115.29	11046	14103			740	1087	754
ASWVIADLQVR	QRYPSLAKASWVIADL	VIADLQVRNKGTIGGS	K	A	S	V	R	N	2	1	0	1	0	1	0	0	0	1	1	0	0	0	0	1	0	1	0	2	0	0	11	0	1256.69	Q4J6P9	Q4J6P9	96	106	yes	yes	2;3	0.00038372	59.198	11308	7332.7			741	181	755
ASYEQSLR	TPLVRDARASYEQSLR	ASYEQSLRVLSYAKNV	R	A	S	L	R	V	1	1	0	0	0	1	1	0	0	0	1	0	0	0	0	2	0	0	1	0	0	0	8	0	952.461	Q4JBV4	Q4JBV4	170	177	yes	yes	2	0.077235	31.76	2492.4	2008.3			742	1183	756
ASYNNGVLQVVLK	EVDDKSAKASYNNGVL	GVLQVVLKKLKGKEEK	K	A	S	L	K	K	1	0	2	0	0	1	0	1	0	0	2	1	0	0	0	1	0	0	1	3	0	0	13	0	1403.78	Q4JA95	Q4JA95	146	158	yes	yes	2;3	5.6828e-10	83.204	9234.7	13478			743	861	757
ASYVLGLMPGFLINK	IQGVKLSRASYVLGLM	MPGFLINKFKIPLLYN	R	A	S	N	K	F	1	0	1	0	0	0	0	2	0	1	3	1	1	1	1	1	0	0	1	1	0	0	15	0	1621.89	Q4J9E4	Q4J9E4	55	69	yes	yes	3	4.8568e-08	58.268	3406.3	3719.9			744	676	758
ATANELPENLSLAINTESFLR	DVTNGGIRATANELPE	INTESFLRLINRKVLN	R	A	T	L	R	L	3	1	3	0	0	0	3	0	0	1	4	0	0	1	1	2	2	0	0	0	0	0	21	0	2302.18	Q4JCH3	Q4JCH3	284	304	yes	yes	3	0.0001033	31.314	4039.4	3089.1			745	1307	759
ATDAASHDGNIDGK	DMVFLHLKATDAASHD	HDGNIDGKLYAISMID	K	A	T	G	K	L	3	0	1	3	0	0	0	2	1	1	0	1	0	0	0	1	1	0	0	0	0	0	14	0	1370.61	Q4JAH5	Q4JAH5	305	318	yes	yes	3	0.00010492	43.03	3477.8	2106.6			746	915	760
ATEEIVK	TRAHDPFKATEEIVKI	KATEEIVKIINA____	K	A	T	V	K	I	1	0	0	0	0	0	2	0	0	1	0	1	0	0	0	0	1	0	0	1	0	0	7	0	788.428	Q4JAK7	Q4JAK7	218	224	yes	yes	3	0.040176	42.914	5564	6851.4			747	940	761
ATEQRREEEAYYEEIEK	YTDKEREKATEQRREE	AYYEEIEKSTVTSPEV	K	A	T	E	K	S	2	2	0	0	0	1	7	0	0	1	0	1	0	0	0	0	1	0	2	0	0	0	17	2	2172	Q4J9M7	Q4J9M7	12	28	yes	yes	4	1.6059e-22	88.385	5001.6	5263.5			748	725	762
ATFEGTDEK	________________	TFEGTDEKTGAITTPI	K	A	T	E	K	T	1	0	0	1	0	0	2	1	0	0	0	1	0	1	0	0	2	0	0	0	0	0	9	0	996.44	Q4JA47	Q4JA47	7	15	yes	yes	2	0.00082475	74.464	3565.4	5906			749	828	763
ATFVYDLDLR	DPPLVTGRATFVYDLD	FVYDLDLRGTLYASFV	R	A	T	L	R	G	1	1	0	2	0	0	0	0	0	0	2	0	0	1	0	0	1	0	1	1	0	0	10	0	1211.62	Q4J719	Q4J719	23	32	yes	yes	2	8.0883e-05	90.913	5438.3	2845.8			750	245	764
ATGGRVVSNIDELTSQDLGYATLVEER	SDLEKLARATGGRVVS	YATLVEERKIGEDKMV	R	A	T	E	R	K	2	2	1	2	0	1	3	3	0	1	3	0	0	0	0	2	3	0	1	3	0	0	27	1	2892.45	Q9V2T4	Q9V2T4	334	360	yes	yes	3;4	3.9993e-272	227.24	73389	169820			751	1360	765
ATGGRVVSNIDELTSQDLGYATLVEERK	SDLEKLARATGGRVVS	ATLVEERKIGEDKMVF	R	A	T	R	K	I	2	2	1	2	0	1	3	3	0	1	3	1	0	0	0	2	3	0	1	3	0	0	28	2	3020.54	Q9V2T4	Q9V2T4	334	361	yes	yes	4;5	3.4586e-33	67.911	19141	45137			752	1360	766
ATGKLSAETELIR	SPKDYTIKATGKLSAE	SAETELIRTLRDLSIG	K	A	T	I	R	T	2	1	0	0	0	0	2	1	0	1	2	1	0	0	0	1	2	0	0	0	0	0	13	1	1387.77	Q4J8Q0	Q4J8Q0	351	363	yes	yes	3	2.4307e-05	45.537	13181	17386			753	516	767
ATGLITPMRPMSLEATAGK	GMTGRGNRATGLITPM	SLEATAGKNPVNHVGK	R	A	T	G	K	N	3	1	0	0	0	0	1	2	0	1	2	1	2	0	2	1	3	0	0	0	0	0	19	1	1944.02	Q4JAL1	Q4JAL1	293	311	yes	yes	3;4	4.2305e-14	57.595	23026	52565			754	944	768
ATGVKGDVR	VFTYKKIKATGVKGDV	TGVKGDVRAYGRVAKI	K	A	T	V	R	A	1	1	0	1	0	0	0	2	0	0	0	1	0	0	0	0	1	0	0	2	0	0	9	1	901.498	Q4JBK0	Q4JBK0	263	271	yes	yes	4	0.030233	22.641	1871	6111			755	1116	769
ATGYPLAYVSAK	RSSALASKATGYPLAY	PLAYVSAKLALGYELY	K	A	T	A	K	L	3	0	0	0	0	0	0	1	0	0	1	1	0	0	1	1	1	0	2	1	0	0	12	0	1239.65	Q4J8E8	Q4J8E8	311	322	yes	yes	2;3	2.3704e-08	56.205	21136	14658			756	446	770
ATIANMAPEYGATASYFPIDYQTLNYLAATAR	GNLTVPDRATIANMAP	NYLAATAREYKLVEKY	R	A	T	A	R	E	8	1	2	1	0	1	1	1	0	2	2	0	1	1	2	1	4	0	4	0	0	0	32	0	3467.67	Q4J9H0	Q4J9H0	286	317	yes	yes	3;4	6.2394e-33	67.235	7137.1	4407			757	692	771
ATIATEK	VAYESHRRATIATEKG	RATIATEKGYFKDEIV	R	A	T	E	K	G	2	0	0	0	0	0	1	0	0	1	0	1	0	0	0	0	2	0	0	0	0	0	7	0	732.402	Q4JA55	Q4JA55	190	196	yes	yes	2;3	0.0048304	98.418	17264	12042			758	833	772
ATIELR	EFLRDLERATIELRGK	ERATIELRGKRLTLPP	R	A	T	L	R	G	1	1	0	0	0	0	1	0	0	1	1	0	0	0	0	0	1	0	0	0	0	0	6	0	701.407	Q4J9W7	Q4J9W7	399	404	yes	yes	2	0.074236	64.547	9722.7	7750.2			759	776	773
ATITNEVK	SSYRYTIKATITNEVK	ATITNEVKADYNRTTY	K	A	T	V	K	A	1	0	1	0	0	0	1	0	0	1	0	1	0	0	0	0	2	0	0	1	0	0	8	0	874.476	Q4JA45	Q4JA45	333	340	yes	yes	3	0.0022878	81.296	5081.1	5580.3			760	826	774
ATKGEEPDVISIGAAGLDSR	NIREAALKATKGEEPD	GAAGLDSRYDYESFNS	K	A	T	S	R	Y	3	1	0	2	0	0	2	3	0	2	1	1	0	0	1	2	1	0	0	1	0	0	20	1	1985.01	Q4JBJ2	Q4JBJ2	54	73	yes	yes	3	2.1306e-10	50.255	12302	6533.4			761	1111	775
ATLETPKWLLVSSAVR	DIVILDPRATLETPKW	LLVSSAVRSIDHAVEA	R	A	T	V	R	S	2	1	0	0	0	0	1	0	0	0	3	1	0	0	1	2	2	1	0	2	0	0	16	1	1770	Q4J9T9	Q4J9T9	143	158	yes	yes	3	2.3439e-05	38.977	11376	11859			762	764	776
ATLVNLFNDFSR	IRSVNMSKATLVNLFN	NLFNDFSRFFNGYFFV	K	A	T	S	R	F	1	1	2	1	0	0	0	0	0	0	2	0	0	2	0	1	1	0	0	1	0	0	12	0	1395.71	Q4J7Q5	Q4J7Q5	190	201	yes	yes	2;3	6.5527e-05	58.098	5915.2	3490.1			763	323	777
ATNILIAGK	STIDGILRATNILIAG	TNILIAGKVAVVIGYG	R	A	T	G	K	V	2	0	1	0	0	0	0	1	0	2	1	1	0	0	0	0	1	0	0	0	0	0	9	0	899.544	Q4JAZ7	Q4JAZ7	197	205	yes	yes	2;3	9.1987e-08	117.02	10341	9760.8			764	1020	778
ATPNTGSIGPTFK	YKRFSKIRATPNTGSI	GSIGPTFKRLSVKVAE	R	A	T	F	K	R	1	0	1	0	0	0	0	2	0	1	0	1	0	1	2	1	3	0	0	0	0	0	13	0	1289.66	P46215	P46215	875	887	yes	yes	2;3	2.0299e-09	80.746	24506	26111			765	91	779
ATQLLDVDGIEK	VLLAEKRKATQLLDVD	LDVDGIEKIFMLDDHV	K	A	T	E	K	I	1	0	0	2	0	1	1	1	0	1	2	1	0	0	0	0	1	0	0	1	0	0	12	0	1300.69	Q4JB24	Q4JB24	57	68	yes	yes	2;3	6.4984e-05	57.434	25050	21315			766	1037	780
ATRFDGPPR	PVSQRDARATRFDGPP	TRFDGPPRLIGLGFNV	R	A	T	P	R	L	1	2	0	1	0	0	0	1	0	0	0	0	0	1	2	0	1	0	0	0	0	0	9	1	1015.52	Q4JAX4	Q4JAX4	282	290	yes	yes	2;3	1.7815e-05	107.57	39103	70699			767	1007	781
ATRFTMDIGGMIAAK	RGIRTFEKATRFTMDI	IGGMIAAKLQTHLPIC	K	A	T	A	K	L	3	1	0	1	0	0	0	2	0	2	0	1	2	1	0	0	2	0	0	0	0	0	15	1	1581.8	Q4JC77	Q4JC77	238	252	yes	yes	3;4	3.7472e-07	49.595	19612	22208			768	1259	782
ATRPMIR	SVFRYETKATRPMIRL	KATRPMIRLREVSTFK	K	A	T	I	R	L	1	2	0	0	0	0	0	0	0	1	0	0	1	0	1	0	1	0	0	0	0	0	7	1	843.475	Q4J8L4	Q4J8L4	147	153	yes	yes	3	0.050361	32.783	3676.5	3402.2			769	489	783
ATSSSEDEIQER	________________	SEDEIQERYSKAVEEL	K	A	T	E	R	Y	1	1	0	1	0	1	3	0	0	1	0	0	0	0	0	3	1	0	0	0	0	0	12	0	1350.59	Q4J951	Q4J951	4	15	yes	yes	2;3	1.6277e-21	125.54	4412.4	4106.7			770	610	784
ATSSSEDEIQERYSK	________________	EIQERYSKAVEELRKF	K	A	T	S	K	A	1	1	0	1	0	1	3	0	0	1	0	1	0	0	0	4	1	0	1	0	0	0	15	1	1728.78	Q4J951	Q4J951	4	18	yes	yes	3	0.043233	18.413	3477	4630			771	610	785
ATTALEYVR	NPRKALMKATTALEYV	TTALEYVRKNREIKWK	K	A	T	V	R	K	2	1	0	0	0	0	1	0	0	0	1	0	0	0	0	0	2	0	1	1	0	0	9	0	1022.54	Q4JAJ3	Q4JAJ3	200	208	yes	yes	2	0.00081813	74.533	5701.6	7072.4			772	929	786
ATTFIAEEMGVMLK	TTWEVIDKATTFIAEE	EEMGVMLKKSALSPNI	K	A	T	L	K	K	2	0	0	0	0	0	2	1	0	1	1	1	2	1	0	0	2	0	0	1	0	0	14	0	1539.77	Q4JBP5	Q4JBP5	10	23	yes	yes	3	5.8002e-09	69.03	7655.3	6016.3			773	1140	787
ATTLAAQDAYK	RGEWLGFKATTLAAQD	LAAQDAYKMADITPNS	K	A	T	Y	K	M	4	0	0	1	0	1	0	0	0	0	1	1	0	0	0	0	2	0	1	0	0	0	11	0	1151.58	Q4J6K7	Q4J6K7	259	269	yes	yes	2	0.017082	30.889	1200	3721.8			774	153	788
ATVEDYGSICEK	CGKVVCDKATVEDYGS	DYGSICEKCANGDKKS	K	A	T	E	K	C	1	0	0	1	1	0	2	1	0	1	0	1	0	0	0	1	1	0	1	1	0	0	12	0	1359.57	Q4J8E1	Q4J8E1	24	35	yes	yes	2;3	6.141e-15	110.08	15308	10384			775	440	789
ATWPEQK	MPVIVVYKATWPEQKI	KATWPEQKILKGTVGD	K	A	T	Q	K	I	1	0	0	0	0	1	1	0	0	0	0	1	0	0	1	0	1	1	0	0	0	0	7	0	858.424	Q4JBL9	Q4JBL9	197	203	yes	yes	2	0.011751	93.374	25908	30556			776	1125	790
ATYSYIVLNTFPYNPGHIMIVPYK	RENKVVFRATYSYIVL	HIMIVPYKHVSSVELL	R	A	T	Y	K	H	1	0	2	0	0	0	0	1	1	3	1	1	1	1	3	1	2	0	4	2	0	0	24	0	2800.43	Q4JAT6	Q4JAT6	47	70	yes	yes	4	1.2152e-19	59.163	5754.4	5317.4			777	989	791
AVAAALK	TVDEVRLKAVAAALKE	KAVAAALKEVNIDEIL	K	A	V	L	K	E	4	0	0	0	0	0	0	0	0	0	1	1	0	0	0	0	0	0	0	1	0	0	7	0	642.406	P08055	P08055	40	46	yes	yes	2;3	0.0086316	106.76	11152	16174			778	46	792
AVAAALKEVNIDEILK	TVDEVRLKAVAAALKE	VNIDEILKTATAMPVA	K	A	V	L	K	T	4	0	1	1	0	0	2	0	0	2	2	2	0	0	0	0	0	0	0	2	0	0	16	1	1695.98	P08055	P08055	40	55	yes	yes	2	1.4548e-97	163.8	6620.3	9461.2			779	46	793
AVAAESNATFIHVVASEFAQK	TGKTMLAKAVAAESNA	VASEFAQKFVGEGARI	K	A	V	Q	K	F	6	0	1	0	0	1	2	0	1	1	0	1	0	2	0	2	1	0	0	3	0	0	21	0	2189.11	F2Z6H9	F2Z6H9	189	209	yes	yes	4	9.2683e-46	106.75	5396.7	7782.5			780	26	794
AVADFDRESLFITTK	HTEEIVGKAVADFDRE	ESLFITTKVWPNHLKY	K	A	V	T	K	V	2	1	0	2	0	0	1	0	0	1	1	1	0	2	0	1	2	0	0	1	0	0	15	1	1711.88	Q4JCC1	Q4JCC1	66	80	yes	yes	3	0.050635	17.962	8070.7	14078			781	1284	795
AVAESMK	PSLLFKLKAVAESMKK	KAVAESMKKIKELYLN	K	A	V	M	K	K	2	0	0	0	0	0	1	0	0	0	0	1	1	0	0	1	0	0	0	1	0	0	7	0	734.363	Q4JA33	Q4JA33	411	417	yes	yes	2;3	0.020894	77.282	16061	28778			782	816	796
AVAGAREHLADIVVK	ALTSLSSKAVAGAREH	HLADIVVKAITQVAEL	K	A	V	V	K	A	4	1	0	1	0	0	1	1	1	1	1	1	0	0	0	0	0	0	0	3	0	0	15	1	1547.88	Q9V2T4	Q9V2T4	173	187	yes	yes	3	8.2204e-05	40.941	8755	14550			783	1360	797
AVALIQVNQNTASSPEK	SGEFDADRAVALIQVN	NTASSPEKFGEFLLRV	R	A	V	E	K	F	3	0	2	0	0	2	1	0	0	1	1	1	0	0	1	2	1	0	0	2	0	0	17	0	1768.93	Q4J6M7	Q4J6M7	90	106	yes	yes	3	8.9512e-13	65.467	3909.4	4071.2			784	168	798
AVALSLYNR	GEKIIWAKAVALSLYN	VALSLYNRARRENRDF	K	A	V	N	R	A	2	1	1	0	0	0	0	0	0	0	2	0	0	0	0	1	0	0	1	1	0	0	9	0	1005.56	Q4JA41	Q4JA41	309	317	yes	yes	2;3	0.00043536	93.467	23590	17659			785	822	799
AVANETDAYFTSINGPEIMSK	VGKTLLAKAVANETDA	NGPEIMSKFYGESEQR	K	A	V	S	K	F	3	0	2	1	0	0	2	1	0	2	0	1	1	1	1	2	2	0	1	1	0	0	21	0	2257.06	F2Z6A6	F2Z6A6	249	269	yes	yes	2;3;4	4.0611e-55	115.91	31844	31743			786	15	800;801
AVANETDAYFTSINGPEIMSKFYGESEQR	VGKTLLAKAVANETDA	FYGESEQRLREIFEDA	K	A	V	Q	R	L	3	1	2	1	0	1	4	2	0	2	0	1	1	2	1	3	2	0	2	1	0	0	29	1	3253.49	F2Z6A6	F2Z6A6	249	277	yes	yes	4	3.8126e-90	130.43	9091	16383			787	15	802
AVATESGANFIAVR	TGKTMLAKAVATESGA	GANFIAVRGPEILSKW	K	A	V	V	R	G	4	1	1	0	0	0	1	1	0	1	0	0	0	1	0	1	1	0	0	2	0	0	14	0	1404.74	F2Z6A6;Q07590	Q07590	540	553	no	no	2;3	1.8911e-81	178.1	130400	82951			788	101;15	803
AVATESGANFIAVRGPEILSK	TGKTMLAKAVATESGA	RGPEILSKWVGESEKA	K	A	V	S	K	W	4	1	1	0	0	0	2	2	0	2	1	1	0	1	1	2	1	0	0	2	0	0	21	1	2129.15	F2Z6A6;Q07590	Q07590	540	560	no	no	3	0.0033328	23.435	7879.8	10573			789	101;15	804
AVATVIEGGTITSR	IEEVGEGKAVATVIEG	EGGTITSRKGINLPDA	K	A	V	S	R	K	2	1	0	0	0	0	1	2	0	2	0	0	0	0	0	1	3	0	0	2	0	0	14	0	1373.75	Q4J8C0	Q4J8C0	123	136	yes	yes	2;3	1.1892e-17	101.32	15099	16047			790	426	805
AVATVIEGGTITSRK	IEEVGEGKAVATVIEG	GGTITSRKGINLPDAD	K	A	V	R	K	G	2	1	0	0	0	0	1	2	0	2	0	1	0	0	0	1	3	0	0	2	0	0	15	1	1501.85	Q4J8C0	Q4J8C0	123	137	yes	yes	3	1.849e-58	159.18	16447	21837			791	426	806
AVAVLPGTVK	HYGDQGIRAVAVLPGT	AVLPGTVKTNIGLGSS	R	A	V	V	K	T	2	0	0	0	0	0	0	1	0	0	1	1	0	0	1	0	1	0	0	3	0	0	10	0	953.591	Q4J9F2	Q4J9F2	183	192	yes	yes	3;4	6.2615e-05	72.928	6570.6	9724.2			792	682	807
AVAYTCDGQYIGEGETGPGNYHNVGLSK	DAGGTKTKAVAYTCDG	YHNVGLSKAINNIREA	K	A	V	S	K	A	2	0	2	1	1	1	2	6	1	1	1	1	0	0	1	1	2	0	3	2	0	0	28	0	2945.3	Q4JBJ2	Q4JBJ2	15	42	yes	yes	4	9.8796e-42	73.435	5106.2	3932.6			793	1111	808
AVDFVISK	LAEANLDKAVDFVISK	AVDFVISKLLEAYK__	K	A	V	S	K	L	1	0	0	1	0	0	0	0	0	1	0	1	0	1	0	1	0	0	0	2	0	0	8	0	877.491	Q4JAG7	Q4JAG7	96	103	yes	yes	3	0.049997	31.76	7468.3	6914.1			794	910	809
AVDGETEQVGPQTGK	DIILFGRRAVDGETEQ	QVGPQTGKWLGIPVVA	R	A	V	G	K	W	1	0	0	1	0	2	2	3	0	0	0	1	0	0	1	0	2	0	0	2	0	0	15	0	1514.72	Q4JBU8	Q4JBU8	123	137	yes	yes	2;3	8.0064e-19	106.55	28004	20162			795	1179	810
AVDGVDIK	KSRDVIVKAVDGVDIK	AVDGVDIKVKEREIVG	K	A	V	I	K	V	1	0	0	2	0	0	0	1	0	1	0	1	0	0	0	0	0	0	0	2	0	0	8	0	815.439	Q4J810	Q4J810	20	27	yes	yes	2;3	0.058115	36.557	18215	22152			796	371	811
AVDIPNEILSK	AINPKIWKAVDIPNEI	IPNEILSKLA______	K	A	V	S	K	L	1	0	1	1	0	0	1	0	0	2	1	1	0	0	1	1	0	0	0	1	0	0	11	0	1197.66	Q4J9C8	Q4J9C8	128	138	yes	yes	2;3	0.0008612	60.161	21221	18651			797	663	812
AVDIPNEILSKLA	AINPKIWKAVDIPNEI	NEILSKLA________	K	A	V	L	A	-	2	0	1	1	0	0	1	0	0	2	2	1	0	0	1	1	0	0	0	1	0	0	13	1	1381.78	Q4J9C8	Q4J9C8	128	140	yes	yes	3;4	5.8602e-05	43.761	5056	9731			798	663	813
AVDLLDYVNVEVDPLPAVTSVR	VLARDLYKAVDLLDYV	LPAVTSVREALDKKAL	K	A	V	V	R	E	2	1	1	3	0	0	1	0	0	0	3	0	0	0	2	1	1	0	1	6	0	0	22	0	2383.26	Q4J6P8	Q4J6P8	108	129	yes	yes	2;3	7.3344e-28	71.148	7516.5	4946.6			799	180	814
AVDSVSLFVDR	KTKTGNVKAVDSVSLF	SVSLFVDRAKILGVAG	K	A	V	D	R	A	1	1	0	2	0	0	0	0	0	0	1	0	0	1	0	2	0	0	0	3	0	0	11	0	1206.62	Q4J811	Q4J811	29	39	yes	yes	2;3	4.2421e-12	117.25	15965	5034.3			800	372	815
AVDSVSLFVDRAK	KTKTGNVKAVDSVSLF	SLFVDRAKILGVAGES	K	A	V	A	K	I	2	1	0	2	0	0	0	0	0	0	1	1	0	1	0	2	0	0	0	3	0	0	13	1	1405.76	Q4J811	Q4J811	29	41	yes	yes	3	3.8394e-13	104.94	21248	10352			801	372	816
AVDTVEIVR	ARGRAISKAVDTVEIV	VDTVEIVRNRFLPDKI	K	A	V	V	R	N	1	1	0	1	0	0	1	0	0	1	0	0	0	0	0	0	1	0	0	3	0	0	9	0	1000.56	Q4J973	Q4J973	48	56	yes	yes	1;2;3	1.3685e-143	241.52	549150	593700			802	625	817
AVDTVEIVRNR	ARGRAISKAVDTVEIV	TVEIVRNRFLPDKIEV	K	A	V	N	R	F	1	2	1	1	0	0	1	0	0	1	0	0	0	0	0	0	1	0	0	3	0	0	11	1	1270.7	Q4J973	Q4J973	48	58	yes	yes	2;3	4.5808e-51	163.83	34460	29121			803	625	818
AVEDAEAVKNMQR	VHEKALSKAVEDAEAV	EAVKNMQRIVGGNGAG	K	A	V	Q	R	I	3	1	1	1	0	1	2	0	0	0	0	1	1	0	0	0	0	0	0	2	0	0	13	1	1459.71	Q4JA41	Q4JA41	170	182	yes	yes	3;4	1.0406e-05	51.726	38430	31549			804	822	819
AVEEALK	RINIAAVKAVEEALKT	KAVEEALKTTYGPRGM	K	A	V	L	K	T	2	0	0	0	0	0	2	0	0	0	1	1	0	0	0	0	0	0	0	1	0	0	7	0	758.417	Q9V2T4	Q9V2T4	41	47	yes	yes	2;3	0.0016863	86.794	66095	86750			805	1360	820
AVEEALKTTYGPR	RINIAAVKAVEEALKT	LKTTYGPRGMDKMLVD	K	A	V	P	R	G	2	1	0	0	0	0	2	1	0	0	1	1	0	0	1	0	2	0	1	1	0	0	13	1	1433.75	Q9V2T4	Q9V2T4	41	53	yes	yes	2;3;4	1.7683e-119	202.61	115860	261580			806	1360	821
AVEEAVELVK	RGRGDTLKAVEEAVEL	EEAVELVKHTTGIWKL	K	A	V	V	K	H	2	0	0	0	0	0	3	0	0	0	1	1	0	0	0	0	0	0	0	3	0	0	10	0	1085.6	Q4JA66	Q4JA66	192	201	yes	yes	3	0.0009707	51.276	7596.1	7241.1			807	842	822
AVEEEELKR	LKIISKVKAVEEEELK	VEEEELKRIIERNFKN	K	A	V	K	R	I	1	1	0	0	0	0	4	0	0	0	1	1	0	0	0	0	0	0	0	1	0	0	9	1	1101.57	Q4J996	Q4J996	208	216	yes	yes	3	0.0028355	49.472	11929	13304			808	641	823
AVEEVRK	TTGGSILKAVEEVRKA	KAVEEVRKAGGKVEHA	K	A	V	R	K	A	1	1	0	0	0	0	2	0	0	0	0	1	0	0	0	0	0	0	0	2	0	0	7	1	829.466	O08359	O08359	124	130	yes	yes	3	0.049265	36.701	5849.4	9233.4			809	42	824
AVEFASITNR	DIKDTIKKAVEFASIT	EFASITNRVKLDDGKY	K	A	V	N	R	V	2	1	1	0	0	0	1	0	0	1	0	0	0	1	0	1	1	0	0	1	0	0	10	0	1106.57	Q4J9Z9	Q4J9Z9	186	195	yes	yes	3	5.521e-05	73.887	5640.7	9200.5			810	792	825
AVEGMSINVNSPR	LVRSCAIKAVEGMSIN	SINVNSPRALNARKTA	K	A	V	P	R	A	1	1	2	0	0	0	1	1	0	1	0	0	1	0	1	2	0	0	0	2	0	0	13	0	1372.68	Q4JBU3	Q4JBU3	66	78	yes	yes	2;3	1.0309e-09	79.875	7987	17385			811	1174	826
AVEGVFR	TDKANIDKAVEGVFRG	KAVEGVFRGAFGFGGQ	K	A	V	F	R	G	1	1	0	0	0	0	1	1	0	0	0	0	0	1	0	0	0	0	0	2	0	0	7	0	776.418	Q4JC93	Q4JC93	305	311	yes	yes	2	0.072207	48.756	6458.4	5110.8			812	1268	827
AVEILASELLNK	IAKSGLTKAVEILASE	LASELLNKGIRVVGVA	K	A	V	N	K	G	2	0	1	0	0	0	2	0	0	1	3	1	0	0	0	1	0	0	0	1	0	0	12	0	1298.74	Q4JC61	Q4JC61	154	165	yes	yes	2;3	2.4638e-66	152.47	47806	58034			813	1247	828
AVEILTMLNVPNPEK	LIKEGYRKAVEILTML	LNVPNPEKVVYMYPHE	K	A	V	E	K	V	1	0	2	0	0	0	2	0	0	1	2	1	1	0	2	0	1	0	0	2	0	0	15	0	1666.9	Q4J9Y8	Q4J9Y8	262	276	yes	yes	3	9.4047e-10	72.898	7187.9	6056.7			814	785	829
AVELGLAR	VASAIASKAVELGLAR	AVELGLARNNKSREEF	K	A	V	A	R	N	2	1	0	0	0	0	1	1	0	0	2	0	0	0	0	0	0	0	0	1	0	0	8	0	827.486	Q4J6Y3	Q4J6Y3	388	395	yes	yes	2;3	0.0037837	75.109	8070.2	8733.8			815	223	830
AVENIQEVR	KYALVKEKAVENIQEV	VENIQEVRKLLRG___	K	A	V	V	R	K	1	1	1	0	0	1	2	0	0	1	0	0	0	0	0	0	0	0	0	2	0	0	9	0	1056.56	Q4JA38	Q4JA38	304	312	yes	yes	2;3	0.00039687	93.561	22125	14963			816	820	831
AVENIQEVRK	KYALVKEKAVENIQEV	ENIQEVRKLLRG____	K	A	V	R	K	L	1	1	1	0	0	1	2	0	0	1	0	1	0	0	0	0	0	0	0	2	0	0	10	1	1184.65	Q4JA38	Q4JA38	304	313	yes	yes	3	0.0015479	46.73	6276.2	5240.5			817	820	832
AVESAVK	RIEEYSMRAVESAVKL	RAVESAVKLIKRLKKL	R	A	V	V	K	L	2	0	0	0	0	0	1	0	0	0	0	1	0	0	0	1	0	0	0	2	0	0	7	0	702.391	Q4JAJ2	Q4JAJ2	130	136	yes	yes	2;3	0.01011	101.28	40612	17780			818	928	833
AVFKIQVR	CVDHPSYKAVFKIQVR	AVFKIQVRVDKDLDVI	K	A	V	V	R	V	1	1	0	0	0	1	0	0	0	1	0	1	0	1	0	0	0	0	0	2	0	0	8	1	959.592	Q4JBP1	Q4JBP1	124	131	yes	yes	3;4	0.0073751	37.159	13069	11456			819	1137	834
AVFLHSR	VVPYGDSRAVFLHSRY	RAVFLHSRYDLKTYLK	R	A	V	S	R	Y	1	1	0	0	0	0	0	0	1	0	1	0	0	1	0	1	0	0	0	1	0	0	7	0	828.461	Q4JA91	Q4JA91	278	284	yes	yes	2;3	0.0050791	95.541	24458	17937			820	858	835
AVGFAK	KVASGPAKAVGFAKLA	AKAVGFAKLAVNEGLD	K	A	V	A	K	L	2	0	0	0	0	0	0	1	0	0	0	1	0	1	0	0	0	0	0	1	0	0	6	0	591.338	Q4J803	Q4J803	213	218	yes	yes	2;3	0.024624	90.631	40820	40115			821	366	836
AVGIPIPK	YEGKELFKAVGIPIPK	AVGIPIPKGVVTDSPI	K	A	V	P	K	G	1	0	0	0	0	0	0	1	0	2	0	1	0	0	2	0	0	0	0	1	0	0	8	0	793.506	Q4J9C1	Q4J9C1	14	21	yes	yes	2;3	4.1127e-05	117.93	75376	78851			822	658	837
AVGMALSK	ETLKTSPRAVGMALSK	AVGMALSKNPVLLIIP	R	A	V	S	K	N	2	0	0	0	0	0	0	1	0	0	1	1	1	0	0	1	0	0	0	1	0	0	8	0	775.426	Q4J9C6	Q4J9C6	103	110	yes	yes	2	0.0047417	69.598	26978	22645			823	662	838
AVGSLPTK	ASAAVYARAVGSLPTK	AVGSLPTKVFFTEPTK	R	A	V	T	K	V	1	0	0	0	0	0	0	1	0	0	1	1	0	0	1	1	1	0	0	1	0	0	8	0	771.449	Q4JB91	Q4JB91	23	30	yes	yes	2	0.0091835	52.786	10022	9215.4			824	1074	839
AVIAPVQAGAHVSHTR	VLADSGDKAVIAPVQA	GAHVSHTRFGTLGALG	K	A	V	T	R	F	4	1	0	0	0	1	0	1	2	1	0	0	0	0	1	1	1	0	0	3	0	0	16	0	1612.88	Q4J937	Q4J937	113	128	yes	yes	4	0.0023499	22.826	6890.3	10702			825	601	840
AVIHTGDLFDVNNPPNR	IAINEHVKAVIHTGDL	DVNNPPNRAKLHAIKE	K	A	V	N	R	A	1	1	3	2	0	0	0	1	1	1	1	0	0	1	2	0	1	0	0	2	0	0	17	0	1877.94	Q8NKQ0	Q8NKQ0	43	59	yes	yes	2;3;4	9.3533e-34	118.21	37108	39535			826	1354	841
AVIIENGR	________________	AVIIENGRASIKDMDK	K	A	V	G	R	A	1	1	1	0	0	0	1	1	0	2	0	0	0	0	0	0	0	0	0	1	0	0	8	0	870.492	Q4JBK4	Q4JBK4	3	10	yes	yes	3	0.07491	27.882	2229.7	3643.3			827	1117	842
AVILAAGSGER	________________	LAAGSGERLEPVTQTR	K	A	V	E	R	L	3	1	0	0	0	0	1	2	0	1	1	0	0	0	0	1	0	0	0	1	0	0	11	0	1042.58	Q4JB18	Q4JB18	3	13	yes	yes	2;3	0.00066018	62.166	12798	9779.8			828	1033	843
AVILAGGYGK	________________	ILAGGYGKRLRPLTDE	K	A	V	G	K	R	2	0	0	0	0	0	0	3	0	1	1	1	0	0	0	0	0	0	1	1	0	0	10	0	947.544	Q4J9C5	Q4J9C5	3	12	yes	yes	2;3	6.6018e-09	117.89	10993	19416			829	661	844
AVILAGGYGKR	________________	LAGGYGKRLRPLTDEK	K	A	V	K	R	L	2	1	0	0	0	0	0	3	0	1	1	1	0	0	0	0	0	0	1	1	0	0	11	1	1103.65	Q4J9C5	Q4J9C5	3	13	yes	yes	2;4	0.0014998	50.353	17696	25115			830	661	845
AVIPIMLK	YSAFYSSRAVIPIMLK	AVIPIMLKQGKGVIVN	R	A	V	L	K	Q	1	0	0	0	0	0	0	0	0	2	1	1	1	0	1	0	0	0	0	1	0	0	8	0	883.557	Q4J9F2	Q4J9F2	127	134	yes	yes	3	0.0022878	81.297	4596.4	5969.2			831	682	846
AVIQERPEEIPPGQLPR	SEFIDWQKAVIQERPE	IPPGQLPRQVEIVFED	K	A	V	P	R	Q	1	2	0	0	0	2	3	1	0	2	1	0	0	0	4	0	0	0	0	1	0	0	17	1	1928.05	Q4JAB7	Q4JAB7	194	210	yes	yes	3	4.7216e-23	92.439	10188	12546			832	881	847
AVITAAGK	________________	AVITAAGKGSRMKYIT	K	A	V	G	K	G	3	0	0	0	0	0	0	1	0	1	0	1	0	0	0	0	1	0	0	1	0	0	8	0	729.438	Q4JBJ4	Q4JBJ4	5	12	yes	yes	2;3	0.0040642	85.161	22562	32041			833	1113	848
AVITQNVDGLHSVAGSR	LEKMGLIKAVITQNVD	LHSVAGSRNVIELHGN	K	A	V	S	R	N	2	1	1	1	0	1	0	2	1	1	1	0	0	0	0	2	1	0	0	3	0	0	17	0	1722.9	Q4JBN2	Q4JBN2	98	114	yes	yes	3	9.1179e-108	186.56	5094.9	7252.2			834	1132	849
AVIVGGNATGK	ADLEFSDKAVIVGGNA	VGGNATGKTFIAALVY	K	A	V	G	K	T	2	0	1	0	0	0	0	3	0	1	0	1	0	0	0	0	1	0	0	2	0	0	11	0	985.556	Q4J7P0	Q4J7P0	22	32	yes	yes	2	0.0008115	55.314	3736.4	2408.6			835	315	850
AVIVNPK	IKKLIKERAVIVNPKR	RAVIVNPKRGISSGRL	R	A	V	P	K	R	1	0	1	0	0	0	0	0	0	1	0	1	0	0	1	0	0	0	0	2	0	0	7	0	739.459	O05639	O05639	49	55	yes	yes	2;3	0.011599	94.163	86042	84571			836	33	851
AVKDEAALIYR	GNLLNLPKAVKDEAAL	DEAALIYRKAVEKGLV	K	A	V	Y	R	K	3	1	0	1	0	0	1	0	0	1	1	1	0	0	0	0	0	0	1	1	0	0	11	1	1247.69	Q9UWN6	Q9UWN6	137	147	yes	yes	2;4	1.9259e-09	109.72	14089	14197			837	1358	852
AVKWPVVR	NYWKYRVRAVKWPVVR	AVKWPVVRGVAMNAVS	R	A	V	V	R	G	1	1	0	0	0	0	0	0	0	0	0	1	0	0	1	0	0	1	0	3	0	0	8	1	953.581	Q4JB43	Q4JB43	182	189	yes	yes	3;4	0.0018966	76.774	29824	34510			838	1051	853
AVLAESFER	VTALLGVKAVLAESFE	VLAESFERIHRSNLVA	K	A	V	E	R	I	2	1	0	0	0	0	2	0	0	0	1	0	0	1	0	1	0	0	0	1	0	0	9	0	1020.52	Q4J9H0	Q4J9H0	749	757	yes	yes	2;3	7.4665e-05	99.688	68177	55070			839	692	854
AVLAESFERIHR	VTALLGVKAVLAESFE	ESFERIHRSNLVAMGV	K	A	V	H	R	S	2	2	0	0	0	0	2	0	1	1	1	0	0	1	0	1	0	0	0	1	0	0	12	1	1426.77	Q4J9H0	Q4J9H0	749	760	yes	yes	3	0.019624	25.155	20338	20861			840	692	855
AVLASICPTTVEEVR	IVKREDVRAVLASICP	PTTVEEVRSVLVIDPS	R	A	V	V	R	S	2	1	0	0	1	0	2	0	0	1	1	0	0	0	1	1	2	0	0	3	0	0	15	0	1632.82	Q4JB12	Q4JB12	71	85	yes	yes	2;3	2.8655e-35	134.06	20358	9377			841	1029	856
AVLDASK	TGYQNIVKAVLDASKR	KAVLDASKRLRS____	K	A	V	S	K	R	2	0	0	1	0	0	0	0	0	0	1	1	0	0	0	1	0	0	0	1	0	0	7	0	702.391	Q4J6M5	Q4J6M5	153	159	yes	yes	2	0.0081017	108.46	12016	22820			842	166	857
AVLEKPENR	EGEHRDAKAVLEKPEN	VLEKPENRELKKKIAE	K	A	V	N	R	E	1	1	1	0	0	0	2	0	0	0	1	1	0	0	1	0	0	0	0	1	0	0	9	1	1054.58	Q4J7R5	Q4J7R5	466	474	yes	yes	3	0.0037711	42.348	8061.2	3418			843	330	858
AVLEVMDGLR	WVGRRALRAVLEVMDG	LEVMDGLRQKSNLYYK	R	A	V	L	R	Q	1	1	0	1	0	0	1	1	0	0	2	0	1	0	0	0	0	0	0	2	0	0	10	0	1101.59	Q4JBJ2	Q4JBJ2	154	163	yes	yes	3	0.0033449	40.496	754.96	324.69			844	1111	859
AVLEVMDGLRQK	WVGRRALRAVLEVMDG	VMDGLRQKSNLYYKVL	R	A	V	Q	K	S	1	1	0	1	0	1	1	1	0	0	2	1	1	0	0	0	0	0	0	2	0	0	12	1	1357.74	Q4JBJ2	Q4JBJ2	154	165	yes	yes	3;4	2.4858e-15	111.94	18216	18282			845	1111	860
AVLGTNNVDNSAR	YLAQKFARAVLGTNNV	NNVDNSARYCQAPATV	R	A	V	A	R	Y	2	1	3	1	0	0	0	1	0	0	1	0	0	0	0	1	1	0	0	2	0	0	13	0	1329.66	Q4JBU3	Q4JBU3	374	386	yes	yes	2;3	3.7836e-10	86.592	4692	9469			846	1174	861
AVLGTNNVDNSARYCQAPATVGLWR	YLAQKFARAVLGTNNV	PATVGLWRTVGFGADS	R	A	V	W	R	T	4	2	3	1	1	1	0	2	0	0	2	0	0	0	1	1	2	1	1	3	0	0	25	1	2721.31	Q4JBU3	Q4JBU3	374	398	yes	yes	3	7.3162e-06	30.976	8584.6	26523			847	1174	862
AVLKLR	ANREIFGRAVLKLR__	GRAVLKLR________	R	A	V	L	R	-	1	1	0	0	0	0	0	0	0	0	2	1	0	0	0	0	0	0	0	1	0	0	6	1	698.48	Q4J6T9	Q4J6T9	306	311	yes	yes	3	0.045039	41.717	6894.6	9491.2			848	202	863
AVLLLQK	TRPEALARAVLLLQKR	RAVLLLQKRIRSSNGT	R	A	V	Q	K	R	1	0	0	0	0	1	0	0	0	0	3	1	0	0	0	0	0	0	0	1	0	0	7	0	783.522	Q4J8C7	Q4J8C7	154	160	yes	yes	2;3	0.0041112	117.7	30380	22440			849	430	864
AVLLLQKR	TRPEALARAVLLLQKR	AVLLLQKRIRSSNGTL	R	A	V	K	R	I	1	1	0	0	0	1	0	0	0	0	3	1	0	0	0	0	0	0	0	1	0	0	8	1	939.623	Q4J8C7	Q4J8C7	154	161	yes	yes	2;3	0.0048864	65.313	39828	35307			850	430	865
AVLPHMVK	LAPIYFTKAVLPHMVK	AVLPHMVKRRSGSIVN	K	A	V	V	K	R	1	0	0	0	0	0	0	0	1	0	1	1	1	0	1	0	0	0	0	2	0	0	8	0	893.516	Q4J995	Q4J995	91	98	yes	yes	3	0.0018532	83.614	9213.2	8030.4			851	640	866
AVMELEESVR	YELGKYEKAVMELEES	MELEESVRLNPNNPEY	K	A	V	V	R	L	1	1	0	0	0	0	3	0	0	0	1	0	1	0	0	1	0	0	0	2	0	0	10	0	1161.57	Q4J7A9	Q4J7A9	258	267	yes	yes	2	0.0017923	60.641	11069	7133.2			852	268	867
AVMENLK	GGIKEQTKAVMENLKA	KAVMENLKAIIESAGF	K	A	V	L	K	A	1	0	1	0	0	0	1	0	0	0	1	1	1	0	0	0	0	0	0	1	0	0	7	0	803.421	Q4J9I8	Q4J9I8	52	58	yes	yes	2;3	0.0081017	108.46	95432	73836			853	706	868;869
AVNEGWLSEHMAIVGFEGNR	ALRLTVTKAVNEGWLS	IVGFEGNRGTHYFTAS	K	A	V	N	R	G	2	1	2	0	0	0	3	3	1	1	1	0	1	1	0	1	0	1	0	2	0	0	20	0	2215.05	Q4J9S8	Q4J9S8	228	247	yes	yes	3	7.3658e-29	89.663	4318.6	2955.9			854	757	870
AVNFQPVSLTGMMK	AYNMDVVRAVNFQPVS	VSLTGMMKRNMRSKFR	R	A	V	M	K	R	1	0	1	0	0	1	0	1	0	0	1	1	2	1	1	1	1	0	0	2	0	0	14	0	1521.77	Q4JAU6	Q4JAU6	316	329	yes	yes	3	1.4654e-06	49.298	12110	10506			855	997	871
AVNGLDDAIQR	IIARTDSRAVNGLDDA	GLDDAIQRAKTYLEAG	R	A	V	Q	R	A	2	1	1	2	0	1	0	1	0	1	1	0	0	0	0	0	0	0	0	1	0	0	11	0	1170.6	Q4JC18	Q4JC18	150	160	yes	yes	3	0.051965	24.071	3269	3300			856	1222	872
AVNILLR	IEGAKNPRAVNILLRG	RAVNILLRGSNDMALD	R	A	V	L	R	G	1	1	1	0	0	0	0	0	0	1	2	0	0	0	0	0	0	0	0	1	0	0	7	0	797.512	Q9V2T5	Q9V2T5	377	383	yes	yes	2	1.4748e-10	122.79	113340	206850			857	1361	873
AVNILLRGSNDMALDEAER	IEGAKNPRAVNILLRG	MALDEAERSLNDALHS	R	A	V	E	R	S	3	2	2	2	0	0	2	1	0	1	3	0	1	0	0	1	0	0	0	1	0	0	19	1	2086.05	Q9V2T5	Q9V2T5	377	395	yes	yes	3;4	8.5038e-63	139.9	22798	63007			858	1361	874
AVNILLRGSNDMALDEAERSLNDALHSLR	IEGAKNPRAVNILLRG	NDALHSLRNVLMKPMI	R	A	V	L	R	N	4	3	3	3	0	0	2	1	1	1	6	0	1	0	0	3	0	0	0	1	0	0	29	2	3192.63	Q9V2T5	Q9V2T5	377	405	yes	yes	4;5	1.7724e-114	152.12	29184	66803			859	1361	875
AVNKYVEEVR	NLKEEIQKAVNKYVEE	NKYVEEVRESKFPQGE	K	A	V	V	R	E	1	1	1	0	0	0	2	0	0	0	0	1	0	0	0	0	0	0	1	3	0	0	10	1	1205.64	Q4JA70	Q4JA70	244	253	yes	yes	2	0.0088821	37.968	3231.4	3416.2			860	844	876
AVPADEAR	LIKFKDSRAVPADEAR	AVPADEARAFSLEGLM	R	A	V	A	R	A	3	1	0	1	0	0	1	0	0	0	0	0	0	0	1	0	0	0	0	1	0	0	8	0	827.414	Q4JB76	Q4JB76	144	151	yes	yes	2	0.0027473	99.442	2760.1	4334.3			861	1063	877
AVPAHFLHSEGNFHLYDVK	KIEKNQVRAVPAHFLH	NFHLYDVKSKVYFSGD	R	A	V	V	K	S	2	0	1	1	0	0	1	1	3	0	2	1	0	2	1	1	0	0	1	2	0	0	19	0	2180.08	Q4J6W6	Q4J6W6	142	160	yes	yes	4;5;6	8.5138e-10	44.391	24705	33795			862	216	878
AVPDVDEDSTTMAWESSK	KNLGLSEKAVPDVDED	TMAWESSKNALRRANI	K	A	V	S	K	N	2	0	0	3	0	0	2	0	0	0	0	1	1	0	1	3	2	1	0	2	0	0	18	0	1966.85	Q4J933	Q4J933	42	59	yes	yes	3	6.6631e-06	37.687	2750.1	3187.9			863	597	879
AVPDVDEDSTTMAWESSKNALR	KNLGLSEKAVPDVDED	ESSKNALRRANIDPSQ	K	A	V	L	R	R	3	1	1	3	0	0	2	0	0	0	1	1	1	0	1	3	2	1	0	2	0	0	22	1	2421.11	Q4J933	Q4J933	42	63	yes	yes	4	1.5082e-17	53.033	9401.3	12910			864	597	880
AVPDVDEDSTTMAWESSKNALRR	KNLGLSEKAVPDVDED	SSKNALRRANIDPSQI	K	A	V	R	R	A	3	2	1	3	0	0	2	0	0	0	1	1	1	0	1	3	2	1	0	2	0	0	23	2	2577.21	Q4J933	Q4J933	42	64	yes	yes	4	5.5738e-46	105.96	5887.9	9008.1			865	597	881
AVPHGADER	STTIQFSKAVPHGADE	VPHGADERLGYVIQVA	K	A	V	E	R	L	2	1	0	1	0	0	1	1	1	0	0	0	0	0	1	0	0	0	0	1	0	0	9	0	950.457	Q4JBY6	Q4JBY6	147	155	yes	yes	3	0.009863	37.556	1772.4	717.25			866	1200	882
AVPTIDSQEVSPIPGEVPDMR	PYTQSLLRAVPTIDSQ	PGEVPDMRTPPSGCMF	R	A	V	M	R	T	1	1	0	2	0	1	2	1	0	2	0	0	1	0	4	2	1	0	0	3	0	0	21	0	2236.1	Q4J9Y8	Q4J9Y8	387	407	yes	yes	2;3	5.9003e-49	112.44	35455	23570			867	785	883;884
AVPTIDSQEVSPIPGEVPDMRTPPSGCMFHPR	PYTQSLLRAVPTIDSQ	SGCMFHPRCPFVMDKC	R	A	V	P	R	C	1	2	0	2	1	1	2	2	1	2	0	0	2	1	7	3	2	0	0	3	0	0	32	1	3492.63	Q4J9Y8	Q4J9Y8	387	418	yes	yes	4	1.1757e-17	44.721	5331.1	4180			868	785	885
AVQAIK	SPEMRTIRAVQAIKES	IRAVQAIKESNVIVAY	R	A	V	I	K	E	2	0	0	0	0	1	0	0	0	1	0	1	0	0	0	0	0	0	0	1	0	0	6	0	628.391	Q4JBL5	Q4JBL5	22	27	yes	yes	3	0.037376	61.006	6387.8	5131.2			869	1122	886
AVQDVYIK	ERNKAVVKAVQDVYIK	AVQDVYIKIKEEEVIA	K	A	V	I	K	I	1	0	0	1	0	1	0	0	0	1	0	1	0	0	0	0	0	0	1	2	0	0	8	0	934.512	Q4J9Y9	Q4J9Y9	27	34	yes	yes	2;3	0.0042426	89.08	17586	9120.6			870	786	887
AVQEGIIR	YVSLALKRAVQEGIIR	AVQEGIIRGPNIIAAG	R	A	V	I	R	G	1	1	0	0	0	1	1	1	0	2	0	0	0	0	0	0	0	0	0	1	0	0	8	0	884.508	Q4J7U0	Q4J7U0	113	120	yes	yes	2	0.0013245	106.68	19923	15847			871	337	888
AVQFASNYSNFISCIPTAR	FKVKDPAKAVQFASNY	ISCIPTARDIKDKKFK	K	A	V	A	R	D	3	1	2	0	1	1	0	0	0	2	0	0	0	2	1	3	1	0	1	1	0	0	19	0	2134	Q4J6R9	Q4J6R9	17	35	yes	yes	2;3	9.4724e-34	102.98	40198	39304			872	194	889
AVQTFSAGVDDFPFSLLPK	LPKAKSVKAVQTFSAG	FPFSLLPKGVDVFSNA	K	A	V	P	K	G	2	0	0	2	0	1	0	1	0	0	2	1	0	3	2	2	1	0	0	2	0	0	19	0	2038.04	Q4JC15	Q4JC15	54	72	yes	yes	2;3	5.7047e-44	119.8	46793	42791			873	1220	890
AVREAVGENVDILIEHHGR	QEAEERVKAVREAVGE	ILIEHHGRFNANASIL	K	A	V	G	R	F	2	2	1	1	0	0	3	2	2	2	1	0	0	0	0	0	0	0	0	3	0	0	19	1	2113.1	Q4JAD0	Q4JAD0	184	202	yes	yes	4	1.5664e-14	58.024	7584.4	6782.7			874	888	891
AVREFMER	EKHELFRRAVREFMER	AVREFMERDVAPYVEK	R	A	V	E	R	D	1	2	0	0	0	0	2	0	0	0	0	0	1	1	0	0	0	0	0	1	0	0	8	1	1036.51	Q4J9Q5;Q4J6S9	Q4J9Q5	25	32	no	no	3	0.0045951	66.351	11536	10256			875	736;199	892
AVSGTIANAGVFR	SSKYADLRAVSGTIAN	IANAGVFRVLADSGDK	R	A	V	F	R	V	3	1	1	0	0	0	0	2	0	1	0	0	0	1	0	1	1	0	0	2	0	0	13	0	1261.68	Q4J937	Q4J937	92	104	yes	yes	2;3	1.3608e-32	141.37	38316	30056			876	601	893
AVSILIR	IEGAKNPKAVSILIRG	KAVSILIRGGLERVVD	K	A	V	I	R	G	1	1	0	0	0	0	0	0	0	2	1	0	0	0	0	1	0	0	0	1	0	0	7	0	770.501	Q9V2T4	Q9V2T4	378	384	yes	yes	1;2	5.9469e-13	154.09	192300	352430			877	1360	894
AVSILIRGGLER	IEGAKNPKAVSILIRG	LIRGGLERVVDETERA	K	A	V	E	R	V	1	2	0	0	0	0	1	2	0	2	2	0	0	0	0	1	0	0	0	1	0	0	12	1	1282.77	Q9V2T4	Q9V2T4	378	389	yes	yes	2;3	6.1795e-05	64.918	30044	78488			878	1360	895
AVSILIRGGLERVVDETER	IEGAKNPKAVSILIRG	RVVDETERALRDALGT	K	A	V	E	R	A	1	3	0	1	0	0	3	2	0	2	2	0	0	0	0	1	1	0	0	3	0	0	19	2	2111.17	Q9V2T4	Q9V2T4	378	396	yes	yes	4	0.0012396	23.027	2880.1	6665.6			879	1360	896
AVSLLSGNPSR	KGLISIDRAVSLLSGN	LLSGNPSRILNIPTGK	R	A	V	S	R	I	1	1	1	0	0	0	0	1	0	0	2	0	0	0	1	3	0	0	0	1	0	0	11	0	1099.6	O08357	O08357	300	310	yes	yes	2	4.663e-06	78.903	3004	8102.8			880	40	897
AVSQGYNTVSK	RVYLSILRAVSQGYNT	QGYNTVSKISEVTGLD	R	A	V	S	K	I	1	0	1	0	0	1	0	1	0	0	0	1	0	0	0	2	1	0	1	2	0	0	11	0	1152.58	Q4JBA7	Q4JBA7	252	262	yes	yes	3	0.00036228	55.04	7933.9	10847			881	1077	898
AVSSWLK	NQVLYESKAVSSWLKR	KAVSSWLKRRYKKGDR	K	A	V	L	K	R	1	0	0	0	0	0	0	0	0	0	1	1	0	0	0	2	0	1	0	1	0	0	7	0	789.438	Q4J6J8	Q4J6J8	114	120	yes	yes	3	0.0066269	69.093	8662.3	10279			882	145	899
AVSTEDFMTAEITKLDR	GEYTVGIRAVSTEDFM	AEITKLDRGILSKIGN	R	A	V	D	R	G	2	1	0	2	0	0	2	0	0	1	1	1	1	1	0	1	3	0	0	1	0	0	17	1	1925.94	Q4JBK0	Q4JBK0	322	338	yes	yes	3;4	1.1594e-52	145.46	30880	44587			883	1116	900
AVTEWGYK	LTSEEAFKAVTEWGYK	AVTEWGYKQLNINAGV	K	A	V	Y	K	Q	1	0	0	0	0	0	1	1	0	0	0	1	0	0	0	0	1	1	1	1	0	0	8	0	952.465	Q4JB74	Q4JB74	281	288	yes	yes	2	0.0040898	93.162	9985.1	4121.2			884	1061	901
AVTGIDYPETEEFEVVYHISSYSDLALAK	QIGFDHVKAVTGIDYP	YSDLALAKVIVALREK	K	A	V	A	K	V	3	0	0	2	0	0	4	1	1	2	2	1	0	1	1	3	2	0	3	3	0	0	29	0	3245.57	Q4J6F3	Q4J6F3	57	85	yes	yes	4	6.3423e-06	24.251	8604.2	7200.2			885	123	902
AVTLSGGTR	ASVNRGAKAVTLSGGT	VTLSGGTRVKIFYDGM	K	A	V	T	R	V	1	1	0	0	0	0	0	2	0	0	1	0	0	0	0	1	2	0	0	1	0	0	9	0	860.472	Q4J936	Q4J936	114	122	yes	yes	2	0.0032883	55.461	12668	12824			886	600	903
AVTSTLENDYLER	TKRISKTKAVTSTLEN	LENDYLEREGRIRIGP	K	A	V	E	R	E	1	1	1	1	0	0	2	0	0	0	2	0	0	0	0	1	2	0	1	1	0	0	13	0	1509.73	Q4J8Y2	Q4J8Y2	243	255	yes	yes	2;3	1.4144e-72	178.84	28475	29454			887	563	904
AVTSTLENDYLEREGR	TKRISKTKAVTSTLEN	DYLEREGRIRIGPSDY	K	A	V	G	R	I	1	2	1	1	0	0	3	1	0	0	2	0	0	0	0	1	2	0	1	1	0	0	16	1	1851.9	Q4J8Y2	Q4J8Y2	243	258	yes	yes	3	5.9249e-17	78.326	16808	25812			888	563	905
AVTSTLENDYLEREGRIR	TKRISKTKAVTSTLEN	LEREGRIRIGPSDYIP	K	A	V	I	R	I	1	3	1	1	0	0	3	1	0	1	2	0	0	0	0	1	2	0	1	1	0	0	18	2	2121.08	Q4J8Y2	Q4J8Y2	243	260	yes	yes	4	2.6485e-13	55.755	10363	10443			889	563	906
AVTVLIR	IEDSKDTKAVTVLIRG	KAVTVLIRGSSEIIMD	K	A	V	I	R	G	1	1	0	0	0	0	0	0	0	1	1	0	0	0	0	0	1	0	0	2	0	0	7	0	770.501	Q4J9I0	Q4J9I0	366	372	yes	yes	2	0.0039555	117.93	32336	28481			890	701	907
AVVDATGHDAEVVAVASR	DPVFISAKAVVDATGH	EVVAVASRKIPELGIV	K	A	V	S	R	K	5	1	0	2	0	0	1	1	1	0	0	0	0	0	0	1	1	0	0	5	0	0	18	0	1765.9	Q4JAF8	Q4JAF8	172	189	yes	yes	2;3;4	9.7059e-124	189.87	170240	181440			891	903	908
AVVDATGHDAEVVAVASRK	DPVFISAKAVVDATGH	VVAVASRKIPELGIVI	K	A	V	R	K	I	5	1	0	2	0	0	1	1	1	0	0	1	0	0	0	1	1	0	0	5	0	0	19	1	1893.99	Q4JAF8	Q4JAF8	172	190	yes	yes	3;4	5.2741e-35	106.93	31042	32396			892	903	909
AVVDMAK	IDDNKLPKAVVDMAKC	KAVVDMAKCTGCTICY	K	A	V	A	K	C	2	0	0	1	0	0	0	0	0	0	0	1	1	0	0	0	0	0	0	2	0	0	7	0	732.384	Q4J6R6	Q4J6R6	543	549	yes	yes	2	0.012295	89.142	19111	13201			893	191	910
AVVDSNMETVVDNLFVAGDGVGLSR	EIKYYSMKAVVDSNME	GDGVGLSRGINIAAAT	K	A	V	S	R	G	2	1	2	3	0	0	1	3	0	0	2	0	1	1	0	2	1	0	0	6	0	0	25	0	2563.26	Q4JAU0	Q4JAU0	420	444	yes	yes	2;3;4	1.9015e-111	162.82	11211	8032.3			894	992	911;912
AVVHYTCFK	LFTFMSNKAVVHYTCF	VVHYTCFKEKASSTSK	K	A	V	F	K	E	1	0	0	0	1	0	0	0	1	0	0	1	0	1	0	0	1	0	1	2	0	0	9	0	1112.51	Q4J6F1	Q4J6F1	30	38	yes	yes	2;3;4	0.00021499	58.433	17978	31420			895	121	913
AVVIGDIYR	AGVNLPARAVVIGDIY	VVIGDIYRFNRKIVGF	R	A	V	Y	R	F	1	1	0	1	0	0	0	1	0	2	0	0	0	0	0	0	0	0	1	2	0	0	9	0	1004.57	Q4JC00	Q4JC00	354	362	yes	yes	2;3	0.00078102	74.92	5553.7	4902			896	1210	914
AVVLAAANWEDPEIVLEAQK	QDPDQRAKAVVLAAAN	EIVLEAQKMISENKSM	K	A	V	Q	K	M	5	0	1	1	0	1	3	0	0	1	2	1	0	0	1	0	0	1	0	3	0	0	20	0	2165.14	Q4J8L3	Q4J8L3	290	309	yes	yes	3;4	4.3639e-44	117.18	42706	32825			897	488	915
AVVRLK	HGEFEEGKAVVRLKTD	GKAVVRLKTDLKLPDP	K	A	V	L	K	T	1	1	0	0	0	0	0	0	0	0	1	1	0	0	0	0	0	0	0	2	0	0	6	1	684.465	Q4J8P2	Q4J8P2	240	245	yes	yes	3	0.044695	41.937	8113.1	6698			898	508	916
AVVSVYSEGQ	MAYEAARKAVVSVYSE	VSVYSEGQ________	K	A	V	G	Q	-	1	0	0	0	0	1	1	1	0	0	0	0	0	0	0	2	0	0	1	3	0	0	10	0	1037.5	Q4J704	Q4J704	276	285	yes	yes	2	9.3524e-05	87.476	6511	7276.6			899	237	917
AVWDMYYSPINVK	LEKGSKVRAVWDMYYS	YYSPINVKQLAEAIVQ	R	A	V	V	K	Q	1	0	1	1	0	0	0	0	0	1	0	1	1	0	1	1	0	1	2	2	0	0	13	0	1584.76	Q4J871	Q4J871	176	188	yes	yes	3	2.3249e-07	74.611	10206	5799			900	402	918
AVYGIMNSK	TGYKNSLRAVYGIMNS	VYGIMNSKVNYEDLQS	R	A	V	S	K	V	1	0	1	0	0	0	0	1	0	1	0	1	1	0	0	1	0	0	1	1	0	0	9	0	981.495	Q4J8Q0	Q4J8Q0	453	461	yes	yes	2;3	0.00015832	63.816	30006	50345			901	516	919
AVYGIMNSKVNYEDLQSR	TGYKNSLRAVYGIMNS	NYEDLQSRVHQILMSL	R	A	V	S	R	V	1	1	2	1	0	1	1	1	0	1	1	1	1	0	0	2	0	0	2	2	0	0	18	1	2086.02	Q4J8Q0	Q4J8Q0	453	470	yes	yes	3;4	1.1711e-14	65.105	17311	15626			902	516	920
AVYGYTLPYPIEVVNAR	RDFEERHRAVYGYTLP	PIEVVNARVFAVRKTV	R	A	V	A	R	V	2	1	1	0	0	0	1	1	0	1	1	0	0	0	2	0	1	0	3	3	0	0	17	0	1924.01	Q4JBP4	Q4JBP4	541	557	yes	yes	2;3	2.0146e-24	99.747	18777	21434			903	1139	921
AVYIDTEGTFRWER	EKGGLNGKAVYIDTEG	EGTFRWERIEAMAKGA	K	A	V	E	R	I	1	2	0	1	0	0	2	1	0	1	0	0	0	1	0	0	2	1	1	1	0	0	14	1	1741.84	Q4JAT5	Q4JAT5	141	154	yes	yes	3	7.802e-08	55.196	18300	16257			904	988	922
AVYTTGK	FAARVAPRAVYTTGKG	RAVYTTGKGSTAAGLT	R	A	V	G	K	G	1	0	0	0	0	0	0	1	0	0	0	1	0	0	0	0	2	0	1	1	0	0	7	0	738.391	Q4JAB7	Q4JAB7	360	366	yes	yes	2	0.021169	77.058	7569.2	8089.9			905	881	923
AVYTTGKGSTAAGLTATVTR	FAARVAPRAVYTTGKG	GLTATVTRDKNSGDYY	R	A	V	T	R	D	4	1	0	0	0	0	0	3	0	0	1	1	0	0	0	1	6	0	1	2	0	0	20	1	1925.02	Q4JAB7	Q4JAB7	360	379	yes	yes	3	1.3495e-10	50.957	7165.9	6715.5			906	881	924
AWADENSTVEWVEGSLGSR	IINFNNKRAWADENST	VEGSLGSRYSFVYPST	R	A	W	S	R	Y	2	1	1	1	0	0	3	2	0	0	1	0	0	0	0	3	1	2	0	2	0	0	19	0	2091.95	Q4J908	Q4J908	287	305	yes	yes	3	1.2001e-09	49.188	9128.1	8408.4			907	582	925
AWALNLR	LGYGSQGRAWALNLRD	RAWALNLRDSGIKVSV	R	A	W	L	R	D	2	1	1	0	0	0	0	0	0	0	2	0	0	0	0	0	0	1	0	0	0	0	7	0	842.476	Q4J8K9	Q4J8K9	31	37	yes	yes	2	0.011979	92.191	3357.2	2071.1			908	484	926
AWALNLRDSGIK	LGYGSQGRAWALNLRD	NLRDSGIKVSVGLERE	R	A	W	I	K	V	2	1	1	1	0	0	0	1	0	1	2	1	0	0	0	1	0	1	0	0	0	0	12	1	1342.74	Q4J8K9	Q4J8K9	31	42	yes	yes	2;4	1.5981e-11	65.179	20740	17866			909	484	927
AWEQIR	DFAMFLMRAWEQIRNA	MRAWEQIRNAVARMNL	R	A	W	I	R	N	1	1	0	0	0	1	1	0	0	1	0	0	0	0	0	0	0	1	0	0	0	0	6	0	801.413	Q4JC79	Q4JC79	86	91	yes	yes	2	0.070123	66.138	4327.5	4828.4			910	1261	928
AWESHNDEVVRPPSGFR	RGLKPSIKAWESHNDE	VRPPSGFRILASSENA	K	A	W	F	R	I	1	2	1	1	0	0	2	1	1	0	0	0	0	1	2	2	0	1	0	2	0	0	17	1	1981.94	Q8X239	Q8X239	124	140	yes	yes	3;4	5.111e-15	58.98	11762	14808			911	1355	929
AWHNPLEEGADVVTASTHK	VYGLIVGKAWHNPLEE	VVTASTHKTFPGPQGG	K	A	W	H	K	T	3	0	1	1	0	0	2	1	2	0	1	1	0	0	1	1	2	1	0	2	0	0	19	0	2060.99	Q4J937	Q4J937	210	228	yes	yes	4	9.5373e-07	37.157	4153.1	2943.4			912	601	930
AWKAFDEAMPSNVPR	LSVGDNVKAWKAFDEA	AMPSNVPRIILADTFE	K	A	W	P	R	I	3	1	1	1	0	0	1	0	0	0	0	1	1	1	2	1	0	1	0	1	0	0	15	1	1717.82	Q4J8T9	Q4J8T9	190	204	yes	yes	2;3;4	7.4898e-13	78.902	30179	51288			913	543	931
AWNFLR	LRKDLKERAWNFLRSK	ERAWNFLRSKIRYTDN	R	A	W	L	R	S	1	1	1	0	0	0	0	0	0	0	1	0	0	1	0	0	0	1	0	0	0	0	6	0	805.424	Q4J8L4	Q4J8L4	400	405	yes	yes	2	9.9222e-07	136.19	19100	23951			914	489	932
AYASVRPLIK	LKEVKPERAYASVRPL	ASVRPLIKNAEDGRGA	R	A	Y	I	K	N	2	1	0	0	0	0	0	0	0	1	1	1	0	0	1	1	0	0	1	1	0	0	10	1	1116.67	Q4J9Q8	Q4J9Q8	305	314	yes	yes	2;3	0.00064326	66.056	21469	31646			915	739	933
AYAVASSISGK	VFTKAVMKAYAVASSI	VASSISGKVDLGVQIQ	K	A	Y	G	K	V	3	0	0	0	0	0	0	1	0	1	0	1	0	0	0	3	0	0	1	1	0	0	11	0	1052.55	P35023	P35023	278	288	yes	yes	2;3	3.1142e-06	93.839	34960	25517			916	66	934
AYAYDVPHLK	SGYTFVARAYAYDVPH	AYDVPHLKEIIKQAIK	R	A	Y	L	K	E	2	0	0	1	0	0	0	0	1	0	1	1	0	0	1	0	0	0	2	1	0	0	10	0	1175.6	Q4JC52	Q4JC52	166	175	yes	yes	3	0.00037873	65.224	11441	12199			917	1243	935
AYDDGVPYLIIVGR	TLSKRIKKAYDDGVPY	PYLIIVGRKEKDEGKV	K	A	Y	G	R	K	1	1	0	2	0	0	0	2	0	2	1	0	0	0	1	0	0	0	2	2	0	0	14	0	1549.81	Q4J9C4	Q4J9C4	488	501	yes	yes	2;3	4.0212e-24	116.19	37360	16496			918	660	936
AYDDGVPYLIIVGRK	TLSKRIKKAYDDGVPY	YLIIVGRKEKDEGKVT	K	A	Y	R	K	E	1	1	0	2	0	0	0	2	0	2	1	1	0	0	1	0	0	0	2	2	0	0	15	1	1677.91	Q4J9C4	Q4J9C4	488	502	yes	yes	3	0.011156	22.991	7042.7	9937.7			919	660	937
AYDDIGK	MARVVEYRAYDDIGKV	RAYDDIGKVINPALAE	R	A	Y	G	K	V	1	0	0	2	0	0	0	1	0	1	0	1	0	0	0	0	0	0	1	0	0	0	7	0	780.365	Q4J6M3	Q4J6M3	627	633	yes	yes	3	0.039975	43	3208.4	1422.6			920	164	938
AYDVDPIDKVYFDLK	TYVVTTAKAYDVDPID	DKVYFDLKNVDGFRRE	K	A	Y	L	K	N	1	0	0	4	0	0	0	0	0	1	1	2	0	1	1	0	0	0	2	2	0	0	15	1	1799.9	Q4JBV1	Q4JBV1	169	183	yes	yes	4	4.4835e-07	44.925	10997	8393.6			921	1181	939
AYEALSR	TSMEDVWRAYEALSRA	RAYEALSRASVFLTRA	R	A	Y	S	R	A	2	1	0	0	0	0	1	0	0	0	1	0	0	0	0	1	0	0	1	0	0	0	7	0	808.408	Q4JAB1	Q4JAB1	284	290	yes	yes	2	0.065262	51.736	6340.4	6116.9			922	876	940
AYECKAFEQLYK	AMGERGFKAYECKAFE	KAFEQLYKAKNLGVKT	K	A	Y	Y	K	A	2	0	0	0	1	1	2	0	0	0	1	2	0	1	0	0	0	0	2	0	0	0	12	1	1537.69	Q4J9U3	Q4J9U3	255	266	yes	yes	3;4	0.00013276	41.242	24231	40262			923	765	941
AYEDFFNLISR	ESLEVVKKAYEDFFNL	DFFNLISR________	K	A	Y	S	R	-	1	1	1	1	0	0	1	0	0	1	1	0	0	2	0	1	0	0	1	0	0	0	11	0	1373.66	Q4J8G0	Q4J8G0	225	235	yes	yes	2;3	4.5167e-12	120.57	15619	25517			924	458	942
AYEEGFVK	KSKYSGLRAYEEGFVK	AYEEGFVKEGVGAGGS	R	A	Y	V	K	E	1	0	0	0	0	0	2	1	0	0	0	1	0	1	0	0	0	0	1	1	0	0	8	0	941.449	Q4JCM9	Q4JCM9	299	306	yes	yes	3	0.0081259	55.676	12000	8582.7			925	1343	943
AYEELMKFEK	SGKIEKSKAYEELMKF	EELMKFEKRILEEVKE	K	A	Y	E	K	R	1	0	0	0	0	0	3	0	0	0	1	2	1	1	0	0	0	0	1	0	0	0	10	1	1286.62	Q4JAI5	Q4JAI5	34	43	yes	yes	3	0.0004567	61.161	11427	14418			926	922	944
AYELTESVYSLPK	LNVMAIKKAYELTESV	ESVYSLPKLEGAPERY	K	A	Y	P	K	L	1	0	0	0	0	0	2	0	0	0	2	1	0	0	1	2	1	0	2	1	0	0	13	0	1498.76	Q4JC51	Q4JC51	205	217	yes	yes	2;3	7.865e-13	96.745	23344	23074			927	1242	945
AYELTESVYSLPKLEGAPER	LNVMAIKKAYELTESV	KLEGAPERYLLDGNTA	K	A	Y	E	R	Y	2	1	0	0	0	0	4	1	0	0	3	1	0	0	2	2	1	0	2	1	0	0	20	1	2251.14	Q4JC51	Q4JC51	205	224	yes	yes	4	9.8877e-12	51.971	6814.1	6794.2			928	1242	946
AYEMGK	TSEETMKRAYEMGKKL	KRAYEMGKKLGRDPIL	R	A	Y	G	K	K	1	0	0	0	0	0	1	1	0	0	0	1	1	0	0	0	0	0	1	0	0	0	6	0	697.311	Q4J9U3	Q4J9U3	167	172	yes	yes	2;3	0.023642	92.692	45681	62665			929	765	947;948
AYGHDDVR	VYAFWLFKAYGHDDVR	AYGHDDVRVLNGGRTK	K	A	Y	V	R	V	1	1	0	2	0	0	0	1	1	0	0	0	0	0	0	0	0	0	1	1	0	0	8	0	931.415	Q4J6U6	Q4J6U6	103	110	yes	yes	2;3	0.0027615	78.77	5780.6	3053.2			930	205	949
AYGIAGELPILK	DFNRVAVKAYGIAGEL	AGELPILKDYVISKRS	K	A	Y	L	K	D	2	0	0	0	0	0	1	2	0	2	2	1	0	0	1	0	0	0	1	0	0	0	12	0	1243.72	Q4J9Q3	Q4J9Q3	101	112	yes	yes	3;4	1.106e-06	73.885	37571	33112			931	735	950
AYGIAGELPILKDYVISK	DFNRVAVKAYGIAGEL	LKDYVISKRSVFIIDK	K	A	Y	S	K	R	2	0	0	1	0	0	1	2	0	3	2	2	0	0	1	1	0	0	2	1	0	0	18	1	1949.09	Q4J9Q3	Q4J9Q3	101	118	yes	yes	3	3.7727e-23	79.837	15544	25372			932	735	951
AYHIDSKGELSVLVDYWANFEEGSLK	PILGLALRAYHIDSKG	NFEEGSLKYLKRKITS	R	A	Y	L	K	Y	2	0	1	2	0	0	3	2	1	1	3	2	0	1	0	3	0	1	2	2	0	0	26	1	2969.44	Q4JB40	Q4JB40	90	115	yes	yes	4;5	3.1184e-69	123.29	16971	21529			933	1048	952
AYHPNLVLSR	TFLDFMDKAYHPNLVL	HPNLVLSRNGIIKTKP	K	A	Y	S	R	N	1	1	1	0	0	0	0	0	1	0	2	0	0	0	1	1	0	0	1	1	0	0	10	0	1168.64	Q4J7Q5	Q4J7Q5	595	604	yes	yes	3	9.7194e-06	58.592	6962.8	7756.5			934	323	953
AYIGIPK	KQIYRNLKAYIGIPKE	KAYIGIPKELEGKSMI	K	A	Y	P	K	E	1	0	0	0	0	0	0	1	0	2	0	1	0	0	1	0	0	0	1	0	0	0	7	0	760.448	P39473	P39473	105	111	yes	yes	2;3	0.0096524	102.98	12756	19653			935	85	954
AYINIYK	LEAPRRKRAYINIYKI	RAYINIYKINRYSKAN	R	A	Y	Y	K	I	1	0	1	0	0	0	0	0	0	2	0	1	0	0	0	0	0	0	2	0	0	0	7	0	883.48	P39474	P39474	40	46	yes	yes	3	0.010974	75.311	16574	25682			936	86	955
AYINIYKINR	LEAPRRKRAYINIYKI	INIYKINRYSKANDII	R	A	Y	N	R	Y	1	1	2	0	0	0	0	0	0	3	0	1	0	0	0	0	0	0	2	0	0	0	10	1	1266.71	P39474	P39474	40	49	yes	yes	2;3	0.001768	53.756	16340	13608			937	86	956
AYKDAGDINPR	MVFEAASRAYKDAGDI	DAGDINPRTDVDSFIS	R	A	Y	P	R	T	2	1	1	2	0	0	0	1	0	1	0	1	0	0	1	0	0	0	1	0	0	0	11	1	1218.6	Q4J6R2	Q4J6R2	38	48	yes	yes	2;4	4.0866e-07	76.332	8174.2	12049			938	187	957
AYKIIEGELINQR	DIQSDFKRAYKIIEGE	EGELINQRVIPSAMEP	R	A	Y	Q	R	V	1	1	1	0	0	1	2	1	0	3	1	1	0	0	0	0	0	0	1	0	0	0	13	1	1545.85	Q4J719	Q4J719	152	164	yes	yes	2;3;4	8.3548e-22	127.02	57148	73452			939	245	958
AYKNEGMLGYVR	YHTFTLAKAYKNEGML	EGMLGYVRLQELEFQA	K	A	Y	V	R	L	1	1	1	0	0	0	1	2	0	0	1	1	1	0	0	0	0	0	2	1	0	0	12	1	1399.69	Q4J6V4	Q4J6V4	364	375	yes	yes	3;4	0.0002293	38.3	28227	42306			940	211	959
AYLEFK	LCKKGRERAYLEFKRI	ERAYLEFKRIVDKCVL	R	A	Y	F	K	R	1	0	0	0	0	0	1	0	0	0	1	1	0	1	0	0	0	0	1	0	0	0	6	0	769.401	Q4JAU2	Q4JAU2	38	43	yes	yes	2	0.03912	75.311	16845	14667			941	994	960
AYLEFKR	LCKKGRERAYLEFKRI	RAYLEFKRIVDKCVLL	R	A	Y	K	R	I	1	1	0	0	0	0	1	0	0	0	1	1	0	1	0	0	0	0	1	0	0	0	7	1	925.502	Q4JAU2	Q4JAU2	38	44	yes	yes	2;3	0.039718	70.912	15739	18668			942	994	961
AYLTANTVEEMIEK	DLILHEGRAYLTANTV	TVEEMIEKLKRVSK__	R	A	Y	E	K	L	2	0	1	0	0	0	3	0	0	1	1	1	1	0	0	0	2	0	1	1	0	0	14	0	1610.79	Q4JBZ0	Q4JBZ0	383	396	yes	yes	2;3;4	1.6303e-15	93.478	22169	13523			943	1203	962
AYNAGPFR	EIYNIISKAYNAGPFR	AYNAGPFRQMSAKEAA	K	A	Y	F	R	Q	2	1	1	0	0	0	0	1	0	0	0	0	0	1	1	0	0	0	1	0	0	0	8	0	894.435	Q4J6V5	Q4J6V5	705	712	yes	yes	2	0.004053	92.47	27108	15619			944	212	963
AYNLRADLGNIAK	AARPLIERAYNLRADL	ADLGNIAKLLAENGIE	R	A	Y	A	K	L	3	1	2	1	0	0	0	1	0	1	2	1	0	0	0	0	0	0	1	0	0	0	13	1	1417.77	Q4JAM1	Q4JAM1	200	212	yes	yes	4	0.0092145	20.806	6806.6	14431			945	952	964
AYNQVNTDVTSAMEDEEDASPAWYTPYGSGK	GPWYPLSRAYNQVNTD	YTPYGSGKSIADVWDA	R	A	Y	G	K	S	4	0	2	3	0	1	3	2	0	0	0	1	1	0	2	3	3	1	3	2	0	0	31	0	3395.44	Q4J6V5	Q4J6V5	138	168	yes	yes	3;4	2.532e-104	143.92	48168	33283			946	212	965;966
AYPPTFNYNEK	RDKNGNFKAYPPTFNY	PTFNYNEKGILVYNYG	K	A	Y	E	K	G	1	0	2	0	0	0	1	0	0	0	0	1	0	1	2	0	1	0	2	0	0	0	11	0	1342.62	Q4J9J2	Q4J9J2	199	209	yes	yes	3	0.0013512	41.689	10651	6172.6			947	709	967
AYPYGGEFLAVPFEK	TKEELRDKAYPYGGEF	FLAVPFEKVVRFHMTS	K	A	Y	E	K	V	2	0	0	0	0	0	2	2	0	0	1	1	0	2	2	0	0	0	2	1	0	0	15	0	1686.83	Q4J6K4	Q4J6K4	74	88	yes	yes	3	0.0038003	27.767	10557	7045			948	151	968
AYQEGNLNYALR	________________	GNLNYALRKINEIIKS	R	A	Y	L	R	K	2	1	2	0	0	1	1	1	0	0	2	0	0	0	0	0	0	0	2	0	0	0	12	0	1410.69	Q4J9E5	Q4J9E5	7	18	yes	yes	2	1.0903e-09	93.623	4527.3	3714.3			949	677	969
AYQEGNLNYALRK	________________	NLNYALRKINEIIKSN	R	A	Y	R	K	I	2	1	2	0	0	1	1	1	0	0	2	1	0	0	0	0	0	0	2	0	0	0	13	1	1538.78	Q4J9E5	Q4J9E5	7	19	yes	yes	3	0.023896	22.885	6545.6	7790.4			950	677	970
AYQGHPFIVEAGVAYGGGIPAATEPLVLR	SAITRRPKAYQGHPFI	ATEPLVLRYANKIPLI	K	A	Y	L	R	Y	5	1	0	0	0	1	2	5	1	2	2	0	0	1	3	0	1	0	2	3	0	0	29	0	2952.55	Q4J979	Q4J979	344	372	yes	yes	3;4	3.5444e-57	83.944	23113	15157			951	631	971
AYQLVQELTGVKPVYTK	ESGERLQKAYQLVQEL	GVKPVYTKGRKSIREF	K	A	Y	T	K	G	1	0	0	0	0	2	1	1	0	0	2	2	0	0	1	0	2	0	2	3	0	0	17	1	1936.07	P41202	P41202	36	52	yes	yes	2	3.9736e-67	145.91	18580	27083			952	90	972
AYQYVTSGVWEESNFGK	EGYAAALKAYQYVTSG	WEESNFGKMQQVIHH_	K	A	Y	G	K	M	1	0	1	0	0	1	2	2	0	0	0	1	0	1	0	2	1	1	2	2	0	0	17	0	1963.9	Q4JBT5	Q4JBT5	341	357	yes	yes	2;3;4	4.8896e-30	114.63	19805	16049			953	1170	973
AYQYVTSGVWEESNFGKMQQVIHH	EGYAAALKAYQYVTSG	KMQQVIHH________	K	A	Y	H	H	-	1	0	1	0	0	3	2	2	2	1	0	1	1	1	0	2	1	1	2	3	0	0	24	1	2837.32	Q4JBT5	Q4JBT5	341	364	yes	yes	4	0.030978	11.804	6099.8	7046.5			954	1170	974
AYRDFYWK	LKENTIIRAYRDFYWK	AYRDFYWKIGIDPTKT	R	A	Y	W	K	I	1	1	0	1	0	0	0	0	0	0	0	1	0	1	0	0	0	1	2	0	0	0	8	1	1147.55	Q4J8D0	Q4J8D0	59	66	yes	yes	3;4	0.0023603	52.716	19101	25130			955	433	975
AYRTGSLLSVELGPGLMGGIFDGLQRPLDR	DGIKPGEKAYRTGSLL	GLQRPLDRIAESVKSP	K	A	Y	D	R	I	1	3	0	2	0	1	1	6	0	1	6	0	1	1	2	2	1	0	1	1	0	0	30	2	3187.68	Q4J8L9	Q4J8L9	65	94	yes	yes	3;4	5.3259e-18	51.783	9932.6	8085.4			956	493	976
AYTEYDDIR	SSFIIENKAYTEYDDI	YTEYDDIRQSYIIDED	K	A	Y	I	R	Q	1	1	0	2	0	0	1	0	0	1	0	0	0	0	0	0	1	0	2	0	0	0	9	0	1144.5	Q4JBH4	Q4JBH4	40	48	yes	yes	2	0.072464	28.958	1575.8	499.63			957	1103	977
AYTIGHSNR	________________	YTIGHSNRTISEFLNL	K	A	Y	N	R	T	1	1	1	0	0	0	0	1	1	1	0	0	0	0	0	1	1	0	1	0	0	0	9	0	1017.5	Q4J9F1	Q4J9F1	6	14	yes	yes	3	0.0043689	45.368	1714.4	1260.8			958	681	978
AYVISANK	EMKARGAKAYVISANK	AYVISANKKISESDVE	K	A	Y	N	K	K	2	0	1	0	0	0	0	0	0	1	0	1	0	0	0	1	0	0	1	1	0	0	8	0	864.471	Q4J6D9	Q4J6D9	530	537	yes	yes	3	0.0077936	57.281	5997.9	6178.3			959	112	979
AYVLLVTAVGK	________________	LLVTAVGKEVDVSNEL	K	A	Y	G	K	E	2	0	0	0	0	0	0	1	0	0	2	1	0	0	0	0	1	0	1	3	0	0	11	0	1132.69	Q4JA74	Q4JA74	5	15	yes	yes	3	0.00013681	50.194	10479	10582			960	846	980
AYVVLRPEFR	PRVGEEVKAYVVLRPE	VVLRPEFRGKVTEEDI	K	A	Y	F	R	G	1	2	0	0	0	0	1	0	0	0	1	0	0	1	1	0	0	0	1	2	0	0	10	1	1248.7	Q4J6Y9	Q4J6Y9	493	502	yes	yes	3	0.0019783	40.725	6633.5	5563.8			961	227	981
AYWEKD	QPTKVKLKAYWEKD__	LKAYWEKD________	K	A	Y	K	D	-	1	0	0	1	0	0	1	0	0	0	0	1	0	0	0	0	0	1	1	0	0	0	6	1	810.355	Q4J9H6	Q4J9H6	230	235	yes	yes	3	0.074819	38.371	4530.3	3367.1			962	698	982
AYYAGAAIEVLHTFTLVHDDIMDQDNIRR	LFGGQRERAYYAGAAI	MDQDNIRRGLPTVHVK	R	A	Y	R	R	G	4	2	1	4	0	1	1	1	2	3	2	0	1	1	0	0	2	0	2	2	0	0	29	1	3346.64	P39464	P39464	64	92	yes	yes	5	4.479e-58	86.519	6134.5	4066.4			963	77	983
AYYVGGGQIR	EIDWSKTKAYYVGGGQ	YVGGGQIRINLRGREN	K	A	Y	I	R	I	1	1	0	0	0	1	0	3	0	1	0	0	0	0	0	0	0	0	2	1	0	0	10	0	1082.55	Q4JAM4	Q4JAM4	378	387	yes	yes	2;3	0.0080972	39.622	15774	10857			964	954	984
CADVGMDCGFEIVNAGSEDELLEALKSHAK	________________	EALKSHAKMSHGLTSI	K	C	A	A	K	M	4	0	1	3	2	0	4	3	1	1	3	2	1	1	0	2	0	0	0	2	0	0	30	1	3242.41	Q4JBQ6	Q4JBQ6	8	37	yes	yes	5	1.1636e-53	83.236	5831	13551			965	1147	985
CAELFGAVLPK	RITEDFKRCAELFGAV	LFGAVLPKELKFSQQ_	R	C	A	P	K	E	2	0	0	0	1	0	1	1	0	0	2	1	0	1	1	0	0	0	0	1	0	0	11	0	1192.6	Q4JCC3	Q4JCC3	119	129	yes	yes	3	5.7839e-06	74.841	8098.7	8005.2			966	1285	986
CAFAVSK	RALLPGNKCAFAVSKK	KCAFAVSKKNGENEDM	K	C	A	S	K	K	2	0	0	0	1	0	0	0	0	0	0	1	0	1	0	1	0	0	0	1	0	0	7	0	770.346	Q4JAF5	Q4JAF5	88	94	yes	yes	3	0.049838	38.792	8609.7	10890			967	901	987
CDEDSASK	DYLNSISRCDEDSASK	CDEDSASKIMKELEEI	R	C	D	S	K	I	1	0	0	2	1	0	1	0	0	0	0	1	0	0	0	2	0	0	0	0	0	0	8	0	899.3	Q4JB12	Q4JB12	48	55	yes	yes	3	0.0085195	53.775	3408.9	2069.5			968	1029	988
CDEVAMGIVEALK	NIYSGITRCDEVAMGI	MGIVEALKIVKIPIYV	R	C	D	L	K	I	2	0	0	1	1	0	2	1	0	1	1	1	1	0	0	0	0	0	0	2	0	0	13	0	1422.66	Q4J9C1	Q4J9C1	282	294	yes	yes	3	1.9013e-05	61.11	7133.3	4219.5			969	658	989
CDEVAMGIVEALKIVK	NIYSGITRCDEVAMGI	VEALKIVKIPIYVRLV	R	C	D	V	K	I	2	0	0	1	1	0	2	1	0	2	1	2	1	0	0	0	0	0	0	3	0	0	16	1	1762.9	Q4J9C1	Q4J9C1	282	297	yes	yes	4	2.2162e-12	59.709	5304.3	6517			970	658	990
CDINEAIK	EFYVVNPKCDINEAIK	CDINEAIKFSAKGSEV	K	C	D	I	K	F	1	0	1	1	1	0	1	0	0	2	0	1	0	0	0	0	0	0	0	0	0	0	8	0	950.42	Q4JB16	Q4JB16	38	45	yes	yes	3	0.014329	44.753	14104	16153			971	1031	991
CDVNPELGWEPVELR	LMATREVRCDVNPELG	GWEPVELRKGEGEVNI	R	C	D	L	R	K	0	1	1	1	1	0	3	1	0	0	2	0	0	0	2	0	0	1	0	2	0	0	15	0	1800.82	Q4J6J5	Q4J6J5	340	354	yes	yes	3	3.7893e-08	62.055	4370	3989.7			972	143	992
CDVNPELGWEPVELRK	LMATREVRCDVNPELG	WEPVELRKGEGEVNIV	R	C	D	R	K	G	0	1	1	1	1	0	3	1	0	0	2	1	0	0	2	0	0	1	0	2	0	0	16	1	1928.91	Q4J6J5	Q4J6J5	340	355	yes	yes	3;4	8.5968e-13	66.826	22952	23322			973	143	993
CDVNPELGWEPVELRKGEGEVNIVGGGVTGLEMAR	LMATREVRCDVNPELG	VTGLEMARVLAKRGFE	R	C	D	A	R	V	1	2	2	1	1	0	6	7	0	1	3	1	1	0	2	0	1	1	0	5	0	0	35	2	3754.81	Q4J6J5	Q4J6J5	340	374	yes	yes	4	1.958e-36	65.152	8121.8	11599			974	143	994
CEHLYR	RDLSNPLRCEHLYRVL	LRCEHLYRVLLALEEP	R	C	E	Y	R	V	0	1	0	0	1	0	1	0	1	0	1	0	0	0	0	0	0	0	1	0	0	0	6	0	865.357	Q4JBE4	Q4JBE4	22	27	yes	yes	3	0.075783	41.208	11968	7424.4			975	1088	995
CEYCETIIDENEIMSQILGANNK	TEKPLKMRCEYCETII	QILGANNK________	R	C	E	N	K	-	1	0	3	1	2	1	4	1	0	4	1	1	1	0	0	1	1	0	1	0	0	0	23	0	2721.15	P74766	P74766	142	164	yes	yes	4	2.7667e-08	36.454	1239.5	2682.4			976	97	996
CFTCGAVVADKWEPFSNR	________________	KWEPFSNRVMGGEDPE	R	C	F	N	R	V	2	1	1	1	2	0	1	1	0	0	0	1	0	2	1	1	1	1	0	2	0	0	18	1	2120.89	P39472	P39472	7	24	yes	yes	4	0.0001107	30.945	9820.9	10807			977	84	997
CGAEVVVK	INGPVYCRCGAEVVVK	CGAEVVVKVFDDQWFI	R	C	G	V	K	V	1	0	0	0	1	0	1	1	0	0	0	1	0	0	0	0	0	0	0	3	0	0	8	0	849.409	Q4JBP0	Q4JBP0	435	442	yes	yes	3	0.0081259	55.676	4518.4	5776.6			978	1136	998
CGDSPDGDIITLLDDYPPANLNCKPLLVK	PGAKQVYRCGDSPDGD	NCKPLLVKYIENGKII	R	C	G	V	K	Y	1	0	2	5	2	0	0	2	0	2	5	2	0	0	4	1	1	0	1	1	0	0	29	1	3190.51	Q4J8T9	Q4J8T9	331	359	yes	yes	5	3.7317e-23	53.481	19586	23826			979	543	999
CGFNSIMPDLSCYICK	NSPVKCPKCGFNSIMP	DLSCYICKSVISMKQL	K	C	G	C	K	S	0	0	1	1	3	0	0	1	0	2	1	1	1	1	1	2	0	0	1	0	0	0	16	0	1930.73	Q4J8Z7	Q4J8Z7	173	188	yes	yes	3	2.0451e-07	49.188	6529.4	6950.2			980	575	1000
CGGELGEVR	EKGIKCPKCGGELGEV	GGELGEVRLFNLLFET	K	C	G	V	R	L	0	1	0	0	1	0	2	3	0	0	1	0	0	0	0	0	0	0	0	1	0	0	9	0	964.411	Q4JAF0	Q4JAF0	134	142	yes	yes	2	0.0010301	72.325	26673	24708			981	897	1001
CGGELGEVRLFNLLFETR	EKGIKCPKCGGELGEV	FNLLFETRIGPYSTNK	K	C	G	T	R	I	0	2	1	0	1	0	3	3	0	0	4	0	0	2	0	0	1	0	0	1	0	0	18	1	2098.03	Q4JAF0	Q4JAF0	134	151	yes	yes	3	4.0913e-09	48.907	3739.3	10259			982	897	1002
CGGLMVPAK	________________	GGLMVPAKKDNKDILR	K	C	G	A	K	K	1	0	0	0	1	0	0	2	0	0	1	1	1	0	1	0	0	0	0	1	0	0	9	0	920.428	F2Z6H0	F2Z6H0	7	15	yes	yes	3	0.019769	33.263	9644.6	15498			983	25	1003
CGHSFYYPR	LPYLKCTRCGHSFYYP	GHSFYYPRDYCPKCRS	R	C	G	P	R	D	0	1	0	0	1	0	0	1	1	0	0	0	0	1	1	1	0	0	2	0	0	0	9	0	1174.47	Q4J7F9	Q4J7F9	26	34	yes	yes	3	0.0016078	53.775	2810.3	4153.1			984	286	1004
CGNEVVVK	MNRPVYCRCGNEVVVK	CGNEVVVKILKDQWFL	R	C	G	V	K	I	0	0	1	0	1	0	1	1	0	0	0	1	0	0	0	0	0	0	0	3	0	0	8	0	892.415	Q4J8J7	Q4J8J7	428	435	yes	yes	2;3	0.017247	57.59	12859	15414			985	474	1005
CGPISPR	QLLGRINKCGPISPRY	KCGPISPRYPLDYNGL	K	C	G	P	R	Y	0	1	0	0	1	0	0	1	0	1	0	0	0	0	2	1	0	0	0	0	0	0	7	0	774.352	O05636	O05636	72	78	yes	yes	2	0.050059	58.981	5535	7369.3			986	30	1006
CGSIMAHHMKPLER	LKNKKCPRCGSIMAHH	HHMKPLERWACGKCGY	R	C	G	E	R	W	1	1	0	0	1	0	1	1	2	1	1	1	2	0	1	1	0	0	0	0	0	0	14	1	1654.76	Q4JAG0	Q4JAG0	38	51	yes	yes	3;4;5	2.7015e-08	62.287	21369	30743			987	905	1007
CGSMMMPR	________________	CGSMMMPRKENGKTVY	K	C	G	P	R	K	0	1	0	0	1	0	0	1	0	0	0	0	3	0	1	1	0	0	0	0	0	0	8	0	957.336	Q07271	Q07271	7	14	yes	yes	3	0.0081259	55.676	1720.4	2868.4			988	100	1008
CGSRDSVIQKYGLYLCR	KGVQLCKRCGSRDSVI	KYGLYLCRQCFREVAY	R	C	G	C	R	Q	0	2	0	1	2	1	0	2	0	1	2	1	0	0	0	2	0	0	2	1	0	0	17	2	2051.94	O05635	O05635	22	38	yes	yes	4	3.5706e-08	48.216	7332.8	23913			989	29	1009
CGTIYFPPQDDCPK	LLATKCQKCGTIYFPP	PPQDDCPKCRVSNLEW	K	C	G	P	K	C	0	0	0	2	2	1	0	1	0	1	0	1	0	1	3	0	1	0	1	0	0	0	14	0	1674.65	Q4J9Q9	Q4J9Q9	78	91	yes	yes	3	0.00083653	36.107	7925.4	8306			990	740	1010
CGYIDTENQK	KTVYKCSKCGYIDTEN	YIDTENQKEAKITTVI	K	C	G	Q	K	E	0	0	1	1	1	1	1	1	0	1	0	1	0	0	0	0	1	0	1	0	0	0	10	0	1215.49	Q07271	Q07271	27	36	yes	yes	3	3.3518e-05	84.615	15976	20342			991	100	1011
CGYSFSVER	________________	GYSFSVERARCPKCGN	R	C	G	E	R	A	0	1	0	0	1	0	1	1	0	0	0	0	0	1	0	2	0	0	1	1	0	0	9	0	1092.44	Q4J851	Q4J851	8	16	yes	yes	2	0.00039616	96.342	5839.8	12641			992	390	1012
CGYTEFIGK	LERWACGKCGYTEFIG	GYTEFIGKSR______	K	C	G	G	K	S	0	0	0	0	1	0	1	2	0	1	0	1	0	1	0	0	1	0	1	0	0	0	9	0	1062.45	Q4JAG0	Q4JAG0	57	65	yes	yes	2;3	2.0432e-10	126.07	51944	77591			993	905	1013
CHSSNLR	IRATKCRRCHSSNLRA	RCHSSNLRAKKKELPA	R	C	H	L	R	A	0	1	1	0	1	0	0	0	1	0	1	0	0	0	0	2	0	0	0	0	0	0	7	0	861.359	Q4JAP0	Q4JAP0	39	45	yes	yes	3	0.049838	38.792	2476	6147.7			994	966	1014
CIEGVTREGIPK	NTVFISQRCIEGVTRE	VTREGIPKCVKNARSI	R	C	I	P	K	C	0	1	0	0	1	0	2	2	0	2	0	1	0	0	1	0	1	0	0	1	0	0	12	1	1346.67	Q4J6F2	Q4J6F2	230	241	yes	yes	3	0.021768	23.118	12379	7663.5			995	122	1015
CIEWTEDMIK	NRELFLKKCIEWTEDM	EWTEDMIKSMRTAMIR	K	C	I	I	K	S	0	0	0	1	1	0	2	0	0	2	0	1	1	0	0	0	1	1	0	0	0	0	10	0	1312.55	Q4J8X1	Q4J8X1	143	152	yes	yes	3	0.0001085	68.847	7107.8	6644.2			996	554	1016
CIHALAVR	GTGGISGKCIHALAVR	CIHALAVRVIHDVFKE	K	C	I	V	R	V	2	1	0	0	1	0	0	0	1	1	1	0	0	0	0	0	0	0	0	1	0	0	8	0	927.478	O08358	O08358	206	213	yes	yes	3	0.0074549	58.917	3821.8	3697.2			997	41	1017
CLESLIK	YGGYLCHKCLESLIKM	KCLESLIKMTIRGIS_	K	C	L	I	K	M	0	0	0	0	1	0	1	0	0	1	2	1	0	0	0	1	0	0	0	0	0	0	7	0	850.429	O05981	O05981	74	80	yes	yes	2;3	0.0058942	111.01	23094	43125			998	38	1018
CLIPAGIDQDPYWR	PTMFEKRRCLIPAGID	IDQDPYWRLQRDIAES	R	C	L	W	R	L	1	1	0	2	1	1	0	1	0	2	1	0	0	0	2	0	0	1	1	0	0	0	14	0	1691.78	Q4JBG7	Q4JBG7	210	223	yes	yes	2	0.009065	29.937	6369.4	6099.3			999	1098	1019
CLIPAGIDQDPYWRLQR	PTMFEKRRCLIPAGID	DPYWRLQRDIAESLGY	R	C	L	Q	R	D	1	2	0	2	1	2	0	1	0	2	2	0	0	0	2	0	0	1	1	0	0	0	17	1	2089.02	Q4JBG7	Q4JBG7	210	226	yes	yes	3	0.00052677	29.129	5620.1	6192.5			1000	1098	1020
CLIPAGIDQDPYWRLQRDIAESLGYFK	PTMFEKRRCLIPAGID	AESLGYFKAAQIHSKF	R	C	L	F	K	A	2	2	0	3	1	2	1	2	0	3	3	1	0	1	2	1	0	1	2	0	0	0	27	2	3212.58	Q4JBG7	Q4JBG7	210	236	yes	yes	5	0.0049487	17.214	2432.8	4034.1			1001	1098	1021
CLNPYPYQK	DAYSQQDRCLNPYPYQ	LNPYPYQKSLDSFLGT	R	C	L	Q	K	S	0	0	1	0	1	1	0	0	0	0	1	1	0	0	2	0	0	0	2	0	0	0	9	0	1170.52	Q4JBB1	Q4JBB1	21	29	yes	yes	3	0.0010854	60.436	8417.4	9541.8			1002	1078	1022
CLSCGAQIVIPK	SNATFPVRCLSCGAQI	GAQIVIPKGGKAKIEG	R	C	L	P	K	G	1	0	0	0	2	1	0	1	0	2	1	1	0	0	1	1	0	0	0	1	0	0	12	0	1322.62	Q4J9B1	Q4J9B1	40	51	yes	yes	3;4	1.065e-06	68.536	19388	31350			1003	651	1023
CMYKEYVK	GLVVIQDRCMYKEYVK	CMYKEYVKKIGS____	R	C	M	V	K	K	0	0	0	0	1	0	1	0	0	0	0	2	1	0	0	0	0	0	2	1	0	0	8	1	1108.48	Q4JC91	Q4JC91	130	137	yes	yes	2;4	0.0020198	63.565	16043	24507			1004	1267	1024
CNLCGYENDDDALFCIK	________________	DDALFCIKCGAQKSSE	K	C	N	I	K	C	1	0	2	3	3	0	1	1	0	1	2	1	0	1	0	0	0	0	1	0	0	0	17	0	2072.75	Q4J9H4	Q4J9H4	5	21	yes	yes	2;3;4	1.3647e-17	82.349	39498	75615			1005	696	1025
CPNPYCITSNDVEAIPTFK	KVVKGILKCPNPYCIT	VEAIPTFKTLTEKPLK	K	C	P	F	K	T	1	0	2	1	2	0	1	0	0	2	0	1	0	1	3	1	2	0	1	1	0	0	19	0	2202.95	P74766	P74766	113	131	yes	yes	2;3;4	9.907e-10	49.708	33436	55822			1006	97	1026
CPVAPLENTLVLDDYLR	NTARLPHRCPVAPLEN	LVLDDYLRKRGIRDKT	R	C	P	L	R	K	1	1	1	2	1	0	1	0	0	0	4	0	0	0	2	0	1	0	1	2	0	0	17	0	1975.97	Q4JBT2	Q4JBT2	164	180	yes	yes	2;3	2.8775e-60	150.76	10607	13115			1007	1167	1027
CPVAPLENTLVLDDYLRK	NTARLPHRCPVAPLEN	VLDDYLRKRGIRDKTK	R	C	P	R	K	R	1	1	1	2	1	0	1	0	0	0	4	1	0	0	2	0	1	0	1	2	0	0	18	1	2104.07	Q4JBT2	Q4JBT2	164	181	yes	yes	3	3.9023e-14	65.105	11430	12504			1008	1167	1028
CPVAPLENTLVLDDYLRKR	NTARLPHRCPVAPLEN	LDDYLRKRGIRDKTKI	R	C	P	K	R	G	1	2	1	2	1	0	1	0	0	0	4	1	0	0	2	0	1	0	1	2	0	0	19	2	2260.17	Q4JBT2	Q4JBT2	164	182	yes	yes	4	8.2323e-10	44.391	10802	13189			1009	1167	1029
CPVRDILYELSFIEDKFQFSK	IEPLLAGKCPVRDILY	EDKFQFSKFLRNVPGN	K	C	P	S	K	F	0	1	0	2	1	1	2	0	0	2	2	2	0	3	1	2	0	0	1	1	0	0	21	2	2622.29	Q4JC14	Q4JC14	98	118	yes	yes	5	1.48e-17	53.625	3886.7	7942.7			1010	1219	1030
CSLSEAGLYR	VDMIDRRRCSLSEAGL	LSEAGLYRLQEGMKRV	R	C	S	Y	R	L	1	1	0	0	1	0	1	1	0	0	2	0	0	0	0	2	0	0	1	0	0	0	10	0	1143.51	Q4J800	Q4J800	62	71	yes	yes	2	0.0018443	53.013	11673	7832.8			1011	364	1031
CSTEDLRDIR	________________	TEDLRDIRGFNFFVEN	K	C	S	I	R	G	0	2	0	2	1	0	1	0	0	1	1	0	0	0	0	1	1	0	0	0	0	0	10	1	1252.55	Q4JCP4	Q4JCP4	3	12	yes	yes	3	0.0010724	46.406	5776.6	4447.1			1012	1349	1032
CSYTIVK	TLVLKCQKCSYTIVKE	KCSYTIVKEGMRLKKL	K	C	S	V	K	E	0	0	0	0	1	0	0	0	0	1	0	1	0	0	0	1	1	0	1	1	0	0	7	0	858.398	Q4J9B2	Q4J9B2	74	80	yes	yes	2;3	2.0259e-12	143	14260	24773			1013	652	1033
CSYTIVKEGMR	TLVLKCQKCSYTIVKE	TIVKEGMRLKKLELVE	K	C	S	M	R	L	0	1	0	0	1	0	1	1	0	1	0	1	1	0	0	1	1	0	1	1	0	0	11	1	1331.6	Q4J9B2	Q4J9B2	74	84	yes	yes	4	0.00012589	50.354	11800	11919			1014	652	1034
CTGYQNIIK	GISGNLCRCTGYQNII	TGYQNIIKAIKDAAAR	R	C	T	I	K	A	0	0	1	0	1	1	0	1	0	2	0	1	0	0	0	0	1	0	1	0	0	0	9	0	1084.5	Q4JAA0	Q4JAA0	143	151	yes	yes	2;3	0.00042571	96.034	40295	59312			1015	865	1035
CTGYQNIVK	GIHGNICRCTGYQNIV	TGYQNIVKAVLDASKR	R	C	T	V	K	A	0	0	1	0	1	1	0	1	0	1	0	1	0	0	0	0	1	0	1	1	0	0	9	0	1070.49	Q4J6M5	Q4J6M5	144	152	yes	yes	2;3	0.0044981	51.445	15788	15352			1016	166	1036
CVDMIVEAVK	KVMFKDPKCVDMIVEA	DMIVEAVKLMDCNVLE	K	C	V	V	K	L	1	0	0	1	1	0	1	0	0	1	0	1	1	0	0	0	0	0	0	3	0	0	10	0	1151.54	Q4JCC6	Q4JCC6	40	49	yes	yes	2;3	0.00067324	66.056	17999	21774			1017	1287	1037
CVIVDIIDSNFVLVTGPK	RGREAGKKCVIVDIID	FVLVTGPKEINGVKRR	K	C	V	P	K	E	0	0	1	2	1	0	0	1	0	3	1	1	0	1	1	1	1	0	0	4	0	0	18	0	1977.03	Q4JAJ9	Q4JAJ9	22	39	yes	yes	3;4	3.1713e-20	82.59	11877	7321.7			1018	933	1038
CVKIDEVQSEL	DAVVYKGKCVKIDEVQ	IDEVQSEL________	K	C	V	E	L	-	0	0	0	1	1	1	2	0	0	1	1	1	0	0	0	1	0	0	0	2	0	0	11	1	1307.61	Q4J6F0	Q4J6F0	372	382	yes	yes	2;3	0.00079581	57.175	15771	31109			1019	120	1039
CVVELDEGDEVIIETPGGGGYGSSD	ELVSLKSKCVVELDEG	GGGYGSSD________	K	C	V	S	D	-	0	0	0	3	1	0	4	6	0	2	1	0	0	0	1	2	1	0	1	3	0	0	25	0	2542.07	Q4JBP5	Q4JBP5	481	505	yes	yes	2	1.273e-05	33.79	0	1065.8			1020	1140	1040
CWKELDDDQLK	MAKYRCGKCWKELDDD	ELDDDQLKTLPGVRCP	K	C	W	L	K	T	0	0	0	3	1	1	1	0	0	0	2	2	0	0	0	0	0	1	0	0	0	0	11	1	1437.63	Q4JAE8	Q4JAE8	9	19	yes	yes	3;4	0.00022632	57.347	20559	16818			1021	895	1041
CYLDGEK	YDLLYARRCYLDGEKV	RCYLDGEKVIPWSENE	R	C	Y	E	K	V	0	0	0	1	1	0	1	1	0	0	1	1	0	0	0	0	0	0	1	0	0	0	7	0	872.341	Q4JBL8	Q4JBL8	190	196	yes	yes	3	0.018235	51.787	9208	10795			1022	1124	1042
DAALLK	MFERFLSKDAALLKGS	SKDAALLKGSEIRDIL	K	D	A	L	K	G	2	0	0	1	0	0	0	0	0	0	2	1	0	0	0	0	0	0	0	0	0	0	6	0	629.375	Q4J8Q1	Q4J8Q1	9	14	yes	yes	3	0.063497	48.242	1928.7	3252.5			1023	517	1043
DAAYSKPSFGDRR	STFYSPFRDAAYSKPS	KPSFGDRRGYQMDPRN	R	D	A	R	R	G	2	2	0	2	0	0	0	1	0	0	0	1	0	1	1	2	0	0	1	0	0	0	13	2	1468.71	Q4JAM8	Q4JAM8	213	225	yes	yes	3;4	0.00012196	40.475	19993	20109			1024	957	1044
DADIASTAQK	GDSVIVMRDADIASTA	DIASTAQKIVTGITSY	R	D	A	Q	K	I	3	0	0	2	0	1	0	0	0	1	0	1	0	0	0	1	1	0	0	0	0	0	10	0	1018.49	Q4JC33	Q4JC33	281	290	yes	yes	2	9.7849e-07	110.39	3578.1	4723.1			1025	1230	1045
DADLVIGSR	YIPALISKDADLVIGS	ADLVIGSRYVKGGAIE	K	D	A	S	R	Y	1	1	0	2	0	0	0	1	0	1	1	0	0	0	0	1	0	0	0	1	0	0	9	0	944.493	Q4JA13	Q4JA13	102	110	yes	yes	2	0.0055787	50.194	4922.1	1957.3			1026	805	1046
DAEVAGKYENGVLTIR	KLPINVAKDAEVAGKY	ENGVLTIRIPIAGVSA	K	D	A	I	R	I	2	1	1	1	0	0	2	2	0	1	1	1	0	0	0	0	1	0	1	2	0	0	16	1	1733.89	Q4J8A6	Q4J8A6	99	114	yes	yes	2;3	1.2489e-24	102.08	26889	11091			1027	418	1047
DAEVLEEAGIFSLVIENTYADVAK	HEEEQLLRDAEVLEEA	NTYADVAKKITEKLKV	R	D	A	A	K	K	4	0	1	2	0	0	4	1	0	2	2	1	0	1	0	1	1	0	1	3	0	0	24	0	2595.3	Q4JA70	Q4JA70	168	191	yes	yes	4	5.3327e-09	39.188	230.64	427.59			1028	844	1048
DAEYAGYNSSYMTGTVEVVG	QPGNYTWRDAEYAGYN	TGTVEVVG________	R	D	A	V	G	-	2	0	1	1	0	0	2	3	0	0	0	0	1	0	0	2	2	0	3	3	0	0	20	0	2111.9	P39479	P39479	149	168	yes	yes	2	0.0058233	25.186	593.36	805.94			1029	88	1049
DAFQSINDLPLAK	RKMHTSRRDAFQSIND	INDLPLAKVHYIDKKI	R	D	A	A	K	V	2	0	1	2	0	1	0	0	0	1	2	1	0	1	1	1	0	0	0	0	0	0	13	0	1430.74	Q4J955	Q4J955	262	274	yes	yes	3	9.9419e-07	70.089	10295	7280.6			1030	613	1050
DAIFMHCLPAVR	DLMRYASKDAIFMHCL	MHCLPAVRGEEVEDDV	K	D	A	V	R	G	2	1	0	1	1	0	0	0	1	1	1	0	1	1	1	0	0	0	0	1	0	0	12	0	1417.67	Q4J8Z2	Q4J8Z2	260	271	yes	yes	3	6.6427e-05	59.198	3065.4	3883.1			1031	571	1051
DAILEYISELEDKT	TNRSDLIRDAILEYIS	ISELEDKT________	R	D	A	K	T	-	1	0	0	2	0	0	3	0	0	2	2	1	0	0	0	1	1	0	1	0	0	0	14	1	1637.8	Q4JBZ9	Q4JBZ9	52	65	yes	yes	3	0.00020106	41.621	3710.9	3992.3			1032	1209	1052
DAINIVQK	KEFLNVLRDAINIVQK	DAINIVQKGGQLRQLM	R	D	A	Q	K	G	1	0	1	1	0	1	0	0	0	2	0	1	0	0	0	0	0	0	0	1	0	0	8	0	899.508	Q4J8J7	Q4J8J7	841	848	yes	yes	2	0.0031773	97.431	11297	6794.7			1033	474	1053
DAIYSVYSEGK	NNAAKSLRDAIYSVYS	YSVYSEGKYLTPDVGG	R	D	A	G	K	Y	1	0	0	1	0	0	1	1	0	1	0	1	0	0	0	2	0	0	2	1	0	0	11	0	1230.58	Q4JB37	Q4JB37	303	313	yes	yes	3	2.5641e-06	81.017	14744	12053			1034	1046	1054
DAIYSVYSEGKYLTPDVGGSSTTDEMISAIR	NNAAKSLRDAIYSVYS	DEMISAIRSKIG____	R	D	A	I	R	S	2	1	0	3	0	0	2	3	0	3	1	1	1	0	1	5	3	0	3	2	0	0	31	1	3324.57	Q4JB37	Q4JB37	303	333	yes	yes	3;4	3.2192e-65	93.505	11167	11805			1035	1046	1055
DAKESEVVISL	SGSISFLKDAKESEVV	ESEVVISL________	K	D	A	S	L	-	1	0	0	1	0	0	2	0	0	1	1	1	0	0	0	2	0	0	0	2	0	0	11	1	1188.62	Q4J8T6	Q4J8T6	121	131	yes	yes	3	0.00028192	50.354	13558	9499.7			1036	540	1056
DALGTVADVVR	DETERALRDALGTVAD	GTVADVVRDGRAIAGG	R	D	A	V	R	D	2	1	0	2	0	0	0	1	0	0	1	0	0	0	0	0	1	0	0	3	0	0	11	0	1114.6	Q9V2T4	Q9V2T4	400	410	yes	yes	2;3	2.7447e-63	174.24	73442	59903			1037	1360	1057
DALGTVADVVRDGR	DETERALRDALGTVAD	ADVVRDGRAIAGGGAV	R	D	A	G	R	A	2	2	0	3	0	0	0	2	0	0	1	0	0	0	0	0	1	0	0	3	0	0	14	1	1442.75	Q9V2T4	Q9V2T4	400	413	yes	yes	2;3	4.5053e-35	138.02	90452	97266			1038	1360	1058
DALPLRPAIIIE	MDRTKYNKDALPLRPA	LRPAIIIE________	K	D	A	I	E	-	2	1	0	1	0	0	1	0	0	3	2	0	0	0	2	0	0	0	0	0	0	0	12	1	1319.78	Q4J8J7	Q4J8J7	931	942	yes	yes	2;3	9.7009e-06	67.997	21174	21734			1039	474	1059
DALPVTLGQELSAYSDAFKHDLENIR	KAGRTHLRDALPVTLG	KHDLENIRQTVEYVKE	R	D	A	I	R	Q	3	1	1	3	0	1	2	1	1	1	4	1	0	1	1	2	1	0	1	1	0	0	26	1	2901.45	Q4JCD3	Q4JCD3	163	188	yes	yes	4;5	5.6028e-136	178.69	38641	44139			1040	1292	1060
DALRNNILAAVTLAEMLK	GTSRSSGRDALRNNIL	VTLAEMLKSSLGPRGL	R	D	A	L	K	S	4	1	2	1	0	0	1	0	0	1	4	1	1	0	0	0	1	0	0	1	0	0	18	1	1955.09	Q9V2T5	Q9V2T5	19	36	yes	yes	3	5.8244e-23	79.489	12897	16686			1041	1361	1061;1062
DALSYFGFSLLGNENNFSNTVVAAIPPIKDYR	EACTKYVRDALSYFGF	IPPIKDYRAKLKEFNV	R	D	A	Y	R	A	3	1	4	2	0	0	1	2	0	2	3	1	0	3	2	3	1	0	2	2	0	0	32	1	3531.77	Q4J926	Q4J926	269	300	yes	yes	4	2.7723e-18	50.413	2918.3	2719.1			1042	593	1063
DAPKELLDMLAR	GRGAVSEKDAPKELLD	ELLDMLARAEREKK__	K	D	A	A	R	A	2	1	0	2	0	0	1	0	0	0	3	1	1	0	1	0	0	0	0	0	0	0	12	1	1370.72	P13123	P13123	49	60	yes	yes	2;3;4	3.7222e-11	98.368	140390	97102			1043	56	1064
DAPKELMDMLAR	GRGAVSEKDAPKELMD	ELMDMLARAEKKK___	K	D	A	A	R	A	2	1	0	2	0	0	1	0	0	0	2	1	2	0	1	0	0	0	0	0	0	0	12	1	1388.68	P13125	P13125	49	60	yes	yes	2;3;4	2.5263e-09	86.592	93132	62017			1044	57	1065
DASQILYK	LKPENTLRDASQILYK	DASQILYKEGIRGAPV	R	D	A	Y	K	E	1	0	0	1	0	1	0	0	0	1	1	1	0	0	0	1	0	0	1	0	0	0	8	0	936.492	Q4J8Q8	Q4J8Q8	193	200	yes	yes	2;3	0.0068087	74.464	15187	12971			1045	522	1066
DASQILYKEGIR	LKPENTLRDASQILYK	ILYKEGIRGAPVLDNE	R	D	A	I	R	G	1	1	0	1	0	1	1	1	0	2	1	1	0	0	0	1	0	0	1	0	0	0	12	1	1391.74	Q4J8Q8	Q4J8Q8	193	204	yes	yes	2;4	1.541e-10	98.942	10156	18512			1046	522	1067
DATPEDLGYAELVEER	ARIISSIKDATPEDLG	YAELVEERRIGNDKMV	K	D	A	E	R	R	2	1	0	2	0	0	4	1	0	0	2	0	0	0	1	0	1	0	1	1	0	0	16	0	1805.83	Q9V2T5	Q9V2T5	344	359	yes	yes	2;3	2.309e-33	117	6900.6	6343.3			1047	1361	1068
DATPEDLGYAELVEERR	ARIISSIKDATPEDLG	AELVEERRIGNDKMVF	K	D	A	R	R	I	2	2	0	2	0	0	4	1	0	0	2	0	0	0	1	0	1	0	1	1	0	0	17	1	1961.93	Q9V2T5	Q9V2T5	344	360	yes	yes	2;3;4	3.0613e-61	154.81	27792	33324			1048	1361	1069
DAVIINELIGSK	YISNSPLRDAVIINEL	INELIGSKLLPGIIAS	R	D	A	S	K	L	1	0	1	1	0	0	1	1	0	3	1	1	0	0	0	1	0	0	0	1	0	0	12	0	1270.71	Q4J9R5	Q4J9R5	71	82	yes	yes	3	6.4453e-05	51.726	5351.7	4796			1049	746	1070
DAVSMIK	VGEHNTPKDAVSMIKK	KDAVSMIKKGGTYSIV	K	D	A	I	K	K	1	0	0	1	0	0	0	0	0	1	0	1	1	0	0	1	0	0	0	1	0	0	7	0	762.395	Q4J706	Q4J706	252	258	yes	yes	2	0.010898	97.798	18079	14105			1050	238	1071
DAVYDAVR	RKNGRDQRDAVYDAVR	DAVYDAVRWGGRAVTI	R	D	A	V	R	W	2	1	0	2	0	0	0	0	0	0	0	0	0	0	0	0	0	0	1	2	0	0	8	0	907.44	Q4J8A9	Q4J8A9	716	723	yes	yes	2	0.0079459	64.711	14312	9975.3			1051	419	1072
DCGALNSIR	VFLKKICRDCGALNSI	CGALNSIRATKCRRCH	R	D	C	I	R	A	1	1	1	1	1	0	0	1	0	1	1	0	0	0	0	1	0	0	0	0	0	0	9	0	993.437	Q4JAP0	Q4JAP0	24	32	yes	yes	2;3	2.8067e-05	105.98	23999	41469			1052	966	1073
DCIIDDRNNR	DITGVTARDCIIDDRN	IIDDRNNRIILLINPE	R	D	C	N	R	I	0	2	2	3	1	0	0	0	0	2	0	0	0	0	0	0	0	0	0	0	0	0	10	1	1278.54	P11523	P11523	27	36	yes	yes	2;3	0.00049878	59.067	12277	7706.6			1053	53	1074
DCIIDDRNNRIILLINPESMGVAIGK	DITGVTARDCIIDDRN	SMGVAIGKNGLNVRKL	R	D	C	G	K	N	1	2	3	3	1	0	1	2	0	6	2	1	1	0	1	1	0	0	0	1	0	0	26	2	2927.5	P11523	P11523	27	52	yes	yes	5	1.7116e-06	30.223	9726.6	5111.1			1054	53	1075
DCMAGK	ECREKKIRDCMAGKGR	IRDCMAGKGRIVERKH	R	D	C	G	K	G	1	0	0	1	1	0	0	1	0	0	0	1	1	0	0	0	0	0	0	0	0	0	6	0	669.228	F2Z6A6	F2Z6A6	718	723	yes	yes	2	0.04125	74.717	33500	39033			1055	15	1076
DCRQDLKNTYCSLISSNAR	IPEIKDTRDCRQDLKN	SLISSNARTIIFEI__	R	D	C	A	R	T	1	2	2	2	2	1	0	0	0	1	2	1	0	0	0	3	1	0	1	0	0	0	19	2	2278	Q4J9W0	Q4J9W0	154	172	yes	yes	4	0.0014768	21.901	10684	19950			1056	774	1077
DCTEYREGTSDPVAK	GTMNLVLKDCTEYREG	GTSDPVAKYGRVLIRG	K	D	C	A	K	Y	1	1	0	2	1	0	2	1	0	0	0	1	0	0	1	1	2	0	1	1	0	0	15	1	1715.71	Q4JAL0	Q4JAL0	47	61	yes	yes	2;3;4	1.8494e-08	63.29	17794	31428			1057	943	1078
DDINRVIDDFVK	DPVREMTKDDINRVID	RVIDDFVKAAERAEKS	K	D	D	V	K	A	0	1	1	4	0	0	0	0	0	2	0	1	0	1	0	0	0	0	0	2	0	0	12	1	1447.73	Q4J6J5	Q4J6J5	134	145	yes	yes	4	0.00018237	39.73	7814.7	8281.3			1058	143	1079
DDITRIEETTAPDEICNLLR	SYNVMIKRDDITRIEE	DEICNLLRTKGVIFAG	R	D	D	L	R	T	1	2	1	3	1	0	3	0	0	3	2	0	0	0	1	0	3	0	0	0	0	0	20	1	2362.11	Q4J7G4	Q4J7G4	26	45	yes	yes	3	4.8277e-07	40.952	12765	5018.8			1059	291	1080
DESIRLTNETLK	ASLNIMSRDESIRLTN	RLTNETLKIGKGYLI_	R	D	E	L	K	I	0	1	1	1	0	0	2	0	0	1	2	1	0	0	0	1	2	0	0	0	0	0	12	1	1417.74	Q4J940	Q4J940	325	336	yes	yes	3;4	1.8418e-05	51.286	38831	46024			1060	604	1081
DEVIGEVER	IDAIAPKRDEVIGEVE	EVIGEVERRVVAQLLT	R	D	E	E	R	R	0	1	0	1	0	0	3	1	0	1	0	0	0	0	0	0	0	0	0	2	0	0	9	0	1044.51	F2Z6A6	F2Z6A6	306	314	yes	yes	2	0.0013853	68.626	10426	8887.3			1061	15	1082
DFEERHR	LVKNDYRRDFEERHRA	RDFEERHRAVYGYTLP	R	D	F	H	R	A	0	2	0	1	0	0	2	0	1	0	0	0	0	1	0	0	0	0	0	0	0	0	7	1	987.452	Q4JBP4	Q4JBP4	534	540	yes	yes	3	0.024085	43.066	2106.9	1863.7			1062	1139	1083
DFEFVVDWLQK	FIPPEIKKDFEFVVDW	FVVDWLQKRACARTRG	K	D	F	Q	K	R	0	0	0	2	0	1	1	0	0	0	1	1	0	2	0	0	0	1	0	2	0	0	11	0	1424.7	Q4J8J7	Q4J8J7	471	481	yes	yes	3	0.00062681	47.894	2129.1	3153.7			1063	474	1084
DFEFVVDWLQKR	FIPPEIKKDFEFVVDW	VVDWLQKRACARTRGL	K	D	F	K	R	A	0	1	0	2	0	1	1	0	0	0	1	1	0	2	0	0	0	1	0	2	0	0	12	1	1580.8	Q4J8J7	Q4J8J7	471	482	yes	yes	4	0.0085963	22.578	3768.9	8940.9			1064	474	1085
DFIEPSQFEK	DLRHPVVRDFIEPSQF	IEPSQFEKLMESKGIN	R	D	F	E	K	L	0	0	0	1	0	1	2	0	0	1	0	1	0	2	1	1	0	0	0	0	0	0	10	0	1238.58	Q4J6U6	Q4J6U6	61	70	yes	yes	2;3;4	1.8261e-06	102.52	42375	24224			1065	205	1086
DFIPPPIYSGGLR	VKMITLGKDFIPPPIY	PIYSGGLRYHGVAPTL	K	D	F	L	R	Y	0	1	0	1	0	0	0	2	0	2	1	0	0	1	3	1	0	0	1	0	0	0	13	0	1430.76	Q4J8Y0	Q4J8Y0	318	330	yes	yes	2	0.00076456	41.56	6004.1	4066.8			1066	562	1087
DFLDVDTRPIVMELGGK	DVGHKLAKDFLDVDTR	IVMELGGKNAVIVTDK	K	D	F	G	K	N	0	1	0	3	0	0	1	2	0	1	2	1	1	1	1	0	1	0	0	2	0	0	17	1	1903.97	Q4JC93	Q4JC93	275	291	yes	yes	3;4	5.9333e-13	61.265	19119	17073			1067	1268	1088
DFMGLAK	GLYLRYKKDFMGLAKN	KDFMGLAKNPFTLVTT	K	D	F	A	K	N	1	0	0	1	0	0	0	1	0	0	1	1	1	1	0	0	0	0	0	0	0	0	7	0	780.384	Q4J9D4	Q4J9D4	495	501	yes	yes	3	0.021324	60.788	7636.3	8016.8			1068	667	1089
DFNFHGPANISK	VISLFLPKDFNFHGPA	HGPANISKGPRACKDE	K	D	F	S	K	G	1	0	2	1	0	0	0	1	1	1	0	1	0	2	1	1	0	0	0	0	0	0	12	0	1345.64	P11512	P11512	559	570	yes	yes	3;4	0.0015097	35.657	12396	11713			1069	48	1090
DFSVNLIK	RKSGMSTKDFSVNLIK	DFSVNLIKEKGVVTIP	K	D	F	I	K	E	0	0	1	1	0	0	0	0	0	1	1	1	0	1	0	1	0	0	0	1	0	0	8	0	934.512	Q4J8X2	Q4J8X2	344	351	yes	yes	3	0.0094603	51.346	3129.3	3094.2			1070	555	1091
DFTILDHEREDGVSGLISIIGGK	EDGRKASRDFTILDHE	LISIIGGKFTTSRLVG	R	D	F	G	K	F	0	1	0	3	0	0	2	4	1	4	2	1	0	1	0	2	1	0	0	1	0	0	23	1	2470.27	Q4J7A2	Q4J7A2	325	347	yes	yes	4;5	2.0225e-12	45.363	14338	21380			1071	264	1092
DFTLKTILNQIFEDLRDDVAR	YPDKKLTRDFTLKTIL	DLRDDVARILFGE___	R	D	F	A	R	I	1	2	1	4	0	1	1	0	0	2	3	1	0	2	0	0	2	0	0	1	0	0	21	2	2521.32	Q4J8M1	Q4J8M1	167	187	yes	yes	3	2.1153e-11	45.916	6384.1	6927.2			1072	495	1093
DFVAQTHLNAANLILPIFVK	LRSNKLLRDFVAQTHL	LILPIFVKDGISEPEQ	R	D	F	V	K	D	3	0	2	1	0	1	0	0	1	2	3	1	0	2	1	0	1	0	0	2	0	0	20	0	2223.24	Q4JAM8	Q4JAM8	20	39	yes	yes	3	2.4918e-30	85.087	11908	8555			1073	957	1094
DGDHLLR	HTYYRLTRDGDHLLRR	RDGDHLLRRLDEKDII	R	D	G	L	R	R	0	1	0	2	0	0	0	1	1	0	2	0	0	0	0	0	0	0	0	0	0	0	7	0	824.414	Q4J7U2	Q4J7U2	89	95	yes	yes	3	0.036606	44.692	3628	3476.9			1074	338	1095
DGDRIFSR	NEEGFSIRDGDRIFSR	DGDRIFSRLLPELSDI	R	D	G	S	R	L	0	2	0	2	0	0	0	1	0	1	0	0	0	1	0	1	0	0	0	0	0	0	8	1	964.473	Q4J8B0	Q4J8B0	166	173	yes	yes	3	0.0085465	45.022	5560	9136.2			1075	420	1096
DGEILINEFAPR	MGIEFFVRDGEILINE	LINEFAPRVHNTGHYT	R	D	G	P	R	V	1	1	1	1	0	0	2	1	0	2	1	0	0	1	1	0	0	0	0	0	0	0	12	0	1372.7	Q4J9J2	Q4J9J2	249	260	yes	yes	2;3	3.2183e-06	69.864	11951	8146.4			1076	709	1097
DGELANYISPIIDQEVSQVLNHVK	QFASQYFRDGELANYI	SQVLNHVKLVDVFKKF	R	D	G	V	K	L	1	0	2	2	0	2	2	1	1	3	2	1	0	0	1	2	0	0	1	3	0	0	24	0	2680.37	Q4J827	Q4J827	146	169	yes	yes	4	4.1373e-10	43.841	3937.6	3663.2			1077	381	1098
DGEVVVIR	GIQSNEVKDGEVVVIR	DGEVVVIRYEGPKGGP	K	D	G	I	R	Y	0	1	0	1	0	0	1	1	0	1	0	0	0	0	0	0	0	0	0	3	0	0	8	0	885.492	Q4J860	Q4J860	429	436	yes	yes	2	0.031972	44.753	7198.1	4962.2			1078	396	1099
DGFEYAMQLMESTIQHLRR	IGKAEDARDGFEYAMQ	STIQHLRRIIESNGDI	R	D	G	R	R	I	1	2	0	1	0	2	2	1	1	1	2	0	2	1	0	1	1	0	1	0	0	0	19	1	2324.1	Q4J8X7	Q4J8X7	303	321	yes	yes	4	2.3761e-07	42.068	1710.3	1856.2			1079	560	1100
DGIGEGK	ASLSRLMRDGIGEGKT	RDGIGEGKTRDDHKDL	R	D	G	G	K	T	0	0	0	1	0	0	1	3	0	1	0	1	0	0	0	0	0	0	0	0	0	0	7	0	674.324	Q4J8L8	Q4J8L8	359	365	yes	yes	2;3	0.026895	65.252	10888	15645			1080	492	1101
DGIRDPEGETIQR	VELIIISKDGIRDPEG	PEGETIQRYVVQKSTN	K	D	G	Q	R	Y	0	2	0	2	0	1	2	2	0	2	0	0	0	0	1	0	1	0	0	0	0	0	13	1	1484.72	Q4J8F9	Q4J8F9	16	28	yes	yes	3	1.2091e-05	54.09	2148.4	2790			1081	457	1102
DGIREK	PKGVMSHRDGIREKIG	HRDGIREKIGGVTLGY	R	D	G	E	K	I	0	1	0	1	0	0	1	1	0	1	0	1	0	0	0	0	0	0	0	0	0	0	6	1	716.382	O05636	O05636	118	123	yes	yes	3	0.051417	37.646	4144	7500.1			1082	30	1103
DGISEPEQIQSMPDVYR	LILPIFVKDGISEPEQ	QSMPDVYRYPPNDKLI	K	D	G	Y	R	Y	0	1	0	2	0	2	2	1	0	2	0	0	1	0	2	2	0	0	1	1	0	0	17	0	1962.9	Q4JAM8	Q4JAM8	40	56	yes	yes	3	6.9742e-26	106.38	2154	2199.8			1083	957	1104
DGKNLMYDPNDEYAELSQIGR	THFSLWTKDGKNLMYD	AELSQIGRYIIGGLLE	K	D	G	G	R	Y	1	1	2	3	0	1	2	2	0	1	2	1	1	0	1	1	0	0	2	0	0	0	21	1	2427.1	Q9HH09	Q9HH09	278	298	yes	yes	3;4	1.5717e-43	99.603	9605.6	21625			1084	1356	1105
DGKNLMYDPNDEYAELSQIGRYIIGGLLEHGR	THFSLWTKDGKNLMYD	GGLLEHGRALSAIVAP	K	D	G	G	R	A	1	2	2	3	0	1	3	5	1	3	4	1	1	0	1	1	0	0	3	0	0	0	32	2	3635.77	Q9HH09	Q9HH09	278	309	yes	yes	5	2.7638e-66	96.068	4127	6050.9			1085	1356	1106
DGLPEDYASALLALLSAYEVTGK	TRRLTGGKDGLPEDYA	SAYEVTGKMKYRDLAL	K	D	G	G	K	M	4	0	0	2	0	0	2	2	0	0	5	1	0	0	1	2	1	0	2	1	0	0	23	0	2395.22	Q4JC62	Q4JC62	450	472	yes	yes	3	0.0021132	21.242	1458.2	843.95			1086	1248	1107
DGPLGGSSSFYYKEPSYLEEAK	YLHLSAGRDGPLGGSS	PSYLEEAKVIRNQFGK	R	D	G	A	K	V	1	0	0	1	0	0	3	3	0	0	2	2	0	1	2	4	0	0	3	0	0	0	22	1	2423.12	Q4J6J5	Q4J6J5	245	266	yes	yes	4	6.4841e-24	61.862	5849.4	7702			1087	143	1108
DGRAIAGGGAVETEIAK	GTVADVVRDGRAIAGG	AVETEIAKRLRKYAPQ	R	D	G	A	K	R	4	1	0	1	0	0	2	4	0	2	0	1	0	0	0	0	1	0	0	1	0	0	17	1	1613.84	Q9V2T4	Q9V2T4	411	427	yes	yes	3;4	1.2365e-11	55.437	21825	39262			1088	1360	1109
DGSDFIK	HAARKVLRDGSDFIKV	RDGSDFIKVFATGGVL	R	D	G	I	K	V	0	0	0	2	0	0	0	1	0	1	0	1	0	1	0	1	0	0	0	0	0	0	7	0	780.365	Q4J7U0	Q4J7U0	174	180	yes	yes	2	0.022298	76.134	14688	12448			1089	337	1110
DGSDFIKVFATGGVLSQR	HAARKVLRDGSDFIKV	TGGVLSQRDKPENPQL	R	D	G	Q	R	D	1	1	0	2	0	1	0	3	0	1	1	1	0	2	0	2	1	0	0	2	0	0	18	1	1895.97	Q4J7U0	Q4J7U0	174	191	yes	yes	3;4	2.6438e-14	61.015	27849	34942			1090	337	1111
DGSIFEVIPLESSR	ITGLITVKDGSIFEVI	VIPLESSRYYPKVGDT	K	D	G	S	R	Y	0	1	0	1	0	0	2	1	0	2	1	0	0	1	1	3	0	0	0	1	0	0	14	0	1547.78	Q4JB26	Q4JB26	53	66	yes	yes	2;3	2.1512e-28	123.76	8961.6	8730.4			1091	1039	1112
DGTFVNTERR	PVASNLEKDGTFVNTE	TFVNTERRIQRFYKAM	K	D	G	R	R	I	0	2	1	1	0	0	1	1	0	0	0	0	0	1	0	0	2	0	0	1	0	0	10	1	1193.58	Q4JBU3	Q4JBU3	699	708	yes	yes	3	0.0032	39.848	5059.9	6860			1092	1174	1113
DGTLDYPHQTSYGISDR	FDLKVQRKDGTLDYPH	TSYGISDRVIAVAVSI	K	D	G	D	R	V	0	1	0	3	0	1	0	2	1	1	1	0	0	0	1	2	2	0	2	0	0	0	17	0	1923.86	Q4J8L4	Q4J8L4	249	265	yes	yes	3	0.068816	18.09	2194.6	4013.8			1093	489	1114
DGTRASEIDR	EEAIDAVRDGTRASEI	TRASEIDRIARNVIEK	R	D	G	D	R	I	1	2	0	2	0	0	1	1	0	1	0	0	0	0	0	1	1	0	0	0	0	0	10	1	1118.53	Q4J8S7	Q4J8S7	272	281	yes	yes	3	0.061893	20.207	951.23	1107.2			1094	535	1115
DGTVLGIK	TGEVAVKKDGTVLGIK	DGTVLGIKGKLLLDLG	K	D	G	I	K	G	0	0	0	1	0	0	0	2	0	1	1	1	0	0	0	0	1	0	0	1	0	0	8	0	801.46	Q4J6M3	Q4J6M3	300	307	yes	yes	2	0.00065954	111.17	15775	19073			1095	164	1116
DGVAFMTIHAGLTR	SIVERQLKDGVAFMTI	TIHAGLTRELAIRALK	K	D	G	T	R	E	2	1	0	1	0	0	0	2	1	1	1	0	1	1	0	0	2	0	0	1	0	0	14	0	1487.76	Q4JCB9	Q4JCB9	154	167	yes	yes	3	9.9938e-10	74.789	4862.5	4399.4			1096	1282	1117
DGVDVFFR	YDVVGFFRDGVDVFFR	DGVDVFFRTSSLTLKK	R	D	G	F	R	T	0	1	0	2	0	0	0	1	0	0	0	0	0	2	0	0	0	0	0	2	0	0	8	0	953.461	Q4J7Q1	Q4J7Q1	770	777	yes	yes	2	0.016515	62.582	8898	6081.7			1097	320	1118
DGVIPAENVLK	IKAPKLTRDGVIPAEN	IPAENVLKVAKGTKVK	R	D	G	L	K	V	1	0	1	1	0	0	1	1	0	1	1	1	0	0	1	0	0	0	0	2	0	0	11	0	1153.63	Q4J6V5	Q4J6V5	635	645	yes	yes	2;3	3.2252e-06	93.623	21615	20502			1098	212	1119
DGVTMELRR	KYRLVIKKDGVTMELR	GVTMELRRLSTSEKTT	K	D	G	R	R	L	0	2	0	1	0	0	1	1	0	0	1	0	1	0	0	0	1	0	0	1	0	0	9	1	1075.54	Q4JCK3	Q4JCK3	492	500	yes	yes	3	0.015308	41.724	7321.2	9409.8			1099	1324	1120
DGVVLAADRR	TTVGIKVKDGVVLAAD	VVLAADRRASAGYYVA	K	D	G	R	R	A	2	2	0	2	0	0	0	1	0	0	1	0	0	0	0	0	0	0	0	2	0	0	10	1	1070.58	Q4JAA8	Q4JAA8	20	29	yes	yes	2;3	2.6119e-05	88.495	6952.8	6368.9			1100	873	1121
DGVVLAAER	TAIGIKTKDGVVLAAE	GVVLAAERRLSYGDFV	K	D	G	E	R	R	2	1	0	1	0	0	1	1	0	0	1	0	0	0	0	0	0	0	0	2	0	0	9	0	928.498	Q4JAY3	Q4JAY3	15	23	yes	yes	2;3	0.0018567	64.82	7367.7	9816.1			1101	1011	1122
DGVVLAAERR	TAIGIKTKDGVVLAAE	VVLAAERRLSYGDFVL	K	D	G	R	R	L	2	2	0	1	0	0	1	1	0	0	1	0	0	0	0	0	0	0	0	2	0	0	10	1	1084.6	Q4JAY3	Q4JAY3	15	24	yes	yes	3	1.8744e-06	101.38	6374.5	6775.9			1102	1011	1123
DGWELEVGK	YSSTTLVKDGWELEVG	GWELEVGKMGFMEVRK	K	D	G	G	K	M	0	0	0	1	0	0	2	2	0	0	1	1	0	0	0	0	0	1	0	1	0	0	9	0	1031.49	Q4JBP4	Q4JBP4	623	631	yes	yes	3	0.00074835	66.27	17584	8611.7			1103	1139	1124
DHLTNPTQGR	VKWIETRRDHLTNPTQ	LTNPTQGRGVKSKVRL	R	D	H	G	R	G	0	1	1	1	0	1	0	1	1	0	1	0	0	0	1	0	2	0	0	0	0	0	10	0	1137.55	Q4J9Z7	Q4J9Z7	258	267	yes	yes	2	0.0077118	40.154	1693.6	1461.1			1104	791	1125
DHQEAGIDVPTDGEMR	DAVVTVVRDHQEAGID	VPTDGEMRRDEMVEFF	R	D	H	M	R	R	1	1	0	3	0	1	2	2	1	1	0	0	1	0	1	0	1	0	0	1	0	0	16	0	1768.77	Q4JAI4	Q4JAI4	53	68	yes	yes	3	1.4575e-12	66.022	12101	11155			1105	921	1126
DHSNVYVMGDATDLPVSK	DKFTLRMKDHSNVYVM	ATDLPVSKAGSTADFE	K	D	H	S	K	A	1	0	1	3	0	0	0	1	1	0	1	1	1	0	1	2	1	0	1	3	0	0	18	0	1946.9	Q4JBT2	Q4JBT2	284	301	yes	yes	3	3.6908e-06	40.614	7164.9	6857.3			1106	1167	1127
DIAESLGYFK	DPYWRLQRDIAESLGY	AESLGYFKAAQIHSKF	R	D	I	F	K	A	1	0	0	1	0	0	1	1	0	1	1	1	0	1	0	1	0	0	1	0	0	0	10	0	1141.57	Q4JBG7	Q4JBG7	227	236	yes	yes	2;3	8.2211e-46	166.97	48190	36218			1107	1098	1128
DIAIAISGSGR	IVPAIGERDIAIAISG	IAISGSGRTRLILTAA	R	D	I	G	R	T	2	1	0	1	0	0	0	2	0	3	0	0	0	0	0	2	0	0	0	0	0	0	11	0	1058.57	Q4JAQ6	Q4JAQ6	107	117	yes	yes	3	0.04717	23.468	3752.8	4504.3			1108	977	1129
DIAIEIVAK	TWEKAKNKDIAIEIVA	IAIEIVAKTATILANI	K	D	I	A	K	T	2	0	0	1	0	0	1	0	0	3	0	1	0	0	0	0	0	0	0	1	0	0	9	0	970.57	Q4JC19	Q4JC19	68	76	yes	yes	2;3	0.00072399	66.692	11537	11027			1109	1223	1130
DIANEYWYIFFHQIPIAEK	KGMRGRWRDIANEYWY	HQIPIAEKMITSNLRD	R	D	I	E	K	M	2	0	1	1	0	1	2	0	1	4	0	1	0	2	1	0	0	1	2	0	0	0	19	0	2396.18	Q4J9V9	Q4J9V9	130	148	yes	yes	4	0.001282	23.027	2771.1	2683.3			1110	773	1131
DIDIATK	CTAHGLSKDIDIATKK	KDIDIATKKVFETLGL	K	D	I	T	K	K	1	0	0	2	0	0	0	0	0	2	0	1	0	0	0	0	1	0	0	0	0	0	7	0	774.412	F2Z6A8	F2Z6A8	17	23	yes	yes	2;3	0.012044	91.853	24971	23677			1111	16	1132
DIDMYVK	NKEKVLGKDIDMYVKI	KDIDMYVKIVEREEKI	K	D	I	V	K	I	0	0	0	2	0	0	0	0	0	1	0	1	1	0	0	0	0	0	1	1	0	0	7	0	882.416	Q4JAF0	Q4JAF0	406	412	yes	yes	2;3	0.031732	58.981	17919	14592			1112	897	1133
DIEDIPR	NENAYLRKDIEDIPRN	KDIEDIPRNLREALRE	K	D	I	P	R	N	0	1	0	2	0	0	1	0	0	2	0	0	0	0	1	0	0	0	0	0	0	0	7	0	856.429	Q4J6Z7	Q4J6Z7	372	378	yes	yes	2	0.033948	67.981	5338.9	4862.9			1113	232	1134
DIEPVTAIK	MCYNVCPRDIEPVTAI	IEPVTAIKKTRAFSRL	R	D	I	I	K	K	1	0	0	1	0	0	1	0	0	2	0	1	0	0	1	0	1	0	0	1	0	0	9	0	984.549	Q4JA38	Q4JA38	223	231	yes	yes	2	0.00098446	87.258	12971	11654			1114	820	1135
DIGFSSEYNEVIVIGNSFVR	VANNVKRKDIGFSSEY	VIGNSFVRKLEKNYKT	K	D	I	V	R	K	0	1	2	1	0	0	2	2	0	3	0	0	0	2	0	3	0	0	1	3	0	0	20	0	2244.11	Q4JBG1	Q4JBG1	364	383	yes	yes	3	5.1499e-07	42.118	1522.4	1641.9			1115	1096	1136
DIGGGTVVITPGEHDYFIVVR	NNITVVRRDIGGGTVV	HDYFIVVRAEEVPRNP	R	D	I	V	R	A	0	1	0	2	0	0	1	4	1	3	0	0	0	1	1	0	2	0	1	4	0	0	21	0	2243.16	Q4JBR2	Q4JBR2	74	94	yes	yes	4	5.0158e-37	89.859	4170.7	3606.5			1116	1152	1137
DIGKLDVQR	IYEGISSRDIGKLDVQ	IGKLDVQRGIMDKIVT	R	D	I	Q	R	G	0	1	0	2	0	1	0	1	0	1	1	1	0	0	0	0	0	0	0	1	0	0	9	1	1042.58	Q4J8D2	Q4J8D2	182	190	yes	yes	4	0.012467	27.481	10064	12292			1117	435	1138
DIGRELAMK	MGLVVISKDIGRELAM	IGRELAMKFKEAYVKS	K	D	I	M	K	F	1	1	0	1	0	0	1	1	0	1	1	1	1	0	0	0	0	0	0	0	0	0	9	1	1031.54	Q4JCL1	Q4JCL1	196	204	yes	yes	4	0.032613	21.993	6118.1	6494.6			1118	1331	1139
DIINYVLPESVVSFIENFQKDTFS	LVIYMLARDIINYVLP	NFQKDTFS________	R	D	I	F	S	-	0	0	2	2	0	1	2	0	0	3	1	1	0	3	1	3	1	0	1	3	0	0	24	1	2803.4	Q4JB00	Q4JB00	216	239	yes	yes	3;4	1.4234e-32	78.272	10321	5283.5			1119	1023	1140
DIIQNIQIK	IPSIHITRDIIQNIQI	IIQNIQIKNFGEIQGL	R	D	I	I	K	N	0	0	1	1	0	2	0	0	0	4	0	1	0	0	0	0	0	0	0	0	0	0	9	0	1083.63	Q4J8F0	Q4J8F0	333	341	yes	yes	3	0.00084174	64.654	13420	9833.9			1120	448	1141
DIKGDER	KSVSQFIRDIKGDERI	RDIKGDERIRDVTKND	R	D	I	E	R	I	0	1	0	2	0	0	1	1	0	1	0	1	0	0	0	0	0	0	0	0	0	0	7	1	831.409	Q4JBW3	Q4JBW3	157	163	yes	yes	3	0.032458	37.159	3270.5	9359.4			1121	1190	1142
DILNRLYSISGK	VAGIISARDILNRLYS	RLYSISGKKKSSILTE	R	D	I	G	K	K	0	1	1	1	0	0	0	1	0	2	2	1	0	0	0	2	0	0	1	0	0	0	12	1	1377.76	Q4JC48	Q4JC48	176	187	yes	yes	4	2.6628e-05	47.712	4433.7	7952.9			1122	1239	1143
DILPGTGLMYVR	RQCSFCGKDILPGTGL	GTGLMYVRNDGSLLWF	K	D	I	V	R	N	0	1	0	1	0	0	0	2	0	1	2	0	1	0	1	0	1	0	1	1	0	0	12	0	1333.71	Q4JAV2	Q4JAV2	13	24	yes	yes	2;3	1.409e-09	84.479	16425	13487			1123	1003	1144
DILQVHTR	PPDTKGRKDILQVHTR	DILQVHTRNMPITDDV	K	D	I	T	R	N	0	1	0	1	0	1	0	0	1	1	1	0	0	0	0	0	1	0	0	1	0	0	8	0	980.54	Q07590	Q07590	387	394	yes	yes	2;3	8.5289e-06	121.09	32026	30098			1124	101	1145
DILYELSFIEDKFQFSK	LAGKCPVRDILYELSF	EDKFQFSKFLRNVPGN	R	D	I	S	K	F	0	0	0	2	0	1	2	0	0	2	2	2	0	3	0	2	0	0	1	0	0	0	17	1	2121.07	Q4JC14	Q4JC14	102	118	yes	yes	4	7.0943e-06	40.493	6994.6	9222.4			1125	1219	1146
DIMDQMPNPKA	REYVKLVRDIMDQMPN	DQMPNPKA________	R	D	I	K	A	-	1	0	1	2	0	1	0	0	0	1	0	1	2	0	2	0	0	0	0	0	0	0	11	1	1258.57	Q4J6K2	Q4J6K2	480	490	yes	yes	2;3	0.00032243	54.259	14561	21260			1126	149	1147
DINDLPQATK	DPSFSNIKDINDLPQA	NDLPQATKNKIVHFFE	K	D	I	T	K	N	1	0	1	2	0	1	0	0	0	1	1	1	0	0	1	0	1	0	0	0	0	0	10	0	1113.57	P50308	P50308	119	128	yes	yes	3	3.7509e-05	90.149	11916	10694			1127	95	1148
DINGSPLNPSVR	QVLSGEKRDINGSPLN	SPLNPSVREYPEEFIQ	R	D	I	V	R	E	0	1	2	1	0	0	0	1	0	1	1	0	0	0	2	2	0	0	0	1	0	0	12	0	1267.65	Q4J8L8	Q4J8L8	115	126	yes	yes	2;3	1.2307e-10	99.161	17530	17434			1128	492	1149
DINGSPLNPSVREYPEEFIQTGVSAIDGLTSLLR	QVLSGEKRDINGSPLN	DGLTSLLRGQKLPIFS	R	D	I	L	R	G	1	2	2	2	0	1	3	3	0	3	4	0	0	1	3	4	2	0	1	2	0	0	34	1	3686.88	Q4J8L8	Q4J8L8	115	148	yes	yes	3;4	5.8139e-58	78.531	13222	9127			1129	492	1150
DIPGVK	FYEDAISRDIPGVKTA	SRDIPGVKTAEKIAYF	R	D	I	V	K	T	0	0	0	1	0	0	0	1	0	1	0	1	0	0	1	0	0	0	0	1	0	0	6	0	627.359	Q4JCA7	Q4JCA7	19	24	yes	yes	3	0.025713	58.661	15664	13010			1130	1276	1151
DIPGYVVNR	KQPIMINKDIPGYVVN	IPGYVVNRILGGINIA	K	D	I	N	R	I	0	1	1	1	0	0	0	1	0	1	0	0	0	0	1	0	0	0	1	2	0	0	9	0	1031.54	Q4J9R9	Q4J9R9	187	195	yes	yes	2;3	0.00034472	95.608	20852	20793			1131	750	1152
DIPNTVIALGGGGR	HVDLSQFKDIPNTVIA	IALGGGGRGDFDTVKN	K	D	I	G	R	G	1	1	1	1	0	0	0	4	0	2	1	0	0	0	1	0	1	0	0	1	0	0	14	0	1338.73	Q4JB74	Q4JB74	204	217	yes	yes	2	2.901e-07	55.98	4556.8	3979.6			1132	1061	1153
DIPQNVYVEPER	KYFDEVIKDIPQNVYV	NVYVEPERLKSEDPLY	K	D	I	E	R	L	0	1	1	1	0	1	2	0	0	1	0	0	0	0	2	0	0	0	1	2	0	0	12	0	1457.72	Q4JBV7	Q4JBV7	250	261	yes	yes	3	6.101e-05	52.576	4030.1	3525.6			1133	1186	1154
DIQLDLIISSFTK	NLSYLLGRDIQLDLII	LIISSFTKAFEEILSV	R	D	I	T	K	A	0	0	0	2	0	1	0	0	0	3	2	1	0	1	0	2	1	0	0	0	0	0	13	0	1491.82	Q4JBV6	Q4JBV6	196	208	yes	yes	3	6.3458e-09	54.09	4812.6	3110			1134	1185	1155
DIQNNVANRR	KVEGIVERDIQNNVAN	QNNVANRRELYIKLFH	R	D	I	R	R	E	1	2	3	1	0	1	0	0	0	1	0	0	0	0	0	0	0	0	0	1	0	0	10	1	1198.62	Q4JAF9	Q4JAF9	20	29	yes	yes	3	0.0023611	42.718	2292.2	1626.6			1135	904	1156
DISDVAAIPGR	GYSLSNAKDISDVAAI	DVAAIPGRLTVAFNRV	K	D	I	G	R	L	2	1	0	2	0	0	0	1	0	2	0	0	0	0	1	1	0	0	0	1	0	0	11	0	1112.58	Q4J6E7	Q4J6E7	44	54	yes	yes	2	3.9786e-08	102.4	12644	9705.3			1136	118	1157
DISDVAAIPGRLTVAFNR	GYSLSNAKDISDVAAI	RLTVAFNRVIYCLPPS	K	D	I	N	R	V	3	2	1	2	0	0	0	1	0	2	1	0	0	1	1	1	1	0	0	2	0	0	18	1	1914.03	Q4J6E7	Q4J6E7	44	61	yes	yes	3	4.3474e-06	37.171	11026	18808			1137	118	1158
DISFSSLCEHHLLPIIGK	EDQIVLVKDISFSSLC	HLLPIIGKVHVAYVVG	K	D	I	G	K	V	0	0	0	1	1	0	1	1	2	3	3	1	0	1	1	3	0	0	0	0	0	0	18	0	2054.03	Q4J8S2	Q4J8S2	82	99	yes	yes	5	1.6943e-06	36.597	1439.9	1189.2			1138	532	1159
DISKGGLVGALLPILVR	DGKIIFAKDISKGGLV	ALLPILVRGFGVSIDT	K	D	I	V	R	G	1	1	0	1	0	0	0	3	0	2	4	1	0	0	1	1	0	0	0	2	0	0	17	1	1720.06	Q4J8F8	Q4J8F8	602	618	yes	yes	3	6.3677e-23	93.427	14687	18232			1139	456	1160
DISPSELGSVVIR	GKFGGSLKDISPSELG	ELGSVVIREAVNRAKV	K	D	I	I	R	E	0	1	0	1	0	0	1	1	0	2	1	0	0	0	1	3	0	0	0	2	0	0	13	0	1370.74	Q4JA55	Q4JA55	23	35	yes	yes	2	3.2379e-12	101.33	9908.6	5198.7			1140	833	1161
DITEAEIVAEK	DIGPISKRDITEAEIV	EAEIVAEKAKEYGIIA	R	D	I	E	K	A	2	0	0	1	0	0	3	0	0	2	0	1	0	0	0	0	1	0	0	1	0	0	11	0	1216.62	P95691	P95691	398	408	yes	yes	2;3	1.513e-06	76.332	10668	8258.2			1141	99	1162
DITLWAK	LGDEATKKDITLWAKR	KDITLWAKRRGVKIVK	K	D	I	A	K	R	1	0	0	1	0	0	0	0	0	1	1	1	0	0	0	0	1	1	0	0	0	0	7	0	845.465	Q4JBT3	Q4JBT3	49	55	yes	yes	3	0.010974	75.311	5302.7	7693.6			1142	1168	1163
DITLWAKR	LGDEATKKDITLWAKR	DITLWAKRRGVKIVKE	K	D	I	K	R	R	1	1	0	1	0	0	0	0	0	1	1	1	0	0	0	0	1	1	0	0	0	0	8	1	1001.57	Q4JBT3	Q4JBT3	49	56	yes	yes	2;3;4	0.0030161	80.438	29159	41253			1143	1168	1164
DIVAADR	AQKGGILRDIVAADRA	RDIVAADRALTFVMEK	R	D	I	D	R	A	2	1	0	2	0	0	0	0	0	1	0	0	0	0	0	0	0	0	0	1	0	0	7	0	758.392	Q4J7X4	Q4J7X4	55	61	yes	yes	1;2	2.9033e-05	135.84	57811	85588			1144	356	1165
DIVAADRALTFVMEK	AQKGGILRDIVAADRA	ALTFVMEKVPEGMKVT	R	D	I	E	K	V	3	1	0	2	0	0	1	0	0	1	1	1	1	1	0	0	1	0	0	2	0	0	15	1	1677.88	Q4J7X4	Q4J7X4	55	69	yes	yes	4	2.8457e-13	79.652	5133.7	10832			1145	356	1166
DIVDTLEMVR	GHAGATKKDIVDTLEM	VDTLEMVRQNKITPVI	K	D	I	V	R	Q	0	1	0	2	0	0	1	0	0	1	1	0	1	0	0	0	1	0	0	2	0	0	10	0	1189.6	Q4J9R3	Q4J9R3	289	298	yes	yes	2;3	0.00083908	57.785	15482	13461			1146	744	1167
DIVEIAK	PELRSKAKDIVEIAKE	KDIVEIAKELVNYVNS	K	D	I	A	K	E	1	0	0	1	0	0	1	0	0	2	0	1	0	0	0	0	0	0	0	1	0	0	7	0	786.449	Q4J8P2	Q4J8P2	46	52	yes	yes	3	0.036606	44.692	6564.8	6247.7			1147	508	1168
DIVQKLENISADSIR	IIEKIQVRDIVQKLEN	NISADSIRYIVFDGVI	R	D	I	I	R	Y	1	1	1	2	0	1	1	0	0	3	1	1	0	0	0	2	0	0	0	1	0	0	15	1	1699.91	Q4JCH7	Q4JCH7	349	363	yes	yes	2;3;4	4.2851e-16	92.265	32140	26980			1148	1311	1169
DIWPTTK	NGNPVYLRDIWPTTKE	RDIWPTTKEISEYIKL	R	D	I	T	K	E	0	0	0	1	0	0	0	0	0	1	0	1	0	0	1	0	2	1	0	0	0	0	7	0	859.444	Q4J9H0	Q4J9H0	549	555	yes	yes	3	0.046377	40.268	8555.5	8548.7			1149	692	1170
DIYNATR	ERVPMFNRDIYNATRI	RDIYNATRIRKLIMEN	R	D	I	T	R	I	1	1	1	1	0	0	0	0	0	1	0	0	0	0	0	0	1	0	1	0	0	0	7	0	851.414	Q4JBW3	Q4JBW3	125	131	yes	yes	2	0.033675	72.23	7186.2	8461.3			1150	1190	1171
DKEELTYR	KNRVLITRDKEELTYR	DKEELTYRILEGKASK	R	D	K	Y	R	I	0	1	0	1	0	0	2	0	0	0	1	1	0	0	0	0	1	0	1	0	0	0	8	1	1052.51	Q4JC50	Q4JC50	210	217	yes	yes	2;3	0.003743	70.908	16449	25517			1151	1241	1172
DKFLEFETAVDREGNVLGIR	FLSAGHGRDKFLEFET	EGNVLGIRGRLVGNLG	R	D	K	I	R	G	1	2	1	2	0	0	3	2	0	1	2	1	0	2	0	0	1	0	0	2	0	0	20	2	2307.19	Q4JA14	Q4JA14	257	276	yes	yes	4	0.0005325	25.987	10851	12228			1152	806	1173
DKIVTEEEINR	EVALNEYRDKIVTEEE	VTEEEINRGVNSEGKV	R	D	K	N	R	G	0	1	1	1	0	0	3	0	0	2	0	1	0	0	0	0	1	0	0	1	0	0	11	1	1344.69	Q4J6C9	Q4J6C9	250	260	yes	yes	3	0.0013979	36.658	14834	14812			1153	105	1174
DKMSSVLF	RKHLSLFRDKMSSVLF	DKMSSVLF________	R	D	K	L	F	-	0	0	0	1	0	0	0	0	0	0	1	1	1	1	0	2	0	0	0	1	0	0	8	1	925.458	Q4J893	Q4J893	204	211	yes	yes	3	0.012619	40.067	3617.1	2878.3			1154	412	1175
DLAEEIYVR	LLGKHGLRDLAEEIYV	LAEEIYVRSHYAKKKF	R	D	L	V	R	S	1	1	0	1	0	0	2	0	0	1	1	0	0	0	0	0	0	0	1	1	0	0	9	0	1106.56	Q4J915	Q4J915	359	367	yes	yes	2	0.0095495	45.598	10744	9134.4			1155	588	1176
DLAEEVEVEYEPLPSVIDVEEALSNKER	TNDEYKARDLAEEVEV	EALSNKERAMSELESN	R	D	L	E	R	A	2	1	1	2	0	0	8	0	0	1	3	1	0	0	2	2	0	0	1	4	0	0	28	1	3200.56	Q4J719	Q4J719	98	125	yes	yes	3;4;5	9.8899e-126	156.47	23928	31223			1156	245	1177
DLASVIHTELAK	IKRNSTPKDLASVIHT	VIHTELAKGFLYAIDA	K	D	L	A	K	G	2	0	0	1	0	0	1	0	1	1	2	1	0	0	0	1	1	0	0	1	0	0	12	0	1295.71	Q4JB19	Q4JB19	354	365	yes	yes	3;4	1.2075e-09	77.062	22761	20774			1157	1034	1178
DLDEAGYKDVAIMAYSAK	GVVGAIRRDLDEAGYK	AIMAYSAKYASTFYSP	R	D	L	A	K	Y	4	0	0	3	0	0	1	1	0	1	1	2	1	0	0	1	0	0	2	1	0	0	18	1	1958.93	Q4JAM8	Q4JAM8	185	202	yes	yes	3;4;5	1.1416e-23	87.676	68533	43572			1158	957	1179
DLDLIIENMLTPR	GLTLKQQRDLDLIIEN	IENMLTPR________	R	D	L	P	R	-	0	1	1	2	0	0	1	0	0	2	3	0	1	0	1	0	1	0	0	0	0	0	13	0	1541.81	Q4J9S1	Q4J9S1	184	196	yes	yes	3	1.5592e-09	76.073	866	1225.5			1159	752	1180
DLEELVQASIAK	QLFKRISRDLEELVQA	LVQASIAKLKEYIFKS	R	D	L	A	K	L	2	0	0	1	0	1	2	0	0	1	2	1	0	0	0	1	0	0	0	1	0	0	12	0	1314.7	Q4J9G1	Q4J9G1	104	115	yes	yes	2;3	3.2958e-21	126.1	19506	10912			1160	687	1181
DLEGLLR	YVILSTKRDLEGLLRI	RDLEGLLRIGAKINAR	R	D	L	L	R	I	0	1	0	1	0	0	1	1	0	0	3	0	0	0	0	0	0	0	0	0	0	0	7	0	814.455	Q4J9D6	Q4J9D6	204	210	yes	yes	2	0.020894	77.282	4730.3	4067.8			1161	669	1182
DLEIAVR	FATKHMAKDLEIAVRE	KDLEIAVRESQNLKVI	K	D	L	V	R	E	1	1	0	1	0	0	1	0	0	1	1	0	0	0	0	0	0	0	0	1	0	0	7	0	814.455	Q4JBM8	Q4JBM8	233	239	yes	yes	2	0.012464	87.323	17237	17661			1162	1131	1183
DLEIAVRESQNLK	FATKHMAKDLEIAVRE	VRESQNLKVITPLTSI	K	D	L	L	K	V	1	1	1	1	0	1	2	0	0	1	2	1	0	0	0	1	0	0	0	1	0	0	13	1	1513.81	Q4JBM8	Q4JBM8	233	245	yes	yes	3	0.0003791	39.016	8435.1	17080			1163	1131	1184
DLEIESTAVYTTTPPITMYR	IPGPYKVRDLEIESTA	TPPITMYRGASRPEAT	R	D	L	Y	R	G	1	1	0	1	0	0	2	0	0	2	1	0	1	0	2	1	5	0	2	1	0	0	20	0	2300.12	Q4J6M3	Q4J6M3	341	360	yes	yes	2;3	2.0434e-20	72.163	14337	15849			1164	164	1185
DLELKIYPGAYHAFFNDR	SAMIKYKKDLELKIYP	YHAFFNDRGRVYNKEA	K	D	L	D	R	G	2	1	1	2	0	0	1	1	1	1	2	1	0	2	1	0	0	0	2	0	0	0	18	1	2168.07	Q4J857	Q4J857	218	235	yes	yes	4	8.3482e-16	70.094	7781.3	10335			1165	395	1186
DLELKIYPGAYHAFFNDRGR	SAMIKYKKDLELKIYP	AFFNDRGRVYNKEASE	K	D	L	G	R	V	2	2	1	2	0	0	1	2	1	1	2	1	0	2	1	0	0	0	2	0	0	0	20	2	2381.19	Q4J857	Q4J857	218	237	yes	yes	5;6	2.4259e-19	61.757	12466	15898			1166	395	1187
DLERAEEYEHITAR	MPTEEEKRDLERAEEY	EYEHITARATVIGKNK	R	D	L	A	R	A	2	2	0	1	0	0	4	0	1	1	1	0	0	0	0	0	1	0	1	0	0	0	14	1	1730.82	Q4J9G8	Q4J9G8	9	22	yes	yes	4	2.792e-08	62.081	3486.5	2012.1			1167	690	1188
DLETLASQIK	RLYEKLERDLETLASQ	ETLASQIKKELEERMQ	R	D	L	I	K	K	1	0	0	1	0	1	1	0	0	1	2	1	0	0	0	1	1	0	0	0	0	0	10	0	1116.6	Q4J9G5	Q4J9G5	108	117	yes	yes	2;3	9.5649e-05	86.898	25968	29416			1168	688	1189
DLFEFLK	________________	KDLFEFLKIDTTSAKG	K	D	L	L	K	I	0	0	0	1	0	0	1	0	0	0	2	1	0	2	0	0	0	0	0	0	0	0	7	0	910.48	Q4JBN8	Q4JBN8	6	12	yes	yes	3	0.031732	49.358	9225.2	6137.1			1169	1135	1190
DLFIDNAK	RKPGMSRRDLFIDNAK	DLFIDNAKIMIDLAKK	R	D	L	A	K	I	1	0	1	2	0	0	0	0	0	1	1	1	0	1	0	0	0	0	0	0	0	0	8	0	934.476	P11386	P11386	90	97	yes	yes	2;3;4	0.0023097	101.65	62581	77319			1170	47	1191
DLFIDNAKIMIDLAK	RKPGMSRRDLFIDNAK	KIMIDLAKKLPKKNKG	R	D	L	A	K	K	2	0	1	3	0	0	0	0	0	3	2	2	1	1	0	0	0	0	0	0	0	0	15	1	1718.93	P11386	P11386	90	104	yes	yes	2;3	4.4253e-30	121.99	56717	155850			1171	47	1192
DLFYTHAIVAPMYDR	IYKEATKKDLFYTHAI	IVAPMYDRSRPPSQWE	K	D	L	D	R	S	2	1	0	2	0	0	0	0	1	1	1	0	1	1	1	0	1	0	2	1	0	0	15	0	1810.87	Q4J6K2	Q4J6K2	143	157	yes	yes	3	0.00013935	40.857	5376.6	4120.9			1172	149	1193
DLGEPQMSYIPPQNPIIPSGIDIK	DKISVMSKDLGEPQMS	IPSGIDIKIVKSVIKN	K	D	L	I	K	I	0	0	1	2	0	2	1	2	0	5	1	1	1	0	5	2	0	0	1	0	0	0	24	0	2621.34	Q4J8B3	Q4J8B3	113	136	yes	yes	3	1.0833e-08	41.446	4931	4520.2			1173	421	1194
DLGGQLTLTDLIENYPGIESIGGR	LSTLVLSKDLGGQLTL	GIESIGGRGLSQKIYT	K	D	L	G	R	G	0	1	1	2	0	1	2	5	0	3	4	0	0	0	1	1	2	0	1	0	0	0	24	0	2530.29	Q4J9L4	Q4J9L4	38	61	yes	yes	3	3.2126e-32	76.21	2257.1	2192.7			1174	717	1195
DLGIEVYDAVR	LRRILQLRDLGIEVYD	IEVYDAVRLGLARILA	R	D	L	V	R	L	1	1	0	2	0	0	1	1	0	1	1	0	0	0	0	0	0	0	1	2	0	0	11	0	1248.63	Q4J827	Q4J827	222	232	yes	yes	2;3	8.6585e-12	117.79	50561	22144			1175	381	1196
DLGLTLGDIVNIR	EEESNPQKDLGLTLGD	LGDIVNIREGKK____	K	D	L	I	R	E	0	1	1	2	0	0	0	2	0	2	3	0	0	0	0	0	1	0	0	1	0	0	13	0	1397.79	Q4JAZ0	Q4JAZ0	147	159	yes	yes	2;3	1.6908e-07	74.987	7946.2	5004			1176	1016	1197
DLGMRELQDVLK	NPYAHKVRDLGMRELQ	RELQDVLKSLGE____	R	D	L	L	K	S	0	1	0	2	0	1	1	1	0	0	3	1	1	0	0	0	0	0	0	1	0	0	12	1	1415.74	Q4JC78	Q4JC78	326	337	yes	yes	3;4	1.8749e-06	70.089	27430	56493			1177	1260	1198
DLGMRELQDVLKSLGE	NPYAHKVRDLGMRELQ	DVLKSLGE________	R	D	L	G	E	-	0	1	0	2	0	1	2	2	0	0	4	1	1	0	0	1	0	0	0	1	0	0	16	2	1801.92	Q4JC78	Q4JC78	326	341	yes	yes	3	6.3003e-05	39.91	9974.7	33063			1178	1260	1199
DLGVISAK	VPLTIKQRDLGVISAK	DLGVISAKCSICGSPL	R	D	L	A	K	C	1	0	0	1	0	0	0	1	0	1	1	1	0	0	0	1	0	0	0	1	0	0	8	0	801.46	Q4JC86	Q4JC86	135	142	yes	yes	2;3	0.0022274	102.07	32650	27949			1179	1266	1200
DLGYNKLFEEWK	DRASKLAKDLGYNKLF	NKLFEEWKSRANEIKI	K	D	L	W	K	S	0	0	1	1	0	0	2	1	0	0	2	2	0	1	0	0	0	1	1	0	0	0	12	1	1540.76	Q4J9D4	Q4J9D4	410	421	yes	yes	4	0.011261	22.055	12498	9894			1180	667	1201
DLHGTQWGR	GQPNFEARDLHGTQWG	LHGTQWGRMCPFETPE	R	D	L	G	R	M	0	1	0	1	0	1	0	2	1	0	1	0	0	0	0	0	1	1	0	0	0	0	9	0	1068.51	P11513	P11513	442	450	yes	yes	2;3	3.3038e-08	118.33	12253	13461			1181	49	1202
DLHNYFFTHWK	SDVIKVERDLHNYFFT	NYFFTHWKINPEDFEQ	R	D	L	W	K	I	0	0	1	1	0	0	0	0	2	0	1	1	0	2	0	0	1	1	1	0	0	0	11	0	1506.7	Q4J9F4	Q4J9F4	83	93	yes	yes	4	0.00051833	38.783	4088.1	3090.9			1182	683	1203
DLIADMVEAQFNAHAFDALIGIGGCDK	MRYSLVSRDLIADMVE	IGIGGCDKTTPGILMA	R	D	L	D	K	T	5	0	1	4	1	1	1	3	1	3	2	1	1	2	0	0	0	0	0	1	0	0	27	0	2879.33	Q4J860	Q4J860	100	126	yes	yes	4	1.0458e-09	38.064	4925.5	3497.4			1183	396	1204
DLIAGVAVGK	ADAGIPMRDLIAGVAV	IAGVAVGKADGSLVLD	R	D	L	G	K	A	2	0	0	1	0	0	0	2	0	1	1	1	0	0	0	0	0	0	0	2	0	0	10	0	941.555	Q4JB27	Q4JB27	156	165	yes	yes	2;3	3.7081e-06	103.26	22369	24432			1184	1040	1205
DLIDYYDVVEVHEPSLFQK	KSTNSLLRDLIDYYDV	HEPSLFQKGIKGALLQ	R	D	L	Q	K	G	0	0	0	3	0	1	2	0	1	1	2	1	0	1	1	1	0	0	2	3	0	0	19	0	2308.13	Q4JAI5	Q4JAI5	167	185	yes	yes	3	5.544e-28	84.375	5579.1	6576.9			1185	922	1206
DLIEGGEGSLYLVR	PNWFFNMRDLIEGGEG	EGSLYLVRRVLDDFNK	R	D	L	V	R	R	0	1	0	1	0	0	2	3	0	1	3	0	0	0	0	1	0	0	1	1	0	0	14	0	1519.79	Q4J809	Q4J809	48	61	yes	yes	3	0.0024637	33.787	2301	1592.6			1186	370	1207
DLIPLIETGK	FLHKATGKDLIPLIET	IPLIETGKGLIRVEDI	K	D	L	G	K	G	0	0	0	1	0	0	1	1	0	2	2	1	0	0	1	0	1	0	0	0	0	0	10	0	1097.63	Q4JBV1	Q4JBV1	109	118	yes	yes	3	0.00041619	64.82	4586.1	3772.6			1187	1181	1208
DLIRQDDFLIR	GYRGYKIKDLIRQDDF	RQDDFLIRQSTIAKLQ	K	D	L	I	R	Q	0	2	0	3	0	1	0	0	0	2	2	0	0	1	0	0	0	0	0	0	0	0	11	1	1402.76	Q4J825	Q4J825	25	35	yes	yes	3	0.0014222	36.447	5976.9	6340.6			1188	380	1209
DLISFAR	NKAIERSRDLISFARS	RDLISFARSKHMTLAQ	R	D	L	A	R	S	1	1	0	1	0	0	0	0	0	1	1	0	0	1	0	1	0	0	0	0	0	0	7	0	820.444	Q4JAG4	Q4JAG4	244	250	yes	yes	2	0.0090962	105.04	11449	8426.6			1189	908	1210
DLISIGAAMLK	GMVTLGIKDLISIGAA	SIGAAMLKGKLVGDVL	K	D	L	L	K	G	2	0	0	1	0	0	0	1	0	2	2	1	1	0	0	1	0	0	0	0	0	0	11	0	1130.64	Q4JBT7	Q4JBT7	186	196	yes	yes	3	1.5668e-06	93.096	4050.3	3446.1			1190	1172	1211
DLLAIQAIR	LRGAASKRDLLAIQAI	LLAIQAIRAIDDIDKT	R	D	L	I	R	A	2	1	0	1	0	1	0	0	0	2	2	0	0	0	0	0	0	0	0	0	0	0	9	0	1011.61	F2Z5Z2	F2Z5Z2	136	144	yes	yes	2;3	2.831e-05	100.02	29216	29081			1191	8	1212
DLLDFYGINYK	GRSARSQRDLLDFYGI	DFYGINYKSIISSVME	R	D	L	Y	K	S	0	0	1	2	0	0	0	1	0	1	2	1	0	1	0	0	0	0	2	0	0	0	11	0	1359.67	Q4JC79	Q4JC79	291	301	yes	yes	2;3;4	5.3172e-32	151.98	24598	34357			1192	1261	1213
DLLQIQGFYPR	RKAALCYRDLLQIQGF	QIQGFYPRSKYPLILG	R	D	L	P	R	S	0	1	0	1	0	2	0	1	0	1	2	0	0	1	1	0	0	0	1	0	0	0	11	0	1348.71	Q4J9R3	Q4J9R3	42	52	yes	yes	3	2.3588e-06	80.102	4099.4	7000.5			1193	744	1214
DLLQLQGYYPR	VRAGLCYRDLLQLQGY	QLQGYYPRMKYPVVLG	R	D	L	P	R	M	0	1	0	1	0	2	0	1	0	0	3	0	0	0	1	0	0	0	2	0	0	0	11	0	1364.71	Q4JAA6	Q4JAA6	41	51	yes	yes	3	2.0287e-06	90.827	3724.5	3445.1			1194	871	1215
DLLSYYEGVNVELEQGK	DRALNLARDLLSYYEG	NVELEQGKNGIFDVYV	R	D	L	G	K	N	0	0	1	1	0	1	3	2	0	0	3	1	0	0	0	1	0	0	2	2	0	0	17	0	1954.95	Q4JBM6	Q4JBM6	25	41	yes	yes	2;3;4	1.8908e-60	152.34	27990	44357			1195	1129	1216
DLNMFNDFNEVYSTYFPNRPPAR	VMSNVYLKDLNMFNDF	FPNRPPARVTVQVAKL	K	D	L	A	R	V	1	2	4	2	0	0	1	0	0	0	1	0	1	3	3	1	1	0	2	1	0	0	23	1	2806.28	Q4J9I8	Q4J9I8	80	102	yes	yes	3;4	7.5977e-86	148.75	42576	33604			1196	706	1217
DLPFMSR	SVFGSGKKDLPFMSRI	KDLPFMSRILMSYEPN	K	D	L	S	R	I	0	1	0	1	0	0	0	0	0	0	1	0	1	1	1	1	0	0	0	0	0	0	7	0	864.416	Q4J7N1	Q4J7N1	58	64	yes	yes	2	0.01198	92.187	15702	13319			1197	311	1218
DLRIPEIGDKFATR	KLVKVRVRDLRIPEIG	IGDKFATRHGQKGVVG	R	D	L	T	R	H	1	2	0	2	0	0	1	1	0	2	1	1	0	1	1	0	1	0	0	0	0	0	14	2	1629.88	P11513	P11513	866	879	yes	yes	3;4	0.00016984	36.597	22176	18995			1198	49	1219
DLSKDPIMLIIR	DHIPTPERDLSKDPIM	DPIMLIIRSFDVNKPG	R	D	L	I	R	S	0	1	0	2	0	0	0	0	0	3	2	1	1	0	1	1	0	0	0	0	0	0	12	1	1412.81	Q4JAI0	Q4JAI0	208	219	yes	yes	2;3;4	2.4808e-11	78.864	24084	30532			1199	917	1220
DLSLAEQGR	________________	LSLAEQGRKQIEWAEL	K	D	L	G	R	K	1	1	0	1	0	1	1	1	0	0	2	0	0	0	0	1	0	0	0	0	0	0	9	0	987.499	Q4JAZ7	Q4JAZ7	7	15	yes	yes	2;3	0.00039616	96.342	9916.9	8853.2			1200	1020	1221
DLSLAEQGRK	________________	SLAEQGRKQIEWAELH	K	D	L	R	K	Q	1	1	0	1	0	1	1	1	0	0	2	1	0	0	0	1	0	0	0	0	0	0	10	1	1115.59	Q4JAZ7	Q4JAZ7	7	16	yes	yes	3;4	0.00095056	37.556	15287	20165			1201	1020	1222
DLSLAEQGRKQIEWAELHMPALMEIR	________________	MPALMEIRKRFNAEKP	K	D	L	I	R	K	3	2	0	1	0	2	4	1	1	2	4	1	2	0	1	1	0	1	0	0	0	0	26	2	3063.56	Q4JAZ7	Q4JAZ7	7	32	yes	yes	5	5.4431e-07	34.369	10686	14076			1202	1020	1223
DLSNPLRCEHLYR	NSRGNMPRDLSNPLRC	LRCEHLYRVLLALEEP	R	D	L	Y	R	V	0	2	1	1	1	0	1	0	1	0	3	0	0	0	1	1	0	0	1	0	0	0	13	1	1660.78	Q4JBE4	Q4JBE4	15	27	yes	yes	4	2.2544e-06	65.295	7141.2	7187.2			1203	1088	1224
DLSNQLFAAYAR	GKTRDDHKDLSNQLFA	QLFAAYARAQDIRGLA	K	D	L	A	R	A	3	1	1	1	0	1	0	0	0	0	2	0	0	1	0	1	0	0	1	0	0	0	12	0	1367.68	Q4J8L8	Q4J8L8	372	383	yes	yes	2;3	3.7534e-10	97.716	16480	12269			1204	492	1225
DLSPELVLK	GVRGLINKDLSPELVL	LSPELVLKLSRAIGSF	K	D	L	L	K	L	0	0	0	1	0	0	1	0	0	0	3	1	0	0	1	1	0	0	0	1	0	0	9	0	1012.58	Q4JAK3	Q4JAK3	17	25	yes	yes	2;3	0.00037424	98.044	14791	13930			1205	936	1226
DLTKLEEII	VYLTTGSRDLTKLEEI	LTKLEEII________	R	D	L	I	I	-	0	0	0	1	0	0	2	0	0	2	2	1	0	0	0	0	1	0	0	0	0	0	9	1	1072.6	Q4J718	Q4J718	257	265	yes	yes	2;3	0.0029821	56.404	22682	18385			1206	244	1227
DLTTGEVR	YSYLEKQRDLTTGEVR	DLTTGEVRVTNLPDLR	R	D	L	V	R	V	0	1	0	1	0	0	1	1	0	0	1	0	0	0	0	0	2	0	0	1	0	0	8	0	889.451	Q4J9A6	Q4J9A6	191	198	yes	yes	3	0.0037069	65.156	6518.7	5812.3			1207	647	1228
DLVDEIVK	LMDPGEAKDLVDEIVK	DLVDEIVKRVNEIKGK	K	D	L	V	K	R	0	0	0	2	0	0	1	0	0	1	1	1	0	0	0	0	0	0	0	2	0	0	8	0	929.507	Q4J8P1	Q4J8P1	109	116	yes	yes	3	0.0074783	63.565	2758.4	2986.5			1208	507	1229
DLVDEIVKR	LMDPGEAKDLVDEIVK	LVDEIVKRVNEIKGKS	K	D	L	K	R	V	0	1	0	2	0	0	1	0	0	1	1	1	0	0	0	0	0	0	0	2	0	0	9	1	1085.61	Q4J8P1	Q4J8P1	109	117	yes	yes	3	0.00034677	90.906	23660	21444			1209	507	1230
DLVEEIYR	KDVKDKLKDLVEEIYR	DLVEEIYRNVPSGVGS	K	D	L	Y	R	N	0	1	0	1	0	0	2	0	0	1	1	0	0	0	0	0	0	0	1	1	0	0	8	0	1035.52	Q4J977	Q4J977	120	127	yes	yes	2	0.017558	56.916	3835.7	2881.7			1210	629	1231
DLVEQGNAK	SRMLNKAKDLVEQGNA	LVEQGNAKSVKELKEL	K	D	L	A	K	S	1	0	1	1	0	1	1	1	0	0	1	1	0	0	0	0	0	0	0	1	0	0	9	0	972.488	Q4JB92	Q4JB92	125	133	yes	yes	2;3	0.0006921	76.228	19197	23392			1211	1075	1232
DLVISLDESLLR	LTEVSVVKDLVISLDE	SLDESLLRSFSLALQT	K	D	L	L	R	S	0	1	0	2	0	0	1	0	0	1	4	0	0	0	0	2	0	0	0	1	0	0	12	0	1371.76	Q4JA88	Q4JA88	247	258	yes	yes	3	2.8676e-09	80.69	1415.1	1011.6			1212	856	1233
DLVLHAMAMGTISR	KGVWFTHRDLVLHAMA	MAMGTISRAPPVELTT	R	D	L	S	R	A	2	1	0	1	0	0	0	1	1	1	2	0	2	0	0	1	1	0	0	1	0	0	14	0	1513.77	Q4J6S0	Q4J6S0	196	209	yes	yes	3	0.00033634	40.278	10769	8243.2			1213	195	1234
DLVNLEK	NAIMKIVRDLVNLEKI	RDLVNLEKIRDVKIPI	R	D	L	E	K	I	0	0	1	1	0	0	1	0	0	0	2	1	0	0	0	0	0	0	0	1	0	0	7	0	829.455	Q4J8C5	Q4J8C5	204	210	yes	yes	2	0.054362	56.916	17988	19390			1214	428	1235
DLVQELNSK	GRKVDEAKDLVQELNS	LVQELNSKIGEIDGVQ	K	D	L	S	K	I	0	0	1	1	0	1	1	0	0	0	2	1	0	0	0	1	0	0	0	1	0	0	9	0	1044.55	Q4JAH5	Q4JAH5	124	132	yes	yes	3	0.0081275	39.848	10523	13617			1215	915	1236
DLVVWK	AATGICGRDLVVWKGG	GRDLVVWKGGFRNLKL	R	D	L	W	K	G	0	0	0	1	0	0	0	0	0	0	1	1	0	0	0	0	0	1	0	2	0	0	6	0	758.433	Q4J6T9	Q4J6T9	39	44	yes	yes	2;3	0.031845	82.263	24004	18825			1216	202	1237
DLVYQLEK	VAFKAFVKDLVYQLEK	DLVYQLEKSKVRGRRL	K	D	L	E	K	S	0	0	0	1	0	1	1	0	0	0	2	1	0	0	0	0	0	0	1	1	0	0	8	0	1006.53	P11513	P11513	362	369	yes	yes	3	0.013159	43.083	4223.3	5849.4			1217	49	1238
DLYGNNYRQYFLELNASDER	TAALALVRDLYGNNYR	ELNASDERGIDVIRNK	R	D	L	E	R	G	1	2	3	2	0	1	2	1	0	0	3	0	0	1	0	1	0	0	3	0	0	0	20	1	2479.14	Q4JAB0	Q4JAB0	61	80	yes	yes	3;4	4.7899e-32	92.289	17424	14800			1218	875	1239
DLYGNNYRQYFLELNASDERGIDVIR	TAALALVRDLYGNNYR	ERGIDVIRNKVKEFAR	R	D	L	I	R	N	1	3	3	3	0	1	2	2	0	2	3	0	0	1	0	1	0	0	3	1	0	0	26	2	3132.53	Q4JAB0	Q4JAB0	61	86	yes	yes	3;4;5	1.152e-84	139.47	21752	26978			1219	875	1240
DLYNVCK	KNIDASVRDLYNVCKA	RDLYNVCKAIRGMNLK	R	D	L	C	K	A	0	0	1	1	1	0	0	0	0	0	1	1	0	0	0	0	0	0	1	1	0	0	7	0	899.388	Q4JB45	Q4JB45	30	36	yes	yes	2	0.055916	46.426	7883.2	8683.5			1220	1053	1241
DMAFDLAK	NEYYKTQRDMAFDLAK	DMAFDLAKVINQEIKN	R	D	M	A	K	V	2	0	0	2	0	0	0	0	0	0	1	1	1	1	0	0	0	0	0	0	0	0	8	0	909.427	Q4JAI4	Q4JAI4	153	160	yes	yes	2;3	0.0072279	76.221	26184	18692			1221	921	1242
DMAFMSLDKMQEAINLAIQFYLKN	KCAIESKRDMAFMSLD	AIQFYLKN________	R	D	M	K	N	-	3	0	2	2	0	2	1	0	0	2	3	2	3	2	0	1	0	0	1	0	0	0	24	2	2833.39	Q4J7Z5	Q4J7Z5	178	201	yes	yes	4	0.00014766	23.869	1124.2	2869.6			1222	360	1243
DMESLLYMGK	SRIGVKGRDMESLLYM	ESLLYMGKIKSVNVEY	R	D	M	G	K	I	0	0	0	1	0	0	1	1	0	0	2	1	2	0	0	1	0	0	1	0	0	0	10	0	1185.54	F2Z6E5	F2Z6E5	10	19	yes	yes	2	0.00012905	75.387	9001.1	9603			1223	21	1244
DMETLLR	DVAIRSTRDMETLLRS	RDMETLLRSGFTTVRD	R	D	M	L	R	S	0	1	0	1	0	0	1	0	0	0	2	0	1	0	0	0	1	0	0	0	0	0	7	0	876.438	Q4J7Z4	Q4J7Z4	87	93	yes	yes	2	0.07031	49.57	13506	8580.4			1224	359	1245
DMFTPDLNPGELVVEVQLPDLR	VSFKDFAKDMFTPDLN	EVQLPDLRNYKYSYEK	K	D	M	L	R	N	0	1	1	3	0	1	2	1	0	0	4	0	1	1	3	0	1	0	0	3	0	0	22	0	2496.26	Q4JAA1	Q4JAA1	149	170	yes	yes	3	1.7963e-05	35.091	2405.2	1287			1225	866	1246
DMGLVVK	LISAKEAKDMGLVVKV	KDMGLVVKVVPDGSLI	K	D	M	V	K	V	0	0	0	1	0	0	0	1	0	0	1	1	1	0	0	0	0	0	0	2	0	0	7	0	760.415	Q4J6K9	Q4J6K9	172	178	yes	yes	2;3	0.012543	86.472	17406	17817			1226	155	1247
DMHLPPEVTQYSK	VKTIESPRDMHLPPEV	PEVTQYSKNYAEVGEL	R	D	M	S	K	N	0	0	0	1	0	1	1	0	1	0	1	1	1	0	2	1	1	0	1	1	0	0	13	0	1543.73	Q4J8K8	Q4J8K8	289	301	yes	yes	3	0.00011552	43.594	9659.6	11218			1227	483	1248
DMILSALER	NIVPTVKKDMILSALE	MILSALERGVRLDGRK	K	D	M	E	R	G	1	1	0	1	0	0	1	0	0	1	2	0	1	0	0	1	0	0	0	0	0	0	9	0	1046.54	Q4JB28	Q4JB28	17	25	yes	yes	2;3	0.0035137	45.307	27145	20222			1228	1041	1249
DMLNDDALQNLSNTVSSLLELTK	AYIGKTMKDMLNDDAL	SSLLELTKVLSRPDTF	K	D	M	T	K	V	1	0	3	3	0	1	1	0	0	0	6	1	1	0	0	3	2	0	0	1	0	0	23	0	2533.26	Q4JBT0	Q4JBT0	62	84	yes	yes	3;4	1.9683e-37	91.238	10608	7903.9			1229	1165	1250
DMLNDEALANISR	AYTIRTFRDMLNDEAL	EALANISRYTSNLLEI	R	D	M	S	R	Y	2	1	2	2	0	0	1	0	0	1	2	0	1	0	0	1	0	0	0	0	0	0	13	0	1460.69	Q4JBT0	Q4JBT0	136	148	yes	yes	2	3.0816e-10	94.339	7579.8	5536.7			1230	1165	1251
DMNVYLGVIDSR	GRLYGYMKDMNVYLGV	YLGVIDSRNTKMDKIS	K	D	M	S	R	N	0	1	1	2	0	0	0	1	0	1	1	0	1	0	0	1	0	0	1	2	0	0	12	0	1380.67	Q4JAI5	Q4JAI5	255	266	yes	yes	2	0.0036748	36.292	4557.1	3707			1231	922	1252
DMQTLNR	DTVGFIVKDMQTLNRV	KDMQTLNRVLEVTLTD	K	D	M	N	R	V	0	1	1	1	0	1	0	0	0	0	1	0	1	0	0	0	1	0	0	0	0	0	7	0	876.412	Q4JAA7	Q4JAA7	175	181	yes	yes	2	0.053817	57.177	5966.8	4393.7			1232	872	1253
DMVNRGDAELVPGVLFIDDAHMLDIEAFSFLTK	KQVDRLVKDMVNRGDA	EAFSFLTKTLESELAP	K	D	M	T	K	T	3	1	1	5	0	0	2	2	1	2	4	1	2	3	1	1	1	0	0	3	0	0	33	1	3677.81	Q4JB82	Q4JB82	282	314	yes	yes	4	1.6687e-21	51.125	5750.3	1828.9			1233	1068	1254
DNKDILR	GLMVPAKKDNKDILRC	KDNKDILRCTKCKFER	K	D	N	L	R	C	0	1	1	2	0	0	0	0	0	1	1	1	0	0	0	0	0	0	0	0	0	0	7	1	872.472	F2Z6H0	F2Z6H0	17	23	yes	yes	3	0.018707	50.127	4459.7	11901			1234	25	1255
DNLKVMLNTTVER	EKPEFYQRDNLKVMLN	MLNTTVERLNVKEKFL	R	D	N	E	R	L	0	1	2	1	0	0	1	0	0	0	2	1	1	0	0	0	2	0	0	2	0	0	13	1	1531.8	Q4J6K8	Q4J6K8	89	101	yes	yes	3	0.0085606	26.292	19694	17350			1235	154	1256
DNLSDTGLEEIGLNK	IISKFGHRDNLSDTGL	LEEIGLNKEKIEKIMN	R	D	N	N	K	E	0	0	2	2	0	0	2	2	0	1	3	1	0	0	0	1	1	0	0	0	0	0	15	0	1616.79	F2Z5Z2	F2Z5Z2	192	206	yes	yes	3	1.8233e-08	65.374	6590.4	6260.6			1236	8	1257
DNNVIDKHTYR	RRYIRWLRDNNVIDKH	VIDKHTYRLLYKRAKG	R	D	N	Y	R	L	0	1	2	2	0	0	0	0	1	1	0	1	0	0	0	0	1	0	1	1	0	0	11	1	1373.67	O05639	O05639	112	122	yes	yes	3	0.00021143	52.576	5220.7	7163.8			1237	33	1258
DNPIEK	YFWNPQFRDNPIEKYF	FRDNPIEKYFDNQLNR	R	D	N	E	K	Y	0	0	1	1	0	0	1	0	0	1	0	1	0	0	1	0	0	0	0	0	0	0	6	0	714.355	Q4J9I4	Q4J9I4	28	33	yes	yes	3	0.075022	41.502	2223	2338.7			1238	703	1259
DNSDFVVEIDTPALTPYK	LWRKHFIKDNSDFVVE	TPALTPYKVLEASGHV	K	D	N	Y	K	V	1	0	1	3	0	0	1	0	0	1	1	1	0	1	2	1	2	0	1	2	0	0	18	0	2022.98	Q4JAF0	Q4JAF0	56	73	yes	yes	4	0.0020274	20.596	5820.5	5884.3			1239	897	1260
DNSKVEGSLSR	LAKYKKERDNSKVEGS	KVEGSLSRLRNAADKE	R	D	N	S	R	L	0	1	1	1	0	0	1	1	0	0	1	1	0	0	0	3	0	0	0	1	0	0	11	1	1190.59	Q4JA93	Q4JA93	503	513	yes	yes	2;3	0.00019927	61.419	16818	7622.6			1240	860	1261
DNSPSIIFIDEIDMIAR	AEKFHIAKDNSPSIIF	DEIDMIARTRGENEWR	K	D	N	A	R	T	1	1	1	3	0	0	1	0	0	5	0	0	1	1	1	2	0	0	0	0	0	0	17	0	1947.96	F2Z698	F2Z698	423	439	yes	yes	3	8.3033e-09	50.178	2130.6	2070.3			1241	14	1262
DNTGSVFNYPDGK	VKKALEVKDNTGSVFN	VFNYPDGKKVTNEEFL	K	D	N	G	K	K	0	0	2	2	0	0	0	2	0	0	0	1	0	1	1	1	1	0	1	1	0	0	13	0	1412.62	Q4JCA3	Q4JCA3	270	282	yes	yes	2;3;4	6.8531e-18	121.24	17542	25734			1242	1273	1263
DNYVEKEELYINK	EIIQKYSRDNYVEKEE	KEELYINKKDYSISLY	R	D	N	N	K	K	0	0	2	1	0	0	3	0	0	1	1	2	0	0	0	0	0	0	2	1	0	0	13	1	1655.8	Q4J9Y2	Q4J9Y2	41	53	yes	yes	3;4	8.8281e-07	67.997	31449	19868			1243	780	1264
DPESGKYFR	GVKIGLFKDPESGKYF	PESGKYFRHKLPDDYP	K	D	P	F	R	H	0	1	0	1	0	0	1	1	0	0	0	1	0	1	1	1	0	0	1	0	0	0	9	1	1097.51	Q4J985	Q4J985	42	50	yes	yes	3	0.003602	42.718	41514	24526			1244	635	1265
DPGTIFDELFLETVMR	LKHNLVKKDPGTIFDE	LFLETVMRNGGRISEL	K	D	P	M	R	N	0	1	0	2	0	0	2	1	0	1	2	0	1	2	1	0	2	0	0	1	0	0	16	0	1881.92	Q4JBT7	Q4JBT7	145	160	yes	yes	3	0.0001017	36.597	0	0			1245	1172	1266
DPTFYPSPK	QVFAPFKRDPTFYPSP	PTFYPSPKMAINSPPE	R	D	P	P	K	M	0	0	0	1	0	0	0	0	0	0	0	1	0	1	3	1	1	0	1	0	0	0	9	0	1050.5	Q4JBV8	Q4JBV8	13	21	yes	yes	3	0.02499	31.494	9894.4	7031.9			1246	1187	1267
DQAEWDYDEAK	KEMAKILRDQAEWDYD	EWDYDEAKKIVAIDEN	R	D	Q	A	K	K	2	0	0	3	0	1	2	0	0	0	0	1	0	0	0	0	0	1	1	0	0	0	11	0	1368.55	P23112	P23112	529	539	yes	yes	2;3	0.00035804	65.179	13421	16352			1247	62	1268
DQFNEDDVPKADILMLWPLQAK	KRLLPNARDQFNEDDV	MLWPLQAKVFLPKAKS	R	D	Q	A	K	V	2	0	1	4	0	2	1	0	0	1	3	2	1	1	2	0	0	1	0	1	0	0	22	1	2585.28	Q4JC15	Q4JC15	22	43	yes	yes	4	1.7293e-05	31.97	17907	26831			1248	1220	1269
DQPGYDTHGLPIEVETEKR	RLMGYSVKDQPGYDTH	IEVETEKRLGIKSKAE	K	D	Q	K	R	L	0	1	0	2	0	1	3	2	1	1	1	1	0	0	2	0	2	0	1	1	0	0	19	1	2183.05	P46215	P46215	79	97	yes	yes	4	0.014923	17.678	5785.9	5559.8			1249	91	1270
DQPLMIYSR	VYLDVEAKDQPLMIYS	QPLMIYSRDLKSEDQM	K	D	Q	S	R	D	0	1	0	1	0	1	0	0	0	1	1	0	1	0	1	1	0	0	1	0	0	0	9	0	1121.55	P39471	P39471	104	112	yes	yes	2;3	0.00010778	99.343	11544	11341			1250	83	1271
DQYGVPLVK	SMIGMVLRDQYGVPLV	QYGVPLVKQITGRKLT	R	D	Q	V	K	Q	0	0	0	1	0	1	0	1	0	0	1	1	0	0	1	0	0	0	1	2	0	0	9	0	1017.55	Q4JAI3	Q4JAI3	54	62	yes	yes	2;3	5.7081e-08	119.53	11211	20171			1251	920	1272
DRAPAVYAR	IMPSRKVKDRAPAVYA	RAPAVYAREEWQKFNP	K	D	R	A	R	E	3	2	0	1	0	0	0	0	0	0	0	0	0	0	1	0	0	0	1	1	0	0	9	1	1017.54	Q4J7R5	Q4J7R5	214	222	yes	yes	3	0.0056358	38.276	2964.3	1463.6			1252	330	1273
DRDGYFWILGR	YAGDYAVKDRDGYFWI	GYFWILGRADEVIKVS	K	D	R	G	R	A	0	2	0	2	0	0	0	2	0	1	1	0	0	1	0	0	0	1	1	0	0	0	11	1	1396.69	Q4JBV7	Q4JBV7	516	526	yes	yes	3	1.1879e-06	83.182	8717.5	6403.5			1253	1186	1274
DRDGYFWILGRADEVIK	YAGDYAVKDRDGYFWI	GRADEVIKVSGHRLGT	K	D	R	I	K	V	1	2	0	3	0	0	1	2	0	2	1	1	0	1	0	0	0	1	1	1	0	0	17	2	2052.04	Q4JBV7	Q4JBV7	516	532	yes	yes	4;5	2.7314e-22	85.563	11208	18180			1254	1186	1275
DRDSWQQIR	TDNTVTIRDRDSWQQI	RDSWQQIRVNITDLMN	R	D	R	I	R	V	0	2	0	2	0	2	0	0	0	1	0	0	0	0	0	1	0	1	0	0	0	0	9	1	1202.58	Q4JAF0	Q4JAF0	536	544	yes	yes	2;3	0.00051502	66.19	5673.6	3636			1255	897	1276
DRGIMVVPDILANAGGVVGSYVEWANNK	ADADVVMKDRGIMVVP	YVEWANNKMGEIMDEE	K	D	R	N	K	M	3	1	3	2	0	0	1	4	0	2	1	1	1	0	1	1	0	1	1	5	0	0	28	1	2943.49	Q4JCA3	Q4JCA3	337	364	yes	yes	4	1.7187e-24	59.893	11611	19218			1256	1273	1277
DRGYDVDSLPYSLK	YYPIKQLKDRGYDVDS	DSLPYSLKILVENTFR	K	D	R	L	K	I	0	1	0	3	0	0	0	1	0	0	2	1	0	0	1	2	0	0	2	1	0	0	14	1	1626.79	Q4J9H0	Q4J9H0	19	32	yes	yes	3;4	1.3167e-06	47.774	20262	26923			1257	692	1278
DRGYDVDSLPYSLKILVENTFR	YYPIKQLKDRGYDVDS	ILVENTFRNLDNVKIT	K	D	R	F	R	N	0	2	1	3	0	0	1	1	0	1	3	1	0	1	1	2	1	0	2	2	0	0	22	2	2599.33	Q4J9H0	Q4J9H0	19	40	yes	yes	3;4	1.4966e-17	52.898	16128	22959			1258	692	1279
DRLFEPNMER	LVKFGAPKDRLFEPNM	LFEPNMERTREIQKRA	K	D	R	E	R	T	0	2	1	1	0	0	2	0	0	0	1	0	1	1	1	0	0	0	0	0	0	0	10	1	1305.61	Q4JAU0	Q4JAU0	117	126	yes	yes	2;3	0.00078605	49.28	7806.9	9039.2			1259	992	1280
DRLVLTTIAQAGPSGLDSR	________________	GPSGLDSRTLFSNLSL	R	D	R	S	R	T	2	2	0	2	0	1	0	2	0	1	3	0	0	0	1	2	2	0	0	1	0	0	19	1	1969.06	Q4J9E1	Q4J9E1	8	26	yes	yes	3	4.7907e-07	42.639	11999	5385.1			1260	673	1281
DRNVVELK	GILDRPMKDRNVVELK	DRNVVELKAINAIKNL	K	D	R	L	K	A	0	1	1	1	0	0	1	0	0	0	1	1	0	0	0	0	0	0	0	2	0	0	8	1	971.54	Q4J8G1	Q4J8G1	220	227	yes	yes	4	0.026387	26.384	4135.7	5189.6			1261	459	1282
DRPIFSLK	RPKIEKVRDRPIFSLK	DRPIFSLKKSIISAKN	R	D	R	L	K	K	0	1	0	1	0	0	0	0	0	1	1	1	0	1	1	1	0	0	0	0	0	0	8	1	974.555	Q4J8X3	Q4J8X3	27	34	yes	yes	3;4	0.013504	31.76	12872	8203			1262	556	1283
DRTFRPYPLTGVNLMVLGGGGIGSEVAR	LAKGIGKRDRTFRPYP	GIGSEVARIGKMGFNM	R	D	R	A	R	I	1	3	1	1	0	0	1	6	0	1	3	0	1	1	2	1	2	0	1	3	0	0	28	2	2931.54	Q4JC15	Q4JC15	106	133	yes	yes	4	7.6048e-06	23.951	5328	4639.7			1263	1220	1284
DRTIEQGPLISK	QLKVGDPRDRTIEQGP	EQGPLISKRQVESMIE	R	D	R	S	K	R	0	1	0	1	0	1	1	1	0	2	1	1	0	0	1	1	1	0	0	0	0	0	12	1	1355.74	Q4J7R8	Q4J7R8	317	328	yes	yes	3;4	3.8036e-05	54.871	33591	24449			1264	331	1285
DRVEVITE	EHTVLVLKDRVEVITE	DRVEVITE________	K	D	R	T	E	-	0	1	0	1	0	0	2	0	0	1	0	0	0	0	0	0	1	0	0	2	0	0	8	1	959.492	Q4J8P6	Q4J8P6	292	299	yes	yes	2	0.077494	34.387	4275.1	2460.4			1265	512	1286
DRYEEYYFNVLPSTLTSAPR	LGKLKLARDRYEEYYF	STLTSAPREISEVVIK	R	D	R	P	R	E	1	2	1	1	0	0	2	0	0	0	2	0	0	1	2	2	2	0	3	1	0	0	20	1	2420.16	Q4J7Q7	Q4J7Q7	668	687	yes	yes	3	6.7267e-07	39.659	2961	2668.4			1266	324	1287
DSAFDQSVR	GVRSAVKRDSAFDQSV	SAFDQSVRVVSFALYS	R	D	S	V	R	V	1	1	0	2	0	1	0	0	0	0	0	0	0	1	0	2	0	0	0	1	0	0	9	0	1023.46	Q4J9Y5	Q4J9Y5	134	142	yes	yes	2	0.05576	31.494	4392.1	1890.2			1267	783	1288
DSDPRYAIFFSIPGNSK	WYLPNIRRDSDPRYAI	FSIPGNSKGVKFITRR	R	D	S	S	K	G	1	1	1	2	0	0	0	1	0	2	0	1	0	2	2	3	0	0	1	0	0	0	17	1	1912.93	Q4J6K2	Q4J6K2	208	224	yes	yes	3;4	5.9475e-14	67.646	17830	41422			1268	149	1289
DSDQNESIVR	GHIVIAGRDSDQNESI	DQNESIVRKLLDEKDI	R	D	S	V	R	K	0	1	1	2	0	1	1	0	0	1	0	0	0	0	0	2	0	0	0	1	0	0	10	0	1161.53	Q4JAL4	Q4JAL4	409	418	yes	yes	2	0.0039762	46.352	1564	1302.6			1269	946	1290
DSEKYAFLMDR	EAAKKLGKDSEKYAFL	KYAFLMDRLKEERERG	K	D	S	D	R	L	1	1	0	2	0	0	1	0	0	0	1	1	1	1	0	1	0	0	1	0	0	0	11	1	1373.63	P17196	P17196	51	61	yes	yes	3	0.00021167	52.132	13402	15079			1270	59	1291
DSFIEIER	LSSVNYVKDSFIEIER	DSFIEIERKGSTIVQL	K	D	S	E	R	K	0	1	0	1	0	0	2	0	0	2	0	0	0	1	0	1	0	0	0	0	0	0	8	0	1007.49	Q4J8K8	Q4J8K8	189	196	yes	yes	2	0.030797	39.848	6387.2	5745.4			1271	483	1292
DSFTGTGVIVTK	AIFSSIKRDSFTGTGV	GTGVIVTKITKNGHEE	R	D	S	T	K	I	0	0	0	1	0	0	0	2	0	1	0	1	0	1	0	1	3	0	0	2	0	0	12	0	1223.64	Q4JAA8	Q4JAA8	176	187	yes	yes	2;3	4.4443e-15	111.63	58333	62224			1272	873	1293
DSGIGREGIGYTIEDVTTYK	YFPFGGRKDSGIGREG	IEDVTTYKTIVYNYRG	K	D	S	Y	K	T	0	1	0	2	0	0	2	4	0	3	0	1	0	0	0	1	3	0	2	1	0	0	20	1	2173.05	Q4JC33	Q4JC33	473	492	yes	yes	3;4	4.4858e-07	37.4	10896	9863.2			1273	1230	1294
DSGRTVGEVMNQAMSSFLGVASETANVIDQTLQR	EKMVNFARDSGRTVGE	VIDQTLQRAKETGRSF	R	D	S	Q	R	A	3	2	2	2	0	3	2	3	0	1	2	0	2	1	0	4	3	0	0	4	0	0	34	1	3610.74	Q4JC26	Q4JC26	33	66	yes	yes	3;4	1.5564e-97	123.41	1329.5	3287.6			1274	1228	1295
DSIETLLK	LARTKEKRDSIETLLK	DSIETLLKKIGEKTHT	R	D	S	L	K	K	0	0	0	1	0	0	1	0	0	1	2	1	0	0	0	1	1	0	0	0	0	0	8	0	917.507	Q4JAB1	Q4JAB1	353	360	yes	yes	2	0.01509	69.905	17037	11638			1275	876	1296
DSIILHPLPR	DLANKMKKDSIILHPL	IILHPLPRVNEIDRKV	K	D	S	P	R	V	0	1	0	1	0	0	0	0	1	2	2	0	0	0	2	1	0	0	0	0	0	0	10	0	1159.67	Q55338	Q55338	253	262	yes	yes	3	9.0603e-05	70.439	9355.3	11125			1276	1352	1297
DSLIEISVICSK	VQVAKLPRDSLIEISV	EISVICSKG_______	R	D	S	S	K	G	0	0	0	1	1	0	1	0	0	3	1	1	0	0	0	3	0	0	0	1	0	0	12	0	1351.67	Q4J9I8	Q4J9I8	113	124	yes	yes	2;3	4.4932e-21	124.12	19264	17083			1277	706	1298
DSLIEISVICSKG	VQVAKLPRDSLIEISV	ISVICSKG________	R	D	S	K	G	-	0	0	0	1	1	0	1	1	0	3	1	1	0	0	0	3	0	0	0	1	0	0	13	1	1408.69	Q4J9I8	Q4J9I8	113	125	yes	yes	2;3;4	1.0816e-39	151.74	144760	152820			1278	706	1299
DSLRQEMGYVLYGEDIDSNITPVEAR	KPAGLIARDSLRQEMG	NITPVEARYWVFSLDK	R	D	S	A	R	Y	1	2	1	3	0	1	3	2	0	2	2	0	1	0	1	2	1	0	2	2	0	0	26	1	2969.41	Q4J914	Q4J914	216	241	yes	yes	3;4	6.0638e-203	203.82	48976	40836			1279	587	1300;1301
DSLSTPTTLKGR	RMNYGVKKDSLSTPTT	TPTTLKGRINLIAEHY	K	D	S	G	R	I	0	1	0	1	0	0	0	1	0	0	2	1	0	0	1	2	3	0	0	0	0	0	12	1	1274.68	Q4J7Q9	Q4J7Q9	208	219	yes	yes	3	0.019842	23.711	10025	8708.7			1280	326	1302
DSMIIVGK	VKAEKLTKDSMIIVGK	DSMIIVGKVADPNRYK	K	D	S	G	K	V	0	0	0	1	0	0	0	1	0	2	0	1	1	0	0	1	0	0	0	1	0	0	8	0	861.463	Q4JBL9	Q4JBL9	224	231	yes	yes	3	0.0074783	63.565	8826.3	11358			1281	1125	1303
DSNVLIADGR	IFFKLIKKDSNVLIAD	NVLIADGRIKLKIEEV	K	D	S	G	R	I	1	1	1	2	0	0	0	1	0	1	1	0	0	0	0	1	0	0	0	1	0	0	10	0	1058.54	Q4J8C0	Q4J8C0	101	110	yes	yes	2;3	8.6061e-05	80.17	15266	10914			1282	426	1304
DSSEYAKR	KLLGFMSKDSSEYAKR	DSSEYAKRRLEEMGVN	K	D	S	K	R	R	1	1	0	1	0	0	1	0	0	0	0	1	0	0	0	2	0	0	1	0	0	0	8	1	954.441	Q4J875	Q4J875	158	165	yes	yes	3	0.0095197	49.833	7166.7	6932.8			1283	404	1305
DSSIQGMLNLVSSYVTWGELNDEGLR	FNAMIYPKDSSIQGML	ELNDEGLRLLVSKLEI	K	D	S	L	R	L	0	1	2	2	0	1	2	3	0	1	4	0	1	0	0	4	1	1	1	2	0	0	26	0	2882.38	O05642	O05642	41	66	yes	yes	3	6.5256e-21	59.359	441.48	426.45			1284	36	1306
DSSMISEALLYSGYVVEAR	DYRFVWVRDSSMISEA	SGYVVEARRILNFMLA	R	D	S	A	R	R	2	1	0	1	0	0	2	1	0	1	2	0	1	0	0	4	0	0	2	2	0	0	19	0	2089	Q4J7W0	Q4J7W0	247	265	yes	yes	3	9.6985e-09	47.082	1814.5	1220			1285	347	1307
DSSYAIEALVK	DYRYVWVRDSSYAIEA	YAIEALVKANLLTHAR	R	D	S	V	K	A	2	0	0	1	0	0	1	0	0	1	1	1	0	0	0	2	0	0	1	1	0	0	11	0	1194.61	Q4J9D4	Q4J9D4	255	265	yes	yes	3	2.286e-07	82.417	23668	22388			1286	667	1308
DSTYHK	ETQFRELKDSTYHKSY	LKDSTYHKSYKVGNLL	K	D	S	H	K	S	0	0	0	1	0	0	0	0	1	0	0	1	0	0	0	1	1	0	1	0	0	0	6	0	749.334	Q4JAN9	Q4JAN9	17	22	yes	yes	3	0.018275	74.849	1164.8	5343.6			1287	965	1309
DSVIQK	LCKRCGSRDSVIQKYG	SRDSVIQKYGLYLCRQ	R	D	S	Q	K	Y	0	0	0	1	0	1	0	0	0	1	0	1	0	0	0	1	0	0	0	1	0	0	6	0	688.376	O05635	O05635	26	31	yes	yes	2	0.00098693	127.66	5872.9	12470			1288	29	1310
DSVIQKYGLYLCR	LCKRCGSRDSVIQKYG	KYGLYLCRQCFREVAY	R	D	S	C	R	Q	0	1	0	1	1	1	0	1	0	1	2	1	0	0	0	1	0	0	2	1	0	0	13	1	1602.79	O05635	O05635	26	38	yes	yes	2;4	3.6102e-10	77.674	14700	30524			1289	29	1311
DSVLGSFEK	TGVDIRFKDSVLGSFE	SVLGSFEKLHYISEPV	K	D	S	E	K	L	0	0	0	1	0	0	1	1	0	0	1	1	0	1	0	2	0	0	0	1	0	0	9	0	980.481	P23112	P23112	381	389	yes	yes	3	0.0017586	78.264	6607.7	6251.8			1290	62	1312
DTALWLK	SATGEGVRDTALWLKD	RDTALWLKDFMRDLGI	R	D	T	L	K	D	1	0	0	1	0	0	0	0	0	0	2	1	0	0	0	0	1	1	0	0	0	0	7	0	845.465	Q4J819	Q4J819	28	34	yes	yes	3	0.043485	41.502	6300.1	5322			1291	378	1313
DTFGKLLVEMGEK	QGNIYSMRDTFGKLLV	LLVEMGEKLKDIVVIT	R	D	T	E	K	L	0	0	0	1	0	0	2	2	0	0	2	2	1	1	0	0	1	0	0	1	0	0	13	1	1465.75	Q4JC79	Q4JC79	10	22	yes	yes	4	0.050088	15.545	13367	4482.4			1292	1261	1314
DTGEIFDTTIEEEAK	IDYVAKVKDTGEIFDT	TTIEEEAKKANIYSNN	K	D	T	A	K	K	1	0	0	2	0	0	4	1	0	2	0	1	0	1	0	0	3	0	0	0	0	0	15	0	1696.77	Q4JB00	Q4JB00	24	38	yes	yes	3	2.1784e-15	84.173	5335.6	6856.3			1293	1023	1315
DTGGVFVGITEDDVNYSQR	KIAPEFVRDTGGVFVG	DDVNYSQRFLSALNSL	R	D	T	Q	R	F	0	1	1	3	0	1	1	3	0	1	0	0	0	1	0	1	2	0	1	3	0	0	19	0	2070.95	Q4J9Q8	Q4J9Q8	84	102	yes	yes	2;3	1.6607e-31	92.671	9239.9	7378.4			1294	739	1316
DTGYGLR	QAHFFNLRDTGYGLRV	RDTGYGLRVIKDGKVG	R	D	T	L	R	V	0	1	0	1	0	0	0	2	0	0	1	0	0	0	0	0	1	0	1	0	0	0	7	0	780.377	Q4J8D2	Q4J8D2	44	50	yes	yes	1	0.079225	35.105	0	255.64			1295	435	1317
DTIILPDKEVAESVYDK	HDQVFINRDTIILPDK	VAESVYDKGKIIL___	R	D	T	D	K	G	1	0	0	3	0	0	2	0	0	2	1	2	0	0	1	1	1	0	1	2	0	0	17	1	1933.99	P37820	P37820	338	354	yes	yes	3	0.023865	19.672	3075.8	3046			1296	71	1318
DTLQGISVK	NSVFIKRRDTLQGISV	TLQGISVKKENLVSEV	R	D	T	V	K	K	0	0	0	1	0	1	0	1	0	1	1	1	0	0	0	1	1	0	0	1	0	0	9	0	959.529	Q4J8L4	Q4J8L4	369	377	yes	yes	2	0.00070809	93.096	7838.8	7509.9			1297	489	1319
DTLRLWLLR	QVVSKYGRDTLRLWLL	TLRLWLLRNTTWEDAK	R	D	T	L	R	N	0	2	0	1	0	0	0	0	0	0	4	0	0	0	0	0	1	1	0	0	0	0	9	1	1184.7	P46215	P46215	615	623	yes	yes	3	0.054712	24.222	2519	1366.6			1298	91	1320
DTSIVTR	LSPEQAKRDTSIVTRH	RDTSIVTRHGENGIVD	R	D	T	T	R	H	0	1	0	1	0	0	0	0	0	1	0	0	0	0	0	1	2	0	0	1	0	0	7	0	790.418	P11513	P11513	832	838	yes	yes	1;2	0.0055139	107.59	5954.3	3565.1			1299	49	1321
DVADRLEDCADLLR	IAYILLTKDVADRLED	EDCADLLRNVANSILY	K	D	V	L	R	N	2	2	0	4	1	0	1	0	0	0	3	0	0	0	0	0	0	0	0	1	0	0	14	1	1648.75	Q4JAF3	Q4JAF3	183	196	yes	yes	3	7.6494e-08	60.657	4830.3	3539.9			1300	899	1322
DVAEKLQR	RKAHMLARDVAEKLQR	DVAEKLQRKKVIAIHT	R	D	V	Q	R	K	1	1	0	1	0	1	1	0	0	0	1	1	0	0	0	0	0	0	0	1	0	0	8	1	957.524	Q4JCH6	Q4JCH6	193	200	yes	yes	2;3	0.0047392	81.642	30648	51240			1301	1310	1323
DVAHYPDIEYLSSYITSFLLR	IISPEITRDVAHYPDI	YITSFLLRGKDLKGYK	R	D	V	L	R	G	1	1	0	2	0	0	1	0	1	2	3	0	0	1	1	3	1	0	3	1	0	0	21	0	2501.25	Q4JBG1	Q4JBG1	167	187	yes	yes	3;4	1.2615e-27	70.452	1530.3	1801.8			1302	1096	1324
DVDGAYMTK	NEFVTIKKDVDGAYMT	VDGAYMTKVDLQAKLD	K	D	V	T	K	V	1	0	0	2	0	0	0	1	0	0	0	1	1	0	0	0	1	0	1	1	0	0	9	0	998.438	CON__P04264	CON__P04264	290	298	yes	yes	3	0.0028008	49.418	8661.6	5372.9		+	1303	1	1325
DVDSEFR	EARSPFPRDVDSEFRK	RDVDSEFRKLEESLRR	R	D	V	F	R	K	0	1	0	2	0	0	1	0	0	0	0	0	0	1	0	1	0	0	0	1	0	0	7	0	866.377	Q4JBP4	Q4JBP4	486	492	yes	yes	2	0.016203	81.119	10787	7819.1			1304	1139	1326
DVDSEFRK	EARSPFPRDVDSEFRK	DVDSEFRKLEESLRRR	R	D	V	R	K	L	0	1	0	2	0	0	1	0	0	0	0	1	0	1	0	1	0	0	0	1	0	0	8	1	994.472	Q4JBP4	Q4JBP4	486	493	yes	yes	3	0.037972	33.263	22454	10177			1305	1139	1327
DVDYLLPIVADAEAGFGGPIHAFELTK	ISWSEGKRDVDYLLPI	IHAFELTKAMIEAGAA	R	D	V	T	K	A	4	0	0	3	0	0	2	3	1	2	3	1	0	2	2	0	1	0	1	2	0	0	27	0	2857.45	Q4J6V4	Q4J6V4	143	169	yes	yes	3;4	1.9852e-62	111.84	21528	20887			1306	211	1328
DVEEFVRR	KADVSKKKDVEEFVRR	DVEEFVRRTFETYSRI	K	D	V	R	R	T	0	2	0	1	0	0	2	0	0	0	0	0	0	1	0	0	0	0	0	2	0	0	8	1	1048.53	Q4J9F2	Q4J9F2	71	78	yes	yes	3	0.016942	41.448	14121	11808			1307	682	1329
DVFFSHR	ELHVMLRRDVFFSHRD	RDVFFSHRDFDLILND	R	D	V	H	R	D	0	1	0	1	0	0	0	0	1	0	0	0	0	2	0	1	0	0	0	1	0	0	7	0	906.435	Q4JBG7	Q4JBG7	53	59	yes	yes	3	0.025521	55.676	4967.4	4131.6			1308	1098	1330
DVFREGQLTDIIGVTK	LGKQIPVRDVFREGQL	TDIIGVTKGKGFQGVI	R	D	V	T	K	G	0	1	0	2	0	1	1	2	0	2	1	1	0	1	0	0	2	0	0	2	0	0	16	1	1789.96	Q4JB40	Q4JB40	198	213	yes	yes	3;4	1.0682e-07	49.595	17649	20540			1309	1048	1331
DVGEDTSISFFRPR	EALRVYNRDVGEDTSI	SISFFRPRSKEDLKKM	R	D	V	P	R	S	0	2	0	2	0	0	1	1	0	1	0	0	0	2	1	2	1	0	0	1	0	0	14	1	1624.78	Q4J6K2	Q4J6K2	62	75	yes	yes	2;3;4	1.31e-48	150.26	34790	27095			1310	149	1332
DVGLTPEEEYANSLPNQLSGGQLQR	EMILKALKDVGLTPEE	LSGGQLQRVAIARALV	K	D	V	Q	R	V	1	1	2	1	0	3	3	3	0	0	4	0	0	0	2	2	1	0	1	1	0	0	25	0	2714.31	Q4J810	Q4J810	131	155	yes	yes	3	6.3406e-09	41.166	3534.8	2949			1311	371	1333
DVGYVTSSTFSPYLNR	IKSPLGSRDVGYVTSS	TFSPYLNRVIGMGYIK	R	D	V	N	R	V	0	1	1	1	0	0	0	1	0	0	1	0	0	1	1	3	2	0	2	2	0	0	16	0	1804.86	Q4J914	Q4J914	296	311	yes	yes	2;3	2.1207e-59	147.83	18529	18485			1312	587	1334
DVIAEISK	VVQSGLSKDVIAEISK	DVIAEISKVKKEPEWM	K	D	V	S	K	V	1	0	0	1	0	0	1	0	0	2	0	1	0	0	0	1	0	0	0	1	0	0	8	0	873.481	Q4J908	Q4J908	42	49	yes	yes	3	0.037045	34.253	5131.3	4797.7			1313	582	1335
DVIDIIK	FIEGKPNRDVIDIIKA	RDVIDIIKANSRMPDA	R	D	V	I	K	A	0	0	0	2	0	0	0	0	0	3	0	1	0	0	0	0	0	0	0	1	0	0	7	0	814.48	Q4J791	Q4J791	162	168	yes	yes	3	0.033309	47.849	3293.7	1860.8			1314	259	1336
DVIMFVK	FGVNVLPRDVIMFVKV	RDVIMFVKVKSKDGVK	R	D	V	V	K	V	0	0	0	1	0	0	0	0	0	1	0	1	1	1	0	0	0	0	0	2	0	0	7	0	850.462	P95690	P95690	811	817	yes	yes	3	0.016853	70.912	6396.2	5336.7			1315	98	1337
DVIVVR	LEKTPTVKDVIVVRRT	VKDVIVVRRTGHKVNM	K	D	V	V	R	R	0	1	0	1	0	0	0	0	0	1	0	0	0	0	0	0	0	0	0	3	0	0	6	0	699.428	Q4JBV7	Q4JBV7	223	228	yes	yes	2	0.023884	94.669	4187.7	3093			1316	1186	1338
DVLGRDIQLV	IVTAYLPKDVLGRDIQ	LGRDIQLV________	K	D	V	L	V	-	0	1	0	2	0	1	0	1	0	1	2	0	0	0	0	0	0	0	0	2	0	0	10	1	1126.63	Q4J6Y5	Q4J6Y5	309	318	yes	yes	2	0.0082544	38.875	12938	7711			1317	224	1339
DVLMTK	EGTVPIRKDVLMTKLQ	RKDVLMTKLQALRDYV	K	D	V	T	K	L	0	0	0	1	0	0	0	0	0	0	1	1	1	0	0	0	1	0	0	1	0	0	6	0	705.373	Q8NKQ0	Q8NKQ0	294	299	yes	yes	3	0.062921	48.761	11618	11357			1318	1354	1340
DVLTVLK	RIPSHHAKDVLTVLKG	KDVLTVLKGIDIITSA	K	D	V	L	K	G	0	0	0	1	0	0	0	0	0	0	2	1	0	0	0	0	1	0	0	2	0	0	7	0	786.485	Q4J940	Q4J940	198	204	yes	yes	3	0.010048	76.035	14701	12450			1319	604	1341
DVMYSELK	IDTFKKRRDVMYSELK	DVMYSELKKIKGIQVN	R	D	V	L	K	K	0	0	0	1	0	0	1	0	0	0	1	1	1	0	0	1	0	0	1	1	0	0	8	0	983.463	Q4J8X2	Q4J8X2	304	311	yes	yes	2	5.7886e-07	128.36	22400	20964			1320	555	1342
DVNQGEFFKA	YPGSVVNRDVNQGEFF	NQGEFFKA________	R	D	V	K	A	-	1	0	1	1	0	1	1	1	0	0	0	1	0	2	0	0	0	0	0	1	0	0	10	1	1153.54	Q4JB18	Q4JB18	396	405	yes	yes	2;3	3.968e-05	82.417	14710	13115			1321	1033	1343
DVNTVILGSTAYR	EDAGVTQKDVNTVILG	ILGSTAYRGVELYPGP	K	D	V	Y	R	G	1	1	1	1	0	0	0	1	0	1	1	0	0	0	0	1	2	0	1	2	0	0	13	0	1407.74	Q4J6K7	Q4J6K7	43	55	yes	yes	2	8.1764e-10	86.944	3671	4277			1322	153	1344
DVPGFLVNR	RDPILVKKDVPGFLVN	VPGFLVNRILFRVNDI	K	D	V	N	R	I	0	1	1	1	0	0	0	1	0	0	1	0	0	1	1	0	0	0	0	2	0	0	9	0	1015.55	Q4J9U3	Q4J9U3	184	192	yes	yes	2;3	0.00041728	88.819	37075	30678			1323	765	1345
DVPGYVVNNILGAVSGTACLLVEK	KKPILIKKDVPGYVVN	TACLLVEKGLADIKEV	K	D	V	E	K	G	2	0	2	1	1	0	1	3	0	1	3	1	0	0	1	1	1	0	1	5	0	0	24	0	2476.27	Q4J9P5	Q4J9P5	187	210	yes	yes	3;4	3.6664e-18	52.359	5886.6	3628			1324	733	1346
DVRPEDYLALVIPGGR	VISDVAFKDVRPEDYL	ALVIPGGRGPENIRNS	K	D	V	G	R	G	1	2	0	2	0	0	1	2	0	1	2	0	0	0	2	0	0	0	1	2	0	0	16	1	1768.95	Q4J6L7	Q4J6L7	60	75	yes	yes	3	7.1168e-26	106.6	8022.6	7660.1			1325	160	1347
DVRPEDYLALVIPGGRGPENIR	VISDVAFKDVRPEDYL	GRGPENIRNSEELKVL	K	D	V	I	R	N	1	3	1	2	0	0	2	3	0	2	2	0	0	0	3	0	0	0	1	2	0	0	22	2	2435.29	Q4J6L7	Q4J6L7	60	81	yes	yes	4	2.4799e-28	69.765	10665	11233			1326	160	1348
DVSDAK	AGAIMLAKDVSDAKVG	AKDVSDAKVGKKSQPL	K	D	V	A	K	V	1	0	0	2	0	0	0	0	0	0	0	1	0	0	0	1	0	0	0	1	0	0	6	0	633.297	Q4J8L2	Q4J8L2	93	98	yes	yes	2;3	0.030798	83.614	15721	12994			1327	487	1349
DVSSEDLGQAELVEER	AKIISSLKDVSSEDLG	QAELVEERKIGNSKVI	K	D	V	E	R	K	1	1	0	2	0	1	4	1	0	0	2	0	0	0	0	2	0	0	0	2	0	0	16	0	1774.82	Q4J9I0	Q4J9I0	333	348	yes	yes	2;3	5.0114e-33	117.18	13764	9219.5			1328	701	1350
DVTPAEFSVLVLSLATTAR	FVGKVSMKDVTPAEFS	LSLATTARIGGNTTDF	K	D	V	A	R	I	3	1	0	1	0	0	1	0	0	0	3	0	0	1	1	2	3	0	0	3	0	0	19	0	1989.08	Q4J7Q2	Q4J7Q2	218	236	yes	yes	3	2.1462e-06	39.905	901.83	1193.9			1329	321	1351
DVVFSNELSGIMAHESVGHPFEADRILGR	KSVTPGRKDVVFSNEL	EADRILGRESAQAGLS	K	D	V	G	R	E	2	2	1	2	0	0	3	3	2	2	2	0	1	2	1	3	0	0	0	3	0	0	29	1	3181.56	Q4JA01	Q4JA01	191	219	yes	yes	5	1.642e-17	51.321	3321.1	2597.7			1330	794	1352
DVYLLAGAGITTGEDVFK	VEEIKKTKDVYLLAGA	TTGEDVFKAIELGADG	K	D	V	F	K	A	2	0	0	2	0	0	1	3	0	1	2	1	0	1	0	0	2	0	1	2	0	0	18	0	1867.96	Q4JCD8	Q4JCD8	172	189	yes	yes	3	4.4704e-23	85.563	6744.4	5680.8			1331	1294	1353
DVYSAGDNTEVVNLLTGRPQWVPFAPVANK	RHMRTTLKDVYSAGDN	PFAPVANKMGYVAGSN	K	D	V	N	K	M	3	1	3	2	0	1	1	2	0	0	2	1	0	1	3	1	2	1	1	5	0	0	30	1	3256.65	Q4JCA9	Q4JCA9	269	298	yes	yes	4	2.5743e-09	34.408	12321	12058			1332	1278	1354
DWDGEVVSVYVR	EDIWPRRRDWDGEVVS	EVVSVYVREGSYVDFD	R	D	W	V	R	E	0	1	0	2	0	0	1	1	0	0	0	0	0	0	0	1	0	1	1	4	0	0	12	0	1422.68	Q4JBV5	Q4JBV5	17	28	yes	yes	2;3	0.0068494	29.55	6397.4	7266.2			1333	1184	1355
DWDPITALR	GEFIAKERDWDPITAL	WDPITALRKAVEKLED	R	D	W	L	R	K	1	1	0	2	0	0	0	0	0	1	1	0	0	0	1	0	1	1	0	0	0	0	9	0	1085.55	Q4JC48	Q4JC48	340	348	yes	yes	2	0.0064725	49.16	12970	7764.4			1334	1239	1356
DWDPITALRK	GEFIAKERDWDPITAL	DPITALRKAVEKLEDR	R	D	W	R	K	A	1	1	0	2	0	0	0	0	0	1	1	1	0	0	1	0	1	1	0	0	0	0	10	1	1213.65	Q4JC48	Q4JC48	340	349	yes	yes	3;4	0.0035116	38.783	16445	27275			1335	1239	1357
DWGVDIYLTASQK	GAEEVRAKDWGVDIYL	IYLTASQKAIGAPPGL	K	D	W	Q	K	A	1	0	0	2	0	1	0	1	0	1	1	1	0	0	0	1	1	1	1	1	0	0	13	0	1494.74	Q4JC13	Q4JC13	180	192	yes	yes	3	2.3461e-05	50.897	9755.5	7365.8			1336	1218	1358
DWTPLLALR	NESEGFKRDWTPLLAL	WTPLLALREFLGQKVG	R	D	W	L	R	E	1	1	0	1	0	0	0	0	0	0	3	0	0	0	1	0	1	1	0	0	0	0	9	0	1083.61	Q4J9J5	Q4J9J5	26	34	yes	yes	3	0.0010136	61.679	1694.8	906.84			1337	712	1359
DWTPLLALREFLGQK	NESEGFKRDWTPLLAL	LREFLGQKVGKPSAVI	R	D	W	Q	K	V	1	1	0	1	0	1	1	1	0	0	4	1	0	1	1	0	1	1	0	0	0	0	15	1	1785.98	Q4J9J5	Q4J9J5	26	40	yes	yes	4	1.3196e-08	58.885	7076.7	13967			1338	712	1360
DWVLLR	KLPDPSQRDWVLLRVI	QRDWVLLRVINVKKSP	R	D	W	L	R	V	0	1	0	1	0	0	0	0	0	0	2	0	0	0	0	0	0	1	0	1	0	0	6	0	800.454	Q4J8P2	Q4J8P2	257	262	yes	yes	2	0.039764	75.131	4234.6	3892.3			1339	508	1361
DYFEEYNLENEMK	YIDIFVPKDYFEEYNL	YNLENEMKIGVSLKDV	K	D	Y	M	K	I	0	0	2	1	0	0	4	0	0	0	1	1	1	1	0	0	0	0	2	0	0	0	13	0	1722.71	Q4J9A8	Q4J9A8	54	66	yes	yes	3	0.00078334	37.613	19864	11943			1340	649	1362
DYFLKR	MVATKSARDYFLKRHS	ARDYFLKRHSSVIPEI	R	D	Y	K	R	H	0	1	0	1	0	0	0	0	0	0	1	1	0	1	0	0	0	0	1	0	0	0	6	1	840.449	Q4J9W7	Q4J9W7	113	118	yes	yes	2	0.0087629	66.994	11273	9290.5			1341	776	1363
DYKLELLEMNASDSR	TLAEALARDYKLELLE	EMNASDSRNLRDIKDV	R	D	Y	S	R	N	1	1	1	2	0	0	2	0	0	0	3	1	1	0	0	2	0	0	1	0	0	0	15	1	1782.85	Q4JAB1	Q4JAB1	64	78	yes	yes	3	2.853e-08	60.489	9234.5	8219.2			1342	876	1364
DYKNRIESILSR	LEKIANTKDYKNRIES	RIESILSRELTEGAIV	K	D	Y	S	R	E	0	2	1	1	0	0	1	0	0	2	1	1	0	0	0	2	0	0	1	0	0	0	12	2	1492.8	Q4J8M1	Q4J8M1	102	113	yes	yes	4	0.019807	19.637	7837.7	7396.3			1343	495	1365
DYKVTR	EEKKKKLKDYKVTRDL	LKDYKVTRDLMRYASK	K	D	Y	T	R	D	0	1	0	1	0	0	0	0	0	0	0	1	0	0	0	0	1	0	1	1	0	0	6	1	780.413	Q4J8Z2	Q4J8Z2	246	251	yes	yes	3	0.046832	40.573	11755	10627			1344	571	1366
DYKYPVGLMDVVEIPSADLR	LVDGKVRRDYKYPVGL	EIPSADLRVRIIPDNV	R	D	Y	L	R	V	1	1	0	3	0	0	1	1	0	1	2	1	1	0	2	1	0	0	2	3	0	0	20	1	2279.15	O05634	O05634	74	93	yes	yes	3;4	6.2776e-24	80.702	39628	42679			1345	28	1367
DYKYPVGLMDVVEIPSADLRVR	LVDGKVRRDYKYPVGL	PSADLRVRIIPDNVRY	R	D	Y	V	R	I	1	2	0	3	0	0	1	1	0	1	2	1	1	0	2	1	0	0	2	4	0	0	22	2	2534.32	O05634	O05634	74	95	yes	yes	3;4;5	1.1754e-61	126.62	17094	27063			1346	28	1368
DYLFNYAEK	VEFVKKGRDYLFNYAE	YLFNYAEKNVGPLDPS	R	D	Y	E	K	N	1	0	1	1	0	0	1	0	0	0	1	1	0	1	0	0	0	0	2	0	0	0	9	0	1161.53	Q4J747	Q4J747	44	52	yes	yes	3	0.00012579	54.982	5390.4	4324.5			1347	250	1369
DYREALAR	AEMLKGVKDYREALAR	DYREALARIRDYWVLS	K	D	Y	A	R	I	2	2	0	1	0	0	1	0	0	0	1	0	0	0	0	0	0	0	1	0	0	0	8	1	992.504	Q4J9E7	Q4J9E7	68	75	yes	yes	3	0.013772	38.776	5956.8	5946.5			1348	678	1370
DYVPLENR	LYVGPSQRDYVPLENR	DYVPLENRG_______	R	D	Y	N	R	G	0	1	1	1	0	0	1	0	0	0	1	0	0	0	1	0	0	0	1	1	0	0	8	0	1004.49	Q4JC19	Q4JC19	320	327	yes	yes	2	0.021361	51.193	6998.3	6259.3			1349	1223	1371
DYVPLENRG	LYVGPSQRDYVPLENR	YVPLENRG________	R	D	Y	R	G	-	0	1	1	1	0	0	1	1	0	0	1	0	0	0	1	0	0	0	1	1	0	0	9	1	1061.51	Q4JC19	Q4JC19	320	328	yes	yes	1;2;3	1.0847e-71	189.7	81496	87350			1350	1223	1372
EAAERWPK	EVRGPIAREAAERWPK	EAAERWPKIASVATMV	R	E	A	P	K	I	2	1	0	0	0	0	2	0	0	0	0	1	0	0	1	0	0	1	0	0	0	0	8	1	985.498	Q4JB50	Q4JB50	122	129	yes	yes	2;3;4	0.00201	94.85	46122	81609			1351	1057	1373
EAAERWPKIASVATMVI	EVRGPIAREAAERWPK	ASVATMVI________	R	E	A	V	I	-	4	1	0	0	0	0	2	0	0	2	0	1	1	0	1	1	1	1	0	2	0	0	17	2	1871	Q4JB50	Q4JB50	122	138	yes	yes	3	0.00070616	31.089	7981.5	7490.9			1352	1057	1374
EAAIYALR	ADLAALAKEAAIYALR	EAAIYALRRFVDEKKL	K	E	A	L	R	R	3	1	0	0	0	0	1	0	0	1	1	0	0	0	0	0	0	0	1	0	0	0	8	0	905.497	Q07590	Q07590	425	432	yes	yes	2;3	0.0015139	105.14	54586	33836			1353	101	1375
EAAIYALRR	ADLAALAKEAAIYALR	AAIYALRRFVDEKKLN	K	E	A	R	R	F	3	2	0	0	0	0	1	0	0	1	1	0	0	0	0	0	0	0	1	0	0	0	9	1	1061.6	Q07590	Q07590	425	433	yes	yes	2;3	0.0013763	88.136	40357	33147			1354	101	1376
EAAMNALR	ADLSALVREAAMNALR	EAAMNALRRYIQMIDL	R	E	A	L	R	R	3	1	1	0	0	0	1	0	0	0	1	0	1	0	0	0	0	0	0	0	0	0	8	0	874.433	F2Z6A6	F2Z6A6	409	416	yes	yes	2	0.026688	47.96	15907	10307			1355	15	1377
EAAMNALRR	ADLSALVREAAMNALR	AAMNALRRYIQMIDLS	R	E	A	R	R	Y	3	2	1	0	0	0	1	0	0	0	1	0	1	0	0	0	0	0	0	0	0	0	9	1	1030.53	F2Z6A6	F2Z6A6	409	417	yes	yes	3	0.047414	27.001	3807.8	1996.9			1356	15	1378
EAANYIGDGLVDIVQPDVCNIGGISVGR	GERLIGVKEAANYIGD	IGGISVGRKVIHLSEA	K	E	A	G	R	K	2	1	2	3	1	1	1	5	0	4	1	0	0	0	1	1	0	0	1	4	0	0	28	0	2889.4	Q4JAD0	Q4JAD0	257	284	yes	yes	3	5.0764e-52	80.067	1766.5	1673.1			1357	888	1379
EACPHRETSPESNLELFEK	FKERRSKREACPHRET	SNLELFEKMIHGEFEE	R	E	A	E	K	M	1	1	1	0	1	0	5	0	1	0	2	1	0	1	2	2	1	0	0	0	0	0	19	1	2261.01	Q4J8P2	Q4J8P2	211	229	yes	yes	4	1.1564e-20	72.359	9303.8	10818			1358	508	1380
EADVIFSTTSSSSPVILGK	VELEKVLREADVIFST	SSPVILGKYLRDDFHI	R	E	A	G	K	Y	1	0	0	1	0	0	1	1	0	2	1	1	0	1	1	5	2	0	0	2	0	0	19	0	1937	Q4J6D1	Q4J6D1	180	198	yes	yes	3	1.1468e-24	83.758	6863.6	6504.8			1359	106	1381
EAEEAAK	FIDEKTVKEAEEAAKK	KEAEEAAKKLGKDSEK	K	E	A	A	K	K	3	0	0	0	0	0	3	0	0	0	0	1	0	0	0	0	0	0	0	0	0	0	7	0	746.345	P17196	P17196	40	46	yes	yes	2	0.053817	57.177	1653.5	7630.2			1360	59	1382
EAEEELIGK	NNVAVRAKEAEEELIG	AEEELIGKRLSQELIE	K	E	A	G	K	R	1	0	0	0	0	0	4	1	0	1	1	1	0	0	0	0	0	0	0	0	0	0	9	0	1016.5	Q4JAA1	Q4JAA1	221	229	yes	yes	2;3	0.00065493	93.649	11916	15462			1361	866	1383
EAEEELIGKR	NNVAVRAKEAEEELIG	EEELIGKRLSQELIEK	K	E	A	K	R	L	1	1	0	0	0	0	4	1	0	1	1	1	0	0	0	0	0	0	0	0	0	0	10	1	1172.6	Q4JAA1	Q4JAA1	221	230	yes	yes	2;3	1.2934e-05	70.942	24839	28232			1362	866	1384
EAEENAPSIIFIDEIDAIAPK	QRIREIFKEAEENAPS	EIDAIAPKREDVTGEV	K	E	A	P	K	R	4	0	1	2	0	0	4	0	0	5	0	1	0	1	2	1	0	0	0	0	0	0	21	0	2284.15	Q07590	Q07590	300	320	yes	yes	3	8.8073e-24	66.536	12563	9515.7			1363	101	1385
EAEEPEKNYHEWYRQDFYLPR	VSKGYLGKEAEEPEKN	RQDFYLPRSFESATAT	K	E	A	P	R	S	1	2	1	1	0	1	5	0	1	0	1	1	0	1	2	0	0	1	3	0	0	0	21	2	2798.27	Q4JAD0	Q4JAD0	67	87	yes	yes	4	1.3715e-08	42.639	6402.8	5936.9			1364	888	1386
EAEIYDYGR	EWFDWVIREAEIYDYG	AEIYDYGRYPVKGMGV	R	E	A	G	R	Y	1	1	0	1	0	0	2	1	0	1	0	0	0	0	0	0	0	0	2	0	0	0	9	0	1114.49	Q4J8L4	Q4J8L4	22	30	yes	yes	2	0.00096697	94.409	7133.9	7977.3			1365	489	1387
EAEIYDYGRYPVK	EWFDWVIREAEIYDYG	DYGRYPVKGMGVWLPY	R	E	A	V	K	G	1	1	0	1	0	0	2	1	0	1	0	1	0	0	1	0	0	0	3	1	0	0	13	1	1601.77	Q4J8L4	Q4J8L4	22	34	yes	yes	2;3;4	1.2267e-05	55.196	25968	16480			1366	489	1388
EAEIYVGPGDVIVNVK	VKKIGIPKEAEIYVGP	GDVIVNVKKREYNTKK	K	E	A	V	K	K	1	0	1	1	0	0	2	2	0	2	0	1	0	0	1	0	0	0	1	4	0	0	16	0	1700.9	Q4JCJ3	Q4JCJ3	206	221	yes	yes	3	1.4525e-11	58.885	3723	4509.4			1367	1320	1389
EAERIEGTK	DLRVGIVKEAERIEGT	AERIEGTKLLKLIVDL	K	E	A	T	K	L	1	1	0	0	0	0	3	1	0	1	0	1	0	0	0	0	1	0	0	0	0	0	9	1	1031.52	Q4J8G2	Q4J8G2	21	29	yes	yes	3;4	0.0021771	39.937	21857	18993			1368	460	1390
EAFDSLLKEVA	DELDNKLKEAFDSLLK	DSLLKEVA________	K	E	A	V	A	-	2	0	0	1	0	0	2	0	0	0	2	1	0	1	0	1	0	0	0	1	0	0	11	1	1220.63	Q4J8L9	Q4J8L9	582	592	yes	yes	3	0.0011606	38.714	4483.4	5105.9			1369	493	1391
EAFSLYSSR	ETAVNAVKEAFSLYSS	AFSLYSSRRVVQPQRQ	K	E	A	S	R	R	1	1	0	0	0	0	1	0	0	0	1	0	0	1	0	3	0	0	1	0	0	0	9	0	1058.5	Q4J6D1	Q4J6D1	24	32	yes	yes	2;3	4.6718e-08	120.27	11918	10301			1370	106	1392
EAGYMVER	PLVYTVAKEAGYMVER	EAGYMVERVPMFNRDI	K	E	A	E	R	V	1	1	0	0	0	0	2	1	0	0	0	0	1	0	0	0	0	0	1	1	0	0	8	0	953.428	Q4JBW3	Q4JBW3	111	118	yes	yes	2	0.0092661	74.464	4610.8	8881.5			1371	1190	1393
EAHTLHETYEDAER	LREVSTFKEAHTLHET	ETYEDAERQVKEAIEI	K	E	A	E	R	Q	2	1	0	1	0	0	4	0	2	0	1	0	0	0	0	0	2	0	1	0	0	0	14	0	1699.74	Q4J8L4	Q4J8L4	162	175	yes	yes	3	3.3709e-15	89.26	1041.3	728.13			1372	489	1394
EAIAEGFIK	SGKDIVLREAIAEGFI	AIAEGFIKLKKDTIEK	R	E	A	I	K	L	2	0	0	0	0	0	2	1	0	2	0	1	0	1	0	0	0	0	0	0	0	0	9	0	976.523	Q4JAB2	Q4JAB2	13	21	yes	yes	2;3	0.0031859	48.423	15183	10742			1373	877	1395
EAIHEVR	ADYIVNGKEAIHEVRK	KEAIHEVRKITDNVGA	K	E	A	V	R	K	1	1	0	0	0	0	2	0	1	1	0	0	0	0	0	0	0	0	0	1	0	0	7	0	852.445	Q4J706	Q4J706	223	229	yes	yes	3	0.031732	49.358	1654.8	1750.9			1374	238	1396
EAILYRDENPFMSEFFKR	EWLSRELREAILYRDE	FMSEFFKRIEGYKEDI	R	E	A	K	R	I	1	2	1	1	0	0	3	0	0	1	1	1	1	3	1	1	0	0	1	0	0	0	18	2	2291.1	Q4JB02	Q4JB02	462	479	yes	yes	4	0.032905	15.725	11985	14691			1375	1025	1397
EAINNNRLELITS	RRIAMEIKEAINNNRL	NRLELITS________	K	E	A	T	S	-	1	1	3	0	0	0	2	0	0	2	2	0	0	0	0	1	1	0	0	0	0	0	13	1	1485.78	Q4JAU2	Q4JAU2	337	349	yes	yes	2	3.4819e-05	62.162	4949.6	3455.3			1376	994	1398
EAISWNK	SLSGARPREAISWNKV	REAISWNKVRPSARSV	R	E	A	N	K	V	1	0	1	0	0	0	1	0	0	1	0	1	0	0	0	1	0	1	0	0	0	0	7	0	846.424	Q4J978	Q4J978	278	284	yes	yes	2;3	0.0087409	106.36	25961	19415			1377	630	1399
EAISWNKVRPSAR	SLSGARPREAISWNKV	NKVRPSARSVTIYADA	R	E	A	A	R	S	2	2	1	0	0	0	1	0	0	1	0	1	0	0	1	2	0	1	0	1	0	0	13	2	1512.82	Q4J978	Q4J978	278	290	yes	yes	4	0.00075605	33.589	7492.1	12997			1378	630	1400
EALAMGIDEAYLISDR	GQAEVALREALAMGID	EAYLISDRAMAGADTW	R	E	A	D	R	A	3	1	0	2	0	0	2	1	0	2	2	0	1	0	0	1	0	0	1	0	0	0	16	0	1765.86	Q4JBU8	Q4JBU8	75	90	yes	yes	2;3	9.8553e-38	124.25	11100	6716			1379	1179	1401;1402
EALAMGIDEAYLISDRAMAGADTWATSYTVAK	GQAEVALREALAMGID	ATSYTVAKAVQRLGGA	R	E	A	A	K	A	8	1	0	3	0	0	2	2	0	2	2	1	2	0	0	2	3	1	2	1	0	0	32	1	3390.61	Q4JBU8	Q4JBU8	75	106	yes	yes	4	9.194e-83	116.28	6081	5174.6			1380	1179	1403
EALDCFFK	KELGLKGREALDCFFK	EALDCFFKICRQKNLC	R	E	A	F	K	I	1	0	0	1	1	0	1	0	0	0	1	1	0	2	0	0	0	0	0	0	0	0	8	0	1017.43	Q4J8S8	Q4J8S8	196	203	yes	yes	3	0.0087243	52.786	6204.5	7368.8			1381	536	1404
EALDIRFK	QRIIKEAREALDIRFK	EALDIRFKTALEVKKE	R	E	A	F	K	T	1	1	0	1	0	0	1	0	0	1	1	1	0	1	0	0	0	0	0	0	0	0	8	1	990.55	Q4JAT5	Q4JAT5	64	71	yes	yes	2;3;4	0.0046255	53.493	24437	41012			1382	988	1405
EALESTILLNLFPR	IELSKVIREALESTIL	ILLNLFPRTVIDIFME	R	E	A	P	R	T	1	1	1	0	0	0	2	0	0	1	4	0	0	1	1	1	1	0	0	0	0	0	14	0	1614.9	Q4JB27	Q4JB27	106	119	yes	yes	2;3	1.9693e-81	178.67	64565	31049			1383	1040	1406
EALLHAIIR	DMRYAGPREALLHAII	ALLHAIIRTNLGCTHH	R	E	A	I	R	T	2	1	0	0	0	0	1	0	1	2	2	0	0	0	0	0	0	0	0	0	0	0	9	0	1034.62	Q4J6U3	Q4J6U3	271	279	yes	yes	3	6.3417e-05	67.897	4222	3051.2			1384	204	1407
EALMEFLAVK	INRLLANKEALMEFLA	LMEFLAVKLLRVVNPE	K	E	A	V	K	L	2	0	0	0	0	0	2	0	0	0	2	1	1	1	0	0	0	0	0	1	0	0	10	0	1149.61	Q4J8Z7	Q4J8Z7	97	106	yes	yes	3	0.00094285	51.445	6119.9	5716.1			1385	575	1408
EALNNFQGGTIVVNTAR	YEDALKMREALNNFQG	TIVVNTARLPHRCPVA	R	E	A	A	R	L	2	1	3	0	0	1	1	2	0	1	1	0	0	1	0	0	2	0	0	2	0	0	17	0	1802.93	Q4JBT2	Q4JBT2	143	159	yes	yes	2;3	9.0564e-80	166.6	37450	54315			1386	1167	1409
EALPFWR	LNNVLEEKEALPFWRY	KEALPFWRYSHGTSHR	K	E	A	W	R	Y	1	1	0	0	0	0	1	0	0	0	1	0	0	1	1	0	0	1	0	0	0	0	7	0	917.476	Q4JB45	Q4JB45	58	64	yes	yes	2	0.017006	80.462	12705	10683			1387	1053	1410
EALQAAIR	DKLVEASREALQAAIR	EALQAAIRTIRNGVDI	R	E	A	I	R	T	3	1	0	0	0	1	1	0	0	1	1	0	0	0	0	0	0	0	0	0	0	0	8	0	870.492	Q4J8P6	Q4J8P6	116	123	yes	yes	2	0.0075284	75.825	21481	13876			1388	512	1411
EALRINIAAVK	GSSRTYGKEALRINIA	RINIAAVKAVEEALKT	K	E	A	V	K	A	3	1	1	0	0	0	1	0	0	2	1	1	0	0	0	0	0	0	0	1	0	0	11	1	1196.72	Q9V2T4	Q9V2T4	30	40	yes	yes	3	1.6035e-07	53.237	4890	17008			1389	1360	1412
EALTLLIK	SKNAEYLREALTLLIK	EALTLLIKYLEEYVKK	R	E	A	I	K	Y	1	0	0	0	0	0	1	0	0	1	3	1	0	0	0	0	1	0	0	0	0	0	8	0	899.569	Q4J7T8	Q4J7T8	345	352	yes	yes	3	0.0037837	75.109	4793.2	3823.2			1390	335	1413
EAMEVDRR	EEASKLIKEAMEVDRR	EAMEVDRRFRKELHER	K	E	A	R	R	F	1	2	0	1	0	0	2	0	0	0	0	0	1	0	0	0	0	0	0	1	0	0	8	1	1004.47	Q4JAE4	Q4JAE4	317	324	yes	yes	3	0.047482	31.229	2181.1	1265.6			1391	894	1414
EAMKNG	LHPIQLLKEAMKNG__	LKEAMKNG________	K	E	A	N	G	-	1	0	1	0	0	0	1	1	0	0	0	1	1	0	0	0	0	0	0	0	0	0	6	1	648.29	Q4J6M2	Q4J6M2	392	397	yes	yes	3	0.042049	43.626	3735.7	9923.1			1392	163	1415
EANDLMNEACKR	LKKIGSTREANDLMNE	LMNEACKRGIKDACAS	R	E	A	K	R	G	2	1	2	1	1	0	2	0	0	0	1	1	1	0	0	0	0	0	0	0	0	0	12	1	1438.6	Q4J8B6	Q4J8B6	145	156	yes	yes	3	0.013165	27.098	14099	14635			1393	422	1416
EANMFSEK	NHLLPLPREANMFSEK	EANMFSEKIIKWLKRI	R	E	A	E	K	I	1	0	1	0	0	0	2	0	0	0	0	1	1	1	0	1	0	0	0	0	0	0	8	0	954.412	Q4JAY7	Q4JAY7	93	100	yes	yes	2;3	0.0046361	82.417	16100	21083			1394	1015	1417
EANPTVLK	GEKFRYTREANPTVLK	EANPTVLKLAEMIASL	R	E	A	L	K	L	1	0	1	0	0	0	1	0	0	0	1	1	0	0	1	0	1	0	0	1	0	0	8	0	870.481	Q4JA47	Q4JA47	42	49	yes	yes	2	0.0053313	80.755	10306	8005			1395	828	1418
EANPVYGEYDVVAEIVADNLDELNKVIFQVR	LRKINGVKEANPVYGE	NKVIFQVRRNTSILRT	K	E	A	V	R	R	3	1	3	3	0	1	4	1	0	2	2	1	0	1	1	0	0	0	2	6	0	0	31	1	3520.77	Q4JA74	Q4JA74	31	61	yes	yes	4;5	8.6497e-90	124.82	2501.6	1804.5			1396	846	1419
EANVEVLQPPPFDR	PLVNRLFKEANVEVLQ	LQPPPFDRHKYNSTLI	K	E	A	D	R	H	1	1	1	1	0	1	2	0	0	0	1	0	0	1	3	0	0	0	0	2	0	0	14	0	1609.81	Q4JAT0	Q4JAT0	112	125	yes	yes	2	1.1839e-14	85.469	3705.6	4526.4			1397	984	1420
EAQDRGVEIWDLTTAMKPIFEDGYVK	LYNQRVLKEAQDRGVE	IFEDGYVKGAVLFNRR	K	E	A	V	K	G	2	1	0	3	0	1	3	2	0	2	1	2	1	1	1	0	2	1	1	2	0	0	26	2	3010.47	Q4JA33	Q4JA33	108	133	yes	yes	4	3.8393e-14	45.558	22887	47845			1398	816	1421
EAQDRVAEVTAQNLINVMKEMR	PHIGAQTKEAQDRVAE	INVMKEMRLI______	K	E	A	M	R	L	3	2	2	1	0	2	3	0	0	1	1	1	2	0	0	0	1	0	0	3	0	0	22	2	2544.28	Q4J928	Q4J928	287	308	yes	yes	3;4;5	1.5037e-43	99.11	22113	50978			1399	594	1422
EAQDYIHAMSSAANFAWTNR	AAIPFNTREAQDYIHA	ANFAWTNRQMITHWAR	R	E	A	N	R	Q	5	1	2	1	0	1	1	0	1	1	0	0	1	1	0	2	1	1	1	0	0	0	20	0	2282.02	Q4J977	Q4J977	280	299	yes	yes	3;4	8.5972e-16	59.857	10378	8602.3			1400	629	1423
EAQIVLSTK	NPYYVSPREAQIVLST	AQIVLSTKDDERTLNV	R	E	A	T	K	D	1	0	0	0	0	1	1	0	0	1	1	1	0	0	0	1	1	0	0	1	0	0	9	0	987.56	Q4JB82	Q4JB82	156	164	yes	yes	3	0.024686	31.597	6829.7	5191.8			1401	1068	1424
EAQIVLSTKDDER	NPYYVSPREAQIVLST	LSTKDDERTLNVGDAI	R	E	A	E	R	T	1	1	0	2	0	1	2	0	0	1	1	1	0	0	0	1	1	0	0	1	0	0	13	1	1502.76	Q4JB82	Q4JB82	156	168	yes	yes	2;3;4	2.6649e-10	84.753	25073	20765			1402	1068	1425
EAREFLNNVLEEKEALPFWR	AIRGMNLKEAREFLNN	KEALPFWRYSHGTSHR	K	E	A	W	R	Y	2	2	2	0	0	0	5	0	0	0	3	1	0	2	1	0	0	1	0	1	0	0	20	2	2489.27	Q4JB45	Q4JB45	45	64	yes	yes	4	3.2204e-19	61.942	12653	12627			1403	1053	1426
EASDGQVTPSSSVQDLLK	DVITLETKEASDGQVT	SSVQDLLKLDFSRIHP	K	E	A	L	K	L	1	0	0	2	0	2	1	1	0	0	2	1	0	0	1	4	1	0	0	2	0	0	18	0	1859.91	Q4J6Y5	Q4J6Y5	35	52	yes	yes	3	1.7851e-15	72.583	5843.5	4854			1404	224	1427
EASEDAWER	DRGRVYNKEASEDAWE	ASEDAWERVKNFLRRV	K	E	A	E	R	V	2	1	0	1	0	0	3	0	0	0	0	0	0	0	0	1	0	1	0	0	0	0	9	0	1091.45	Q4J857	Q4J857	242	250	yes	yes	2	0.0010765	83.499	31053	36315			1405	395	1428
EASEDAWERVKNFLR	DRGRVYNKEASEDAWE	ERVKNFLRRVSK____	K	E	A	L	R	R	2	2	1	1	0	0	3	0	0	0	1	1	0	1	0	1	0	1	0	1	0	0	15	2	1848.91	Q4J857	Q4J857	242	256	yes	yes	4	0.030689	16.747	7661.8	16587			1406	395	1429
EASEVIK	NPEIQKIREASEVIKR	REASEVIKRGGLVSFP	R	E	A	I	K	R	1	0	0	0	0	0	2	0	0	1	0	1	0	0	0	1	0	0	0	1	0	0	7	0	774.412	Q4J8C8	Q4J8C8	19	25	yes	yes	2	0.047213	62.659	18655	19602			1407	431	1430
EASGIVVQLIR	LVGQVEAREASGIVVQ	GIVVQLIRQGKMAGKG	R	E	A	I	R	Q	1	1	0	0	0	1	1	1	0	2	1	0	0	0	0	1	0	0	0	2	0	0	11	0	1183.69	Q4JB82	Q4JB82	47	57	yes	yes	2;3	5.173e-16	125.75	37156	24106			1408	1068	1431
EASIASDIYRELASR	VIYPFTAREASIASDI	IYRELASRGKIKEDID	R	E	A	S	R	G	3	2	0	1	0	0	2	0	0	2	1	0	0	0	0	3	0	0	1	0	0	0	15	1	1679.85	Q4JBF3	Q4JBF3	65	79	yes	yes	3	0.00016037	37.77	4470	6054.7			1409	1092	1432
EASKYGR	PGHIAFLREASKYGRV	REASKYGRVYVAVARD	R	E	A	G	R	V	1	1	0	0	0	0	1	1	0	0	0	1	0	0	0	1	0	0	1	0	0	0	7	1	809.403	Q4J961	Q4J961	106	112	yes	yes	3	0.021345	45.952	9031.5	7316.7			1410	615	1433
EASPGTIR	MIGATDPKEASPGTIR	EASPGTIRGDYALSKS	K	E	A	I	R	G	1	1	0	0	0	0	1	1	0	1	0	0	0	0	1	1	1	0	0	0	0	0	8	0	829.429	Q4JAV3	Q4JAV3	97	104	yes	yes	2;3	0.0043332	91.069	17791	11312			1411	1004	1434
EASPGTIRGDYALSK	MIGATDPKEASPGTIR	RGDYALSKSENVIHAS	K	E	A	S	K	S	2	1	0	1	0	0	1	2	0	1	1	1	0	0	1	2	1	0	1	0	0	0	15	1	1563.79	Q4JAV3	Q4JAV3	97	111	yes	yes	2;3;4	2.7927e-08	60.657	52804	52556			1412	1004	1435
EATDIVNILRPR	GVITVNAKEATDIVNI	IVNILRPRIVIPMHYW	K	E	A	P	R	I	1	2	1	1	0	0	1	0	0	2	1	0	0	0	1	0	1	0	0	1	0	0	12	1	1395.78	Q4JA77	Q4JA77	140	151	yes	yes	3	7.4737e-10	86.114	4046.2	3866.1			1413	849	1436
EATINAMR	ADLEALVREATINAMR	EATINAMRSIYSMCDK	R	E	A	M	R	S	2	1	1	0	0	0	1	0	0	1	0	0	1	0	0	0	1	0	0	0	0	0	8	0	904.444	Q07590	Q07590	701	708	yes	yes	2;3	0.0018127	93.374	37691	16710			1414	101	1437;1438
EATMDIILNAINPPPEAIIVGK	ENAGMGSKEATMDIIL	PEAIIVGKQFLCPGSY	K	E	A	G	K	Q	3	0	2	1	0	0	2	1	0	5	1	1	1	0	3	0	1	0	0	1	0	0	22	0	2318.26	Q4JBM7	Q4JBM7	44	65	yes	yes	2	4.1524e-40	84.166	3713	4996.9			1415	1130	1439
EATMDIILNAINPPPEAIIVGKQFLCPGSYMMSHGR	ENAGMGSKEATMDIIL	SYMMSHGRIKYVPTEL	K	E	A	G	R	I	3	1	2	1	1	1	2	3	1	5	2	1	3	1	4	2	1	0	1	1	0	0	36	1	3958.93	Q4JBM7	Q4JBM7	44	79	yes	yes	4;5;6	2.0428e-36	62.405	14017	23145			1416	1130	1440
EAVEWPLR	DNVKQQLREAVEWPLR	EAVEWPLRFPELFTKS	R	E	A	L	R	F	1	1	0	0	0	0	2	0	0	0	1	0	0	0	1	0	0	1	0	1	0	0	8	0	998.519	Q07590	Q07590	501	508	yes	yes	2;3	0.0018225	88.819	26638	12597			1417	101	1441
EAVEWPLRFPELFTK	DNVKQQLREAVEWPLR	RFPELFTKSGVTPPKG	R	E	A	T	K	S	1	1	0	0	0	0	3	0	0	0	2	1	0	2	2	0	1	1	0	1	0	0	15	1	1860.98	Q07590	Q07590	501	515	yes	yes	2;3;4;5	1.5964e-18	103.83	108570	107300			1418	101	1442
EAVGENVDILIEHHGR	EERVKAVREAVGENVD	ILIEHHGRFNANASIL	R	E	A	G	R	F	1	1	1	1	0	0	3	2	2	2	1	0	0	0	0	0	0	0	0	2	0	0	16	0	1786.9	Q4JAD0	Q4JAD0	187	202	yes	yes	3;4	4.437e-13	67.646	10038	10372			1419	888	1443
EAVIIGIYGYR	VADNSGAKEAVIIGIY	IIGIYGYRGVLRRVPF	K	E	A	Y	R	G	1	1	0	0	0	0	1	2	0	3	0	0	0	0	0	0	0	0	2	1	0	0	11	0	1252.68	Q4JB50	Q4JB50	34	44	yes	yes	2;3	1.09e-05	73.499	20732	15944			1420	1057	1444
EAVIIGIYGYRGVLR	VADNSGAKEAVIIGIY	YGYRGVLRRVPFANIA	K	E	A	L	R	R	1	2	0	0	0	0	1	3	0	3	1	0	0	0	0	0	0	0	2	2	0	0	15	1	1677.96	Q4JB50	Q4JB50	34	48	yes	yes	3	1.4389e-09	68.171	6654.1	10434			1421	1057	1445
EAVILADSYSR	PNLCNSTREAVILADS	ILADSYSRENNTVGTV	R	E	A	S	R	E	2	1	0	1	0	0	1	0	0	1	1	0	0	0	0	2	0	0	1	1	0	0	11	0	1222.62	Q4JAP2	Q4JAP2	62	72	yes	yes	2	0.00056742	63.091	9752.3	5065.8			1422	968	1446
EAVNRALETNLQQGLDIER	LFSLILAKEAVNRALE	QQGLDIERRNFYVALA	K	E	A	E	R	R	2	2	2	1	0	2	3	1	0	1	3	0	0	0	0	0	1	0	0	1	0	0	19	1	2168.12	Q4J6K9	Q4J6K9	209	227	yes	yes	3	1.9565e-105	172.83	11008	11493			1423	155	1447
EAVPLIR	LVITTLSKEAVPLIRY	KEAVPLIRYRTRDITK	K	E	A	I	R	Y	1	1	0	0	0	0	1	0	0	1	1	0	0	0	1	0	0	0	0	1	0	0	7	0	796.481	Q4J6K4	Q4J6K4	299	305	yes	yes	2	0.036922	71.141	18182	12543			1424	151	1448
EAVSLFDEVKPDAVLLLR	GVLTGGYKEAVSLFDE	PDAVLLLREVKNPKRY	K	E	A	L	R	E	2	1	0	2	0	0	2	0	0	0	4	1	0	1	1	1	0	0	0	3	0	0	18	1	2013.11	Q4JBJ4	Q4JBJ4	121	138	yes	yes	3	9.7641e-21	64.588	9982.3	9273			1425	1113	1449
EAVSSADK	GFIPVIAKEAVSSADK	EAVSSADKQAHERSLA	K	E	A	D	K	Q	2	0	0	1	0	0	1	0	0	0	0	1	0	0	0	2	0	0	0	1	0	0	8	0	805.382	Q4J753	Q4J753	152	159	yes	yes	2;3	0.012224	47.603	8579.7	8965.8			1426	251	1450
EAYELGLVER	TGKTLTPKEAYELGLV	YELGLVERLVEPEKLY	K	E	A	E	R	L	1	1	0	0	0	0	3	1	0	0	2	0	0	0	0	0	0	0	1	1	0	0	10	0	1177.6	Q4J803	Q4J803	179	188	yes	yes	2	0.036573	28.177	3166.3	3425.5			1427	366	1451
EAYNNPNNVISSPTNTAVGR	EALTEIAREAYNNPNN	PTNTAVGRIDQVTANH	R	E	A	G	R	I	2	1	5	0	0	0	1	1	0	1	0	0	0	0	2	2	2	0	1	2	0	0	20	0	2117.01	Q4J916	Q4J916	455	474	yes	yes	2;3	2.8698e-44	119.38	13308	14222			1428	589	1452
EAYNNPNNVISSPTNTAVGRIDQVTANHPSTITPTYR	EALTEIAREAYNNPNN	STITPTYRVYRLRQEG	R	E	A	Y	R	V	3	2	6	1	0	1	1	1	1	3	0	0	0	0	4	3	6	0	2	3	0	0	37	1	4011.97	Q4J916	Q4J916	455	491	yes	yes	4	0.00030637	20.105	706.77	889.02			1429	589	1453
ECAESLVDLFAK	DEGEKMLRECAESLVD	SLVDLFAKNRIVKIKA	R	E	C	A	K	N	2	0	0	1	1	0	2	0	0	0	2	1	0	1	0	1	0	0	0	1	0	0	12	0	1369.63	Q4J963	Q4J963	14	25	yes	yes	3	3.0606e-09	80.245	5336.5	7136.2			1430	617	1454
ECYPYAGHIIGNNFTVQGNILAGEEVLEAMAK	NAYAFTGRECYPYAGH	EVLEAMAKEAEGRGRI	R	E	C	A	K	E	4	0	3	0	1	1	4	4	1	3	2	1	1	1	1	0	1	0	2	2	0	0	32	0	3496.65	Q4J854	Q4J854	99	130	yes	yes	4	1.1839e-17	44.721	8392.8	13420			1431	393	1455
EDEVYVITVIK	FLLRILKKEDEVYVIT	VYVITVIKEAPRSPDQ	K	E	D	I	K	E	0	0	0	1	0	0	2	0	0	2	0	1	0	0	0	0	1	0	1	3	0	0	11	0	1306.7	Q4JAC8	Q4JAC8	27	37	yes	yes	3	0.00082584	44.847	6882	5726.2			1432	886	1456
EDEYRDGVK	LSPATNKREDEYRDGV	DEYRDGVKFLEEIIKE	R	E	D	V	K	F	0	1	0	2	0	0	2	1	0	0	0	1	0	0	0	0	0	0	1	1	0	0	9	1	1109.5	Q4J6J5	Q4J6J5	180	188	yes	yes	3	0.0042056	41.399	9395.7	11087			1433	143	1457
EDGTLDVLMNTAYTIR	TSKLRTMKEDGTLDVL	MNTAYTIRTFRDMLND	K	E	D	I	R	T	1	1	1	2	0	0	1	1	0	1	2	0	1	0	0	0	3	0	1	1	0	0	16	0	1810.88	Q4JBT0	Q4JBT0	117	132	yes	yes	3	2.6915e-25	105.14	3568.3	3074.4			1434	1165	1458
EDLAEFVDDVVGAATFLDR	MEFFGVKREDLAEFVD	GAATFLDRAEGGITLF	R	E	D	D	R	A	3	1	0	4	0	0	2	1	0	0	2	0	0	2	0	0	1	0	0	3	0	0	19	0	2081	Q4JBS7	Q4JBS7	116	134	yes	yes	3	0.00029801	30.945	0	0			1435	1162	1459
EDLLNILSNTPR	TTRNKVSKEDLLNILS	NILSNTPRILLLNTEK	K	E	D	P	R	I	0	1	2	1	0	0	1	0	0	1	3	0	0	0	1	1	1	0	0	0	0	0	12	0	1383.74	Q4J940	Q4J940	236	247	yes	yes	2;3	6.5153e-10	96.135	17747	19425			1436	604	1460
EDLPQDVRK	DAKNVEKREDLPQDVR	DLPQDVRKITGKILSL	R	E	D	R	K	I	0	1	0	2	0	1	1	0	0	0	1	1	0	0	1	0	0	0	0	1	0	0	9	1	1098.57	F2Z6C4	F2Z6C4	63	71	yes	yes	3	0.0018144	51.445	14038	16589			1437	18	1461
EDLRHPVVR	GAVLIRWREDLRHPVV	DLRHPVVRDFIEPSQF	R	E	D	V	R	D	0	2	0	1	0	0	1	0	1	0	1	0	0	0	1	0	0	0	0	2	0	0	9	1	1119.61	Q4J6U6	Q4J6U6	52	60	yes	yes	3	0.0022165	47.187	9071.6	12064			1438	205	1462
EDRVIPTYVK	ALTNDVKKEDRVIPTY	RVIPTYVKGILQHVDT	K	E	D	V	K	G	0	1	0	1	0	0	1	0	0	1	0	1	0	0	1	0	1	0	1	2	0	0	10	1	1218.66	Q4JAK3	Q4JAK3	148	157	yes	yes	3	4.2821e-05	72.2	14133	13814			1439	936	1463
EDSPIAGALSLMR	TVSLITIREDSPIAGA	AGALSLMRQFNIRHLP	R	E	D	M	R	Q	2	1	0	1	0	0	1	1	0	1	2	0	1	0	1	2	0	0	0	0	0	0	13	0	1358.69	Q4JBJ8	Q4JBJ8	87	99	yes	yes	3	0.00017851	43.03	4574.1	2709			1440	1114	1464
EDVDLGTVLGLGFQK	VRENIASKEDVDLGTV	VLGLGFQKGILKLADE	K	E	D	Q	K	G	0	0	0	2	0	1	1	3	0	0	3	1	0	1	0	0	1	0	0	2	0	0	15	0	1589.83	Q4J9R9	Q4J9R9	330	344	yes	yes	3	5e-22	110.92	17887	12025			1441	750	1465
EDVRAVLASICPTTVEEVR	ELEEIVKREDVRAVLA	PTTVEEVRSVLVIDPS	R	E	D	V	R	S	2	2	0	1	1	0	3	0	0	1	1	0	0	0	1	1	2	0	0	4	0	0	19	1	2132.06	Q4JB12	Q4JB12	67	85	yes	yes	3;4	2.6016e-49	129.46	15549	14213			1442	1029	1466
EDVTGEVEKR	IDAIAPKREDVTGEVE	VTGEVEKRVVAQLLTL	R	E	D	K	R	V	0	1	0	1	0	0	3	1	0	0	0	1	0	0	0	0	1	0	0	2	0	0	10	1	1160.57	Q07590	Q07590	322	331	yes	yes	3	0.0065916	34.185	11773	8550.3			1443	101	1467
EEFKPLTD	QVEEKWKREEFKPLTD	EEFKPLTD________	R	E	E	T	D	-	0	0	0	1	0	0	2	0	0	0	1	1	0	1	1	0	1	0	0	0	0	0	8	1	977.471	Q4JBU3	Q4JBU3	969	976	yes	yes	2	0.0038832	85.161	8585.4	23246			1444	1174	1468
EEGFEDVAEWFETLAR	PGYAKQAREEGFEDVA	EWFETLARAEKSHAEK	R	E	E	A	R	A	2	1	0	1	0	0	5	1	0	0	1	0	0	2	0	0	1	1	0	1	0	0	16	0	1926.86	Q4J6M4	Q4J6M4	109	124	yes	yes	2;3	3.2874e-140	197.06	25804	31501			1445	165	1469
EEGFEDVAEWFETLARAEK	PGYAKQAREEGFEDVA	ETLARAEKSHAEKFTK	R	E	E	E	K	S	3	1	0	1	0	0	6	1	0	0	1	1	0	2	0	0	1	1	0	1	0	0	19	1	2255.04	Q4J6M4	Q4J6M4	109	127	yes	yes	3;4	4.0181e-14	54.764	10429	12873			1446	165	1470
EELKVDIEDDTGIGLK	KKIRKFLREELKVDIE	DDTGIGLKVMSKFKTQ	R	E	E	L	K	V	0	0	0	3	0	0	3	2	0	2	2	2	0	0	0	0	1	0	0	1	0	0	16	1	1772.9	Q4J6C9	Q4J6C9	179	194	yes	yes	3	2.0889e-06	44.252	7536.2	7283			1447	105	1471
EEMDRWSLR	AEEAKISREEMDRWSL	EMDRWSLRSHQMATKA	R	E	E	L	R	S	0	2	0	1	0	0	2	0	0	0	1	0	1	0	0	1	0	1	0	0	0	0	9	1	1220.56	Q4J9R4	Q4J9R4	176	184	yes	yes	2;3	0.00027727	86.136	17992	16003			1448	745	1472
EEVELLVEELAK	PKWVRFTREEVELLVE	LLVEELAKRGYPPSMI	R	E	E	A	K	R	1	0	0	0	0	0	5	0	0	0	3	1	0	0	0	0	0	0	0	2	0	0	12	0	1399.74	Q4JAI3	Q4JAI3	29	40	yes	yes	3	6.3881e-05	56.087	6393	6162.7			1449	920	1473
EEVRNMNVTDLYEQQLR	KEELKKRREEVRNMNV	DLYEQQLRSTINSEAL	R	E	E	L	R	S	0	2	2	1	0	2	3	0	0	0	2	0	1	0	0	0	1	0	1	2	0	0	17	1	2136.03	Q4J951	Q4J951	248	264	yes	yes	3	0.0003372	31.883	4859.1	6865.7			1450	610	1474
EFADVITKELNLR	SAPLFDPREFADVITK	ITKELNLRTTDIKVYE	R	E	F	L	R	T	1	1	1	1	0	0	2	0	0	1	2	1	0	1	0	0	1	0	0	1	0	0	13	1	1546.84	Q4JAY5	Q4JAY5	81	93	yes	yes	3;4	0.00015225	39.581	21976	18161			1451	1013	1475
EFERYGPEEGGKR	EEFERFEREFERYGPE	GPEEGGKRFGPYIYGF	R	E	F	K	R	F	0	2	0	0	0	0	4	3	0	0	0	1	0	1	1	0	0	0	1	0	0	0	13	2	1552.73	Q4JA95	Q4JA95	29	41	yes	yes	4	7.7323e-05	41.996	13301	15448			1452	861	1476
EFFEEFQNK	KERIALSREFFEEFQN	FFEEFQNKIKQIHSSD	R	E	F	N	K	I	0	0	1	0	0	1	3	0	0	0	0	1	0	3	0	0	0	0	0	0	0	0	9	0	1216.54	Q4JAL9	Q4JAL9	180	188	yes	yes	3	0.0011646	59.35	8931	5848.8			1453	950	1477
EFGFTEGAIR	RSLIKIMREFGFTEGA	GFTEGAIRAGLFRLRQ	R	E	F	I	R	A	1	1	0	0	0	0	2	2	0	1	0	0	0	2	0	0	1	0	0	0	0	0	10	0	1125.55	Q4J800	Q4J800	33	42	yes	yes	2	0.0042303	45.661	11930	5045.8			1454	364	1478
EFHPAAQPIEIDGIATTR	ESNIPNYREFHPAAQP	IDGIATTRIDELIKAK	R	E	F	T	R	I	3	1	0	1	0	1	2	1	1	3	0	0	0	1	2	0	2	0	0	0	0	0	18	0	1965	Q4J6I8	Q4J6I8	276	293	yes	yes	2;3;4	3.1371e-30	108.71	16449	14634			1455	138	1479
EFINIK	RIGEQVVREFINIKSA	VREFINIKSAEVEEFE	R	E	F	I	K	S	0	0	1	0	0	0	1	0	0	2	0	1	0	1	0	0	0	0	0	0	0	0	6	0	762.428	Q4J6Z7	Q4J6Z7	404	409	yes	yes	2;3	0.025471	89.673	21598	15618			1456	232	1480
EFIVATELGMINALK	FAKDSPQREFIVATEL	LGMINALKLKVPEKEF	R	E	F	L	K	L	2	0	1	0	0	0	2	1	0	2	2	1	1	1	0	0	1	0	0	1	0	0	15	0	1647.89	Q4JCM6	Q4JCM6	232	246	yes	yes	3	1.2506e-09	71.879	1871.3	1616.9			1457	1342	1481
EFLDGNAQK	AISLIYPREFLDGNAQ	FLDGNAQKALSVADEY	R	E	F	Q	K	A	1	0	1	1	0	1	1	1	0	0	1	1	0	1	0	0	0	0	0	0	0	0	9	0	1020.49	Q4J8T7	Q4J8T7	150	158	yes	yes	3	0.00072399	66.692	40520	33719			1458	541	1482
EFLNNLAEDLLK	GLKLEERKEFLNNLAE	NLAEDLLKMGVDFAFL	K	E	F	L	K	M	1	0	2	1	0	0	2	0	0	0	4	1	0	1	0	0	0	0	0	0	0	0	12	0	1417.75	Q4J8C4	Q4J8C4	78	89	yes	yes	3	1.0336e-09	88.021	4921	3720.7			1459	427	1483
EFLNNVLEEKEALPFWR	GMNLKEAREFLNNVLE	KEALPFWRYSHGTSHR	R	E	F	W	R	Y	1	1	2	0	0	0	4	0	0	0	3	1	0	2	1	0	0	1	0	1	0	0	17	1	2133.09	Q4JB45	Q4JB45	48	64	yes	yes	3;4	2.0134e-23	92.773	35648	33423			1460	1053	1484
EFLNVLR	IKIFVANKEFLNVLRD	KEFLNVLRDAINIVQK	K	E	F	L	R	D	0	1	1	0	0	0	1	0	0	0	2	0	0	1	0	0	0	0	0	1	0	0	7	0	889.502	Q4J8J7	Q4J8J7	834	840	yes	yes	2	0.077638	46.426	1941.9	1631.6			1461	474	1485
EFLPDVWR	STGSVKPKEFLPDVWR	EFLPDVWRSVGWKVLN	K	E	F	W	R	S	0	1	0	1	0	0	1	0	0	0	1	0	0	1	1	0	0	1	0	1	0	0	8	0	1060.53	Q4JC80	Q4JC80	198	205	yes	yes	2;3	0.00098412	108.74	16716	16865			1462	1262	1486
EFLSVNDPSQLPR	SYLNKLSKEFLSVNDP	NDPSQLPRVVRRAFRV	K	E	F	P	R	V	0	1	1	1	0	1	1	0	0	0	2	0	0	1	2	2	0	0	0	1	0	0	13	0	1500.76	Q4J9P1	Q4J9P1	123	135	yes	yes	2;3	4.7466e-15	109.6	17105	17389			1463	731	1487
EFNVEIAGGMGELR	KDYRAKLKEFNVEIAG	AGGMGELRDKVVRIGL	K	E	F	L	R	D	1	1	1	0	0	0	3	3	0	1	1	0	1	1	0	0	0	0	0	1	0	0	14	0	1520.73	Q4J926	Q4J926	305	318	yes	yes	3	0.010014	26.292	5201	5548.1			1464	593	1488
EFNVNLVK	LQAINQPREFNVNLVK	EFNVNLVKSQLVRRIE	R	E	F	V	K	S	0	0	2	0	0	0	1	0	0	0	1	1	0	1	0	0	0	0	0	2	0	0	8	0	961.523	Q08582	Q08582	803	810	yes	yes	3	0.013313	46.129	4082.5	3394.5			1465	102	1489
EFPALGR	ELVAEKFREFPALGRF	REFPALGRFAMRDMGK	R	E	F	G	R	F	1	1	0	0	0	0	1	1	0	0	1	0	0	1	1	0	0	0	0	0	0	0	7	0	788.418	P17196	P17196	403	409	yes	yes	2	0.019834	78.149	20751	15472			1466	59	1490
EFPSDSR	IYIGGITREFPSDSRG	REFPSDSRGYLVITDS	R	E	F	S	R	G	0	1	0	1	0	0	1	0	0	0	0	0	0	1	1	2	0	0	0	0	0	0	7	0	836.366	Q4JA30	Q4JA30	156	162	yes	yes	2	0.013458	83.364	14572	10010			1467	814	1491
EFRYNELVFLNQLQTR	________________	FLNQLQTRYQLFTSRV	R	E	F	T	R	Y	0	2	2	0	0	2	2	0	0	0	3	0	0	2	0	0	1	0	1	1	0	0	16	1	2069.07	Q4JBB3	Q4JBB3	6	21	yes	yes	3	1.8386e-11	56.817	6874.8	4227.7			1468	1079	1492
EFSFLPTR	IASWKTGKEFSFLPTR	EFSFLPTRVVLQDYTG	K	E	F	T	R	V	0	1	0	0	0	0	1	0	0	0	1	0	0	2	1	1	1	0	0	0	0	0	8	0	995.508	Q4J9H0	Q4J9H0	63	70	yes	yes	2	5.4305e-05	116.05	7218.8	3055.8			1469	692	1493
EFSTVQYLIFDLQGEK	EGGREQGREFSTVQYL	IFDLQGEKSTDMELQV	R	E	F	E	K	S	0	0	0	1	0	2	2	1	0	1	2	1	0	2	0	1	1	0	1	1	0	0	16	0	1915.96	Q4J6M1	Q4J6M1	103	118	yes	yes	3	1.0811e-16	77.746	3058.6	4412.3			1470	162	1494
EFTGEVR	LVDVRSPKEFTGEVRA	KEFTGEVRAPPEYADE	K	E	F	V	R	A	0	1	0	0	0	0	2	1	0	0	0	0	0	1	0	0	1	0	0	1	0	0	7	0	836.403	Q4J6U6	Q4J6U6	180	186	yes	yes	2	0.010857	98.009	48413	28005			1471	205	1495
EFTTIDPAFER	GLSIDRRREFTTIDPA	TIDPAFERFVQWQYKR	R	E	F	E	R	F	1	1	0	1	0	0	2	0	0	1	0	0	0	2	1	0	2	0	0	0	0	0	11	0	1324.63	Q4JBP0	Q4JBP0	145	155	yes	yes	2;3	2.264e-09	108.98	17659	7294.8			1472	1136	1496
EFTTIDPEFSSFIIWQFRK	GLSIDWRREFTTIDPE	FIIWQFRKLQEKGFIV	R	E	F	R	K	L	0	1	0	1	0	1	2	0	0	3	0	1	0	4	1	2	2	1	0	0	0	0	19	1	2390.19	Q4J8J7	Q4J8J7	141	159	yes	yes	4	7.3523e-19	60.489	5195.9	4656.9			1473	474	1497
EFVEFLGEYAEPAFR	FHFHAPVREFVEFLGE	EYAEPAFRYFNAKIEL	R	E	F	F	R	Y	2	1	0	0	0	0	4	1	0	0	1	0	0	3	1	0	0	0	1	1	0	0	15	0	1802.85	Q4J837	Q4J837	12	26	yes	yes	2;3	1.3069e-08	66.246	5694.3	4229.3			1474	385	1498
EFVEFQVVPEMIGR	RFAVYNGKEFVEFQVV	VVPEMIGRYLGEYSIT	K	E	F	G	R	Y	0	1	0	0	0	1	3	1	0	1	0	0	1	2	1	0	0	0	0	3	0	0	14	0	1678.84	Q4JB44	Q4JB44	95	108	yes	yes	3	4.251e-09	70.889	8878.3	4308.8			1475	1052	1499
EFVSLIYPK	ENIIGRSREFVSLIYP	FVSLIYPKLKQNLDFL	R	E	F	P	K	L	0	0	0	0	0	0	1	0	0	1	1	1	0	1	1	1	0	0	1	1	0	0	9	0	1094.6	Q4J8B0	Q4J8B0	308	316	yes	yes	2;3	0.000218	89.355	31234	36907			1476	420	1500
EFYEGK	KVISRNPREFYEGKLM	PREFYEGKLMEEIVLG	R	E	F	G	K	L	0	0	0	0	0	0	2	1	0	0	0	1	0	1	0	0	0	0	1	0	0	0	6	0	771.344	Q4JBJ1	Q4JBJ1	180	185	yes	yes	3	0.042192	58.661	5367.8	4016.6			1477	1110	1501
EGAFYGPK	IKYEVKEKEGAFYGPK	EGAFYGPKIDFDIRDS	K	E	G	P	K	I	1	0	0	0	0	0	1	2	0	0	0	1	0	1	1	0	0	0	1	0	0	0	8	0	867.413	Q4J9C4	Q4J9C4	361	368	yes	yes	3	0.058278	30.167	17474	12614			1478	660	1502
EGAGLNTSLLAINK	KRVESGEREGAGLNTS	TSLLAINKALYVGQPV	R	E	G	N	K	A	2	0	2	0	0	0	1	2	0	1	3	1	0	0	0	1	1	0	0	0	0	0	14	0	1399.77	Q4J833	Q4J833	71	84	yes	yes	3	1.2272e-05	44.132	7006.6	6928.7			1479	383	1503
EGAKEGGLTPLAFPTIVVNDNIGMGTEGMR	LSLAHVAKEGAKEGGL	GMGTEGMRYSLVSRDL	K	E	G	M	R	Y	2	1	2	1	0	0	3	6	0	2	2	1	2	1	2	0	3	0	0	2	0	0	30	1	3073.52	Q4J860	Q4J860	64	93	yes	yes	3;4	5.2213e-71	103.18	25769	20890			1480	396	1504
EGAVSTTNSEVMIISTGGTIVSK	KRKEEKRREGAVSTTN	TGGTIVSKIEYETGAV	R	E	G	S	K	I	1	0	1	0	0	0	2	3	0	3	0	1	1	0	0	4	4	0	0	3	0	0	23	0	2280.15	Q4J955	Q4J955	82	104	yes	yes	3	6.7994e-37	89.721	7909.4	5384.7			1481	613	1505
EGDKFREATWEEAISLISR	RLTKPLIREGDKFREA	EAISLISRKFKEIKEK	R	E	G	S	R	K	2	2	0	1	0	0	4	1	0	2	1	1	0	1	0	2	1	1	0	0	0	0	19	2	2236.11	Q4JBU3	Q4JBU3	320	338	yes	yes	3;4	5.6441e-07	39.905	32264	44260			1482	1174	1506
EGDKITLVPLR	GDLLMVTREGDKITLV	KITLVPLRKPTGYWAE	R	E	G	L	R	K	0	1	0	1	0	0	1	1	0	1	2	1	0	0	1	0	1	0	0	1	0	0	11	1	1239.72	Q4J6V3	Q4J6V3	47	57	yes	yes	4	0.00022842	44.543	6938.7	5593.6			1483	210	1507
EGDLVRVIYDENENVVK	IRQKFQVKEGDLVRVI	DENENVVKIQILREAW	K	E	G	V	K	I	0	1	2	2	0	0	3	1	0	1	1	1	0	0	0	0	0	0	1	4	0	0	17	1	1990	Q4JCF3	Q4JCF3	28	44	yes	yes	4	3.3611e-12	57.525	2935.7	4571			1484	1300	1508
EGDNVIIGESRPIAK	IPSCLEVKEGDNVIIG	GESRPIAKSISFVILG	K	E	G	A	K	S	1	1	1	1	0	0	2	2	0	3	0	1	0	0	1	1	0	0	0	1	0	0	15	1	1596.85	Q4JB49	Q4JB49	89	103	yes	yes	3	2.5751e-08	61.265	10320	11220			1485	1056	1509
EGDVILRK	INKEVYPKEGDVILRK	EGDVILRKNTPSIFVG	K	E	G	R	K	N	0	1	0	1	0	0	1	1	0	1	1	1	0	0	0	0	0	0	0	1	0	0	8	1	928.534	Q4J753	Q4J753	92	99	yes	yes	4	0.021596	26.384	5566.1	4619			1486	251	1510
EGDVVLAAPWDFQPNKCDIVYR	LKKKVWIREGDVVLAA	NKCDIVYRYTESEVRR	R	E	G	Y	R	Y	2	1	1	3	1	1	1	1	0	1	1	1	0	1	2	0	0	1	1	3	0	0	22	1	2580.21	Q4JA54	Q4JA54	62	83	yes	yes	3;4	1.1849e-23	62.999	20341	16788			1487	832	1511
EGEAYYVATGSPIPK	SSEIPQLKEGEAYYVA	ATGSPIPKGANAIARI	K	E	G	P	K	G	2	0	0	0	0	0	2	2	0	1	0	1	0	0	2	1	1	0	2	1	0	0	15	0	1580.77	Q4JCE8	Q4JCE8	87	101	yes	yes	3	0.002598	28.812	8594.8	8621.9			1488	1298	1512
EGEKYDTIIIGLGPAAYSAALYAAR	LPKVFNVKEGEKYDTI	SAALYAARFMLKTLVI	K	E	G	A	R	F	6	1	0	1	0	0	2	3	0	3	2	1	0	0	1	1	1	0	3	0	0	0	25	1	2612.35	Q4JA87	Q4JA87	12	36	yes	yes	4	0.0023604	19.562	5704.2	5911.7			1489	855	1513
EGFGPVR	KEFGRVVREGFGPVRI	REGFGPVRIVILVNGK	R	E	G	V	R	I	0	1	0	0	0	0	1	2	0	0	0	0	0	1	1	0	0	0	0	1	0	0	7	0	760.387	Q4JA66	Q4JA66	50	56	yes	yes	2	0.012506	86.866	14080	13624			1490	842	1514
EGFVEVFTPK	SFRETLYKEGFVEVFT	FVEVFTPKIIASATEG	K	E	G	P	K	I	0	0	0	0	0	0	2	1	0	0	0	1	0	2	1	0	1	0	0	2	0	0	10	0	1151.59	Q4JAN8	Q4JAN8	150	159	yes	yes	2;3	0.00094439	51.436	10857	7765			1491	964	1515
EGGEGAGAETPGAPSLE	LKTEKGKKEGGEGAGA	TPGAPSLE________	K	E	G	L	E	-	3	0	0	0	0	0	4	5	0	0	1	0	0	0	2	1	1	0	0	0	0	0	17	0	1527.67	Q9V2T5	Q9V2T5	542	558	yes	yes	2;3	9.5242e-52	143.05	31003	45538			1492	1361	1516
EGGESVYK	YLIARLIKEGGESVYK	EGGESVYKAAMEHINY	K	E	G	Y	K	A	0	0	0	0	0	0	2	2	0	0	0	1	0	0	0	1	0	0	1	1	0	0	8	0	867.397	Q4J9R6	Q4J9R6	227	234	yes	yes	3	0.022494	38.962	5661.6	3435.8			1493	747	1517
EGGEYSFRETTYER	IKASGIGREGGEYSFR	FRETTYERWTTITQRE	R	E	G	E	R	W	0	2	0	0	0	0	4	2	0	0	0	0	0	1	0	1	2	0	2	0	0	0	14	1	1722.75	Q4J7R8	Q4J7R8	455	468	yes	yes	3	0.0088634	24.415	5157.6	2556.8			1494	331	1518
EGGLTPLAFPTIVVNDNIGMGTEGMR	HVAKEGAKEGGLTPLA	GMGTEGMRYSLVSRDL	K	E	G	M	R	Y	1	1	2	1	0	0	2	5	0	2	2	0	2	1	2	0	3	0	0	2	0	0	26	0	2688.33	Q4J860	Q4J860	68	93	yes	yes	3	5.4694e-122	167.88	12907	10102			1495	396	1519
EGIGYTIEDVTTYK	RKDSGIGREGIGYTIE	IEDVTTYKTIVYNYRG	R	E	G	Y	K	T	0	0	0	1	0	0	2	2	0	2	0	1	0	0	0	0	3	0	2	1	0	0	14	0	1587.77	Q4JC33	Q4JC33	479	492	yes	yes	2	3.2698e-06	49.298	3077.4	4377.6			1496	1230	1520
EGINSDYIIWGK	AKVEFLGREGINSDYI	SDYIIWGKIAPYLIDT	R	E	G	G	K	I	0	0	1	1	0	0	1	2	0	3	0	1	0	0	0	1	0	1	1	0	0	0	12	0	1393.69	Q4JC29	Q4JC29	327	338	yes	yes	2;3	6.6647e-27	136.3	28903	18922			1497	1229	1521
EGIPSINYGPGR	FDMRFTVKEGIPSINY	SINYGPGRIEQAHATD	K	E	G	G	R	I	0	1	1	0	0	0	1	3	0	2	0	0	0	0	2	1	0	0	1	0	0	0	12	0	1258.63	Q4J701	Q4J701	367	378	yes	yes	2;3	1.0293e-12	107.09	9322.9	7369.9			1498	235	1522
EGIPVVGPNADGAMIEK	GIADEFRKEGIPVVGP	ADGAMIEKSKVWMREL	K	E	G	E	K	S	2	0	1	1	0	0	2	3	0	2	0	1	1	0	2	0	0	0	0	2	0	0	17	0	1695.85	Q4J8F4	Q4J8F4	93	109	yes	yes	3	1.2088e-12	64.454	13261	13426			1499	452	1523
EGITDWR	VDAERLKKEGITDWRI	KEGITDWRIIRKLKEG	K	E	G	W	R	I	0	1	0	1	0	0	1	1	0	1	0	0	0	0	0	0	1	1	0	0	0	0	7	0	875.414	Q4J9A4	Q4J9A4	157	163	yes	yes	2	0.047677	55.504	11354	8841.9			1500	645	1524
EGIVTK	NEGAYLVREGIVTKED	VREGIVTKEDTDKGCK	R	E	G	T	K	E	0	0	0	0	0	0	1	1	0	1	0	1	0	0	0	0	1	0	0	1	0	0	6	0	645.37	Q4J9U3;Q4J9P5	Q4J9U3	319	324	no	no	2	0.00040581	81.297	12323	20147			1501	765;733	1525
EGKLYVPNAESTINPIR	MQNDFVRREGKLYVPN	ESTINPIRSLIHKARD	R	E	G	I	R	S	1	1	2	0	0	0	2	1	0	2	1	1	0	0	2	1	1	0	1	1	0	0	17	1	1900.01	Q4JB90	Q4JB90	36	52	yes	yes	3;4	9.2735e-23	91.401	24698	22506			1502	1073	1526
EGLPTEQGPK	GGRTKWAKEGLPTEQG	LPTEQGPKEPQYPKGS	K	E	G	P	K	E	0	0	0	0	0	1	2	2	0	0	1	1	0	0	2	0	1	0	0	0	0	0	10	0	1054.53	Q4J6U6	Q4J6U6	122	131	yes	yes	3	0.0006345	62.463	6941.4	5954.1			1503	205	1527
EGLSLITIESTR	GLKGITTKEGLSLITI	LITIESTRIVGKIGSA	K	E	G	T	R	I	0	1	0	0	0	0	2	1	0	2	2	0	0	0	0	2	2	0	0	0	0	0	12	0	1317.71	Q4J8Y8	Q4J8Y8	305	316	yes	yes	2;3	1.0153e-05	67.997	8925.4	7278			1504	569	1528
EGLSVIVLER	SAAITAAKEGLSVIVL	LSVIVLERGDYSGAKN	K	E	G	E	R	G	0	1	0	0	0	0	2	1	0	1	2	0	0	0	0	1	0	0	0	2	0	0	10	0	1113.64	Q4JBX1	Q4JBX1	26	35	yes	yes	2;3	3.3556e-06	99.568	26541	16392			1505	1193	1529
EGLSVIVLERGDYSGAK	SAAITAAKEGLSVIVL	RGDYSGAKNVSGGRMY	K	E	G	A	K	N	1	1	0	1	0	0	2	3	0	1	2	1	0	0	0	2	0	0	1	2	0	0	17	1	1791.94	Q4JBX1	Q4JBX1	26	42	yes	yes	3;4	4.8378e-06	41.695	20990	22636			1506	1193	1530
EGLVDTAVKTSQSGYMQR	FFHAAGGREGLVDTAV	SQSGYMQRRLINALSD	R	E	G	Q	R	R	1	1	0	1	0	2	1	2	0	0	1	1	1	0	0	2	2	0	1	2	0	0	18	1	1968.96	P11512	P11512	804	821	yes	yes	3;4	1.506e-13	57.936	14778	16135			1507	48	1531
EGLVYTFDDLGDLVVK	ERVKNFSKEGLVYTFD	DLGDLVVKKLTDNGNI	K	E	G	V	K	K	0	0	0	3	0	0	1	2	0	0	3	1	0	1	0	0	1	0	1	3	0	0	16	0	1781.91	Q4J7Q2	Q4J7Q2	294	309	yes	yes	2;3;4	5.2089e-22	90.707	69498	53907			1508	321	1532
EGMDLVFAHGFNIHYR	ERVKPYLKEGMDLVFA	HGFNIHYRLIEPPSNV	K	E	G	Y	R	L	1	1	1	1	0	0	1	2	2	1	1	0	1	2	0	0	0	0	1	1	0	0	16	0	1904.9	Q4J8K9	Q4J8K9	100	115	yes	yes	4	1.0185e-12	62.357	12197	9629.6			1509	484	1533
EGNVLGIR	EFETAVDREGNVLGIR	EGNVLGIRGRLVGNLG	R	E	G	I	R	G	0	1	1	0	0	0	1	2	0	1	1	0	0	0	0	0	0	0	0	1	0	0	8	0	856.477	Q4JA14	Q4JA14	269	276	yes	yes	2	0.019009	53.775	4993.9	3353.4			1510	806	1534
EGPLAFEPVR	QGFRLAMKEGPLAFEP	PLAFEPVRGVKVVLHD	K	E	G	V	R	G	1	1	0	0	0	0	2	1	0	0	1	0	0	1	2	0	0	0	0	1	0	0	10	0	1113.58	P23112	P23112	578	587	yes	yes	2	0.026478	28.956	6656.7	5630.2			1511	62	1535
EGPLAFEPVRGVK	QGFRLAMKEGPLAFEP	FEPVRGVKVVLHDAVV	K	E	G	V	K	V	1	1	0	0	0	0	2	2	0	0	1	1	0	1	2	0	0	0	0	2	0	0	13	1	1397.77	P23112	P23112	578	590	yes	yes	2;3;4	1.0331e-05	56.414	22264	33039			1512	62	1536
EGPVYWCPK	KMGLVEMREGPVYWCP	GPVYWCPKCETALAQS	R	E	G	P	K	C	0	0	0	0	1	0	1	1	0	0	0	1	0	0	2	0	0	1	1	1	0	0	9	0	1123.48	Q4J8X1	Q4J8X1	200	208	yes	yes	2;3	0.0039454	47.603	14474	10500			1513	554	1537
EGQLTDIIGVTK	IPVRDVFREGQLTDII	TDIIGVTKGKGFQGVI	R	E	G	T	K	G	0	0	0	1	0	1	1	2	0	2	1	1	0	0	0	0	2	0	0	1	0	0	12	0	1272.69	Q4JB40	Q4JB40	202	213	yes	yes	2;3	3.079e-09	84.753	15334	15101			1514	1048	1538
EGRFENCPVFIEDLEK	LGGAKCTREGRFENCP	VFIEDLEKKYNDIVSK	R	E	G	E	K	K	0	1	1	1	1	0	4	1	0	1	1	1	0	2	1	0	0	0	0	1	0	0	16	1	1969.89	Q4J8Z4	Q4J8Z4	72	87	yes	yes	3	2.3149e-14	74.428	7063.9	9405.9			1515	573	1539
EGSIEWFPVPK	GITTALEKEGSIEWFP	IEWFPVPKFDSPSVFT	K	E	G	P	K	F	0	0	0	0	0	0	2	1	0	1	0	1	0	1	2	1	0	1	0	1	0	0	11	0	1287.65	Q4J9D4	Q4J9D4	17	27	yes	yes	3	0.00036369	55.314	7311.8	5638.1			1516	667	1540
EGSQIENEFSK	VILKGEGKEGSQIENE	QIENEFSKDTGAISDM	K	E	G	S	K	D	0	0	1	0	0	1	3	1	0	1	0	1	0	1	0	2	0	0	0	0	0	0	11	0	1266.57	Q4JAI6	Q4JAI6	170	180	yes	yes	3	0.00054635	42.629	5428.6	4839.4			1517	923	1541
EGTIVGLQK	KLSISYTKEGTIVGLQ	GTIVGLQKNYSGNLTF	K	E	G	Q	K	N	0	0	0	0	0	1	1	2	0	1	1	1	0	0	0	0	1	0	0	1	0	0	9	0	943.534	Q4JB28	Q4JB28	232	240	yes	yes	2;3	5.4965e-08	119.68	41644	34754			1518	1041	1542
EGTSDPVAK	LKDCTEYREGTSDPVA	GTSDPVAKYGRVLIRG	R	E	G	A	K	Y	1	0	0	1	0	0	1	1	0	0	0	1	0	0	1	1	1	0	0	1	0	0	9	0	902.435	Q4JAL0	Q4JAL0	53	61	yes	yes	2;3	0.0019861	63.816	24659	43337			1519	943	1543
EGTVYK	RAKYEKLKEGTVYKSG	LKEGTVYKSGQQLEKI	K	E	G	Y	K	S	0	0	0	0	0	0	1	1	0	0	0	1	0	0	0	0	1	0	1	1	0	0	6	0	695.349	Q4JB46	Q4JB46	149	154	yes	yes	2	0.035344	77.748	5279.9	6562.3			1520	1054	1544
EGVDVTIYEK	FIAYYLSREGVDVTIY	VDVTIYEKSSLGSGSV	R	E	G	E	K	S	0	0	0	1	0	0	2	1	0	1	0	1	0	0	0	0	1	0	1	2	0	0	10	0	1151.57	Q4J8B7	Q4J8B7	22	31	yes	yes	2	9.1389e-05	88.056	8244.1	10408			1521	423	1545
EGVGAEPASAAAYAGYLK	AQQELARREGVGAEPA	AAYAGYLKLLSSKKIE	R	E	G	L	K	L	6	0	0	0	0	0	2	3	0	0	1	1	0	0	1	1	0	0	2	1	0	0	18	0	1723.84	Q4J8Y7	Q4J8Y7	323	340	yes	yes	2;3	1.2538e-24	97.073	6746.1	9196.2			1522	568	1546
EGVGAGGSSIIALSK	AYEEGFVKEGVGAGGS	SSIIALSKGFTPQDIL	K	E	G	S	K	G	2	0	0	0	0	0	1	4	0	2	1	1	0	0	0	3	0	0	0	1	0	0	15	0	1344.72	Q4JCM9	Q4JCM9	307	321	yes	yes	2;3	2.4274e-22	114.64	13077	15597			1523	1343	1547
EGVIEVK	IKRGFVAKEGVIEVKG	KEGVIEVKGIKFAQIY	K	E	G	V	K	G	0	0	0	0	0	0	2	1	0	1	0	1	0	0	0	0	0	0	0	2	0	0	7	0	772.433	Q4JA58	Q4JA58	84	90	yes	yes	2	0.057248	55.531	6192.7	7297			1524	836	1548
EGVNAFLEK	IFTTKDSKEGVNAFLE	GVNAFLEKRKPNFKGE	K	E	G	E	K	R	1	0	1	0	0	0	2	1	0	0	1	1	0	1	0	0	0	0	0	1	0	0	9	0	1005.51	Q4J8D5	Q4J8D5	241	249	yes	yes	2;3	0.00066338	93.561	15832	13019			1525	437	1549
EGVPAVINPPDYHAIEEAIR	PVTNNLVREGVPAVIN	HAIEEAIRLKERFGGK	R	E	G	I	R	L	3	1	1	1	0	0	3	1	1	3	0	0	0	0	3	0	0	0	1	2	0	0	20	0	2189.11	Q4JBU8	Q4JBU8	31	50	yes	yes	2;3;4	6.2861e-45	123.19	51436	32939			1526	1179	1550
EGVPLVIVAGK	EASQQYKKEGVPLVIV	PLVIVAGKQYGSGSSR	K	E	G	G	K	Q	1	0	0	0	0	0	1	2	0	1	1	1	0	0	1	0	0	0	0	3	0	0	11	0	1080.65	Q4J9H0	Q4J9H0	717	727	yes	yes	2;3	4.8242e-06	90.05	24278	28330			1527	692	1551
EGVPLVIVAGKQYGSGSSR	EASQQYKKEGVPLVIV	QYGSGSSRDWAAKVTA	K	E	G	S	R	D	1	1	0	0	0	1	1	4	0	1	1	1	0	0	1	3	0	0	1	3	0	0	19	1	1903.02	Q4J9H0	Q4J9H0	717	735	yes	yes	3	2.6963e-20	72.21	9198	8480			1528	692	1552
EGVRDTMLEMTENK	FKKTGIGREGVRDTML	MLEMTENKLVSITLL_	R	E	G	N	K	L	0	1	1	1	0	0	3	1	0	0	1	1	2	0	0	0	2	0	0	1	0	0	14	1	1651.75	Q4J836	Q4J836	448	461	yes	yes	3	2.2579e-06	44.44	8530.9	7507.1			1529	384	1553
EGVRDTMLEMTENKLVSITLL	FKKTGIGREGVRDTML	KLVSITLL________	R	E	G	L	L	-	0	1	1	1	0	0	3	1	0	1	4	1	2	0	0	1	3	0	0	2	0	0	21	2	2391.24	Q4J836	Q4J836	448	468	yes	yes	3;4	4.217e-28	68.952	35633	31239			1530	384	1554
EGVTPK	TTMSVHLKEGVTPKAK	LKEGVTPKAKKGKPGS	K	E	G	P	K	A	0	0	0	0	0	0	1	1	0	0	0	1	0	0	1	0	1	0	0	1	0	0	6	0	629.338	Q4J8K8	Q4J8K8	144	149	yes	yes	2	0.020592	64.776	10003	9189.7			1531	483	1555
EGVTPTDIVLYITEK	VRLVGEIKEGVTPTDI	IVLYITEKLRKKGVVG	K	E	G	E	K	L	0	0	0	1	0	0	2	1	0	2	1	1	0	0	1	0	3	0	1	2	0	0	15	0	1676.89	Q4J9H0	Q4J9H0	245	259	yes	yes	3	3.1776e-29	124.51	4552.2	3428.4			1532	692	1556
EGYIGEFEYIDDGR	SVLRVMQKEGYIGEFE	FEYIDDGRAGKIIVQL	K	E	G	G	R	A	0	1	0	2	0	0	3	3	0	2	0	0	0	1	0	0	0	0	2	0	0	0	14	0	1661.72	O05636	O05636	44	57	yes	yes	2;3	4.7753e-09	70.26	14830	8384.2			1533	30	1557
EGYIGEFEYIDDGRAGK	SVLRVMQKEGYIGEFE	IDDGRAGKIIVQLLGR	K	E	G	G	K	I	1	1	0	2	0	0	3	4	0	2	0	1	0	1	0	0	0	0	2	0	0	0	17	1	1917.87	O05636	O05636	44	60	yes	yes	3;4	1.0581e-12	62.709	10757	8723.3			1534	30	1558
EGYTAVSHQR	ELEFQAQREGYTAVSH	YTAVSHQREVGTEYFD	R	E	G	Q	R	E	1	1	0	0	0	1	1	1	1	0	0	0	0	0	0	1	1	0	1	1	0	0	10	0	1146.54	Q4J6V4	Q4J6V4	386	395	yes	yes	3	0.001528	47.894	789.69	515.9			1535	211	1559
EGYVLVSEYIR	QLEERARKEGYVLVSE	VLVSEYIRSILLSNES	K	E	G	I	R	S	0	1	0	0	0	0	2	1	0	1	1	0	0	0	0	1	0	0	2	2	0	0	11	0	1326.68	Q4JAL9	Q4JAL9	23	33	yes	yes	2;3	0.0030645	35.677	8196.2	2392.4			1536	950	1560
EHEITRRELDEVAYESHR	QEADMVAREHEITRRE	EVAYESHRRATIATEK	R	E	H	H	R	R	1	3	0	1	0	0	5	0	2	1	1	0	0	0	0	1	1	0	1	1	0	0	18	2	2268.09	Q4JA55	Q4JA55	171	188	yes	yes	4	0.0053472	19.912	10347	4965.8			1537	833	1561
EHFVALGIVDVKR	PFPQPQTREHFVALGI	LGIVDVKRLVIVQNKV	R	E	H	K	R	L	1	1	0	1	0	0	1	1	1	1	1	1	0	1	0	0	0	0	0	3	0	0	13	1	1481.84	Q4JAI0	Q4JAI0	131	143	yes	yes	4	0.00084101	32.295	2701.2	2829.8			1538	917	1562
EHIILSK	MSAEGQTREHIILSKT	REHIILSKTMGINQVI	R	E	H	S	K	T	0	0	0	0	0	0	1	0	1	2	1	1	0	0	0	1	0	0	0	0	0	0	7	0	838.491	P17196	P17196	134	140	yes	yes	2;3	0.015986	81.296	12424	13033			1539	59	1563
EHLADIVVK	SKAVAGAREHLADIVV	HLADIVVKAITQVAEL	R	E	H	V	K	A	1	0	0	1	0	0	1	0	1	1	1	1	0	0	0	0	0	0	0	2	0	0	9	0	1022.58	Q9V2T4	Q9V2T4	179	187	yes	yes	2;3;4	5.8261e-11	119.68	87081	113290			1540	1360	1564
EHLEAAK	VMYVRVKKEHLEAAKE	KEHLEAAKEALKIASS	K	E	H	A	K	E	2	0	0	0	0	0	2	0	1	0	1	1	0	0	0	0	0	0	0	0	0	0	7	0	796.408	Q4JC84	Q4JC84	142	148	yes	yes	2;3	0.0057138	84.244	13244	13778			1541	1265	1565
EHNLPTPR	YKEKLYYKEHNLPTPR	EHNLPTPRFLVAEDGE	K	E	H	P	R	F	0	1	1	0	0	0	1	0	1	0	1	0	0	0	2	0	1	0	0	0	0	0	8	0	962.493	Q4J9J2	Q4J9J2	110	117	yes	yes	3	0.011186	44.98	6110.3	11157			1542	709	1566
EIAIPLQELLTIDAVSK	KGKGVVVREIAIPLQE	LTIDAVSKDGRSVMVD	R	E	I	S	K	D	2	0	0	1	0	1	2	0	0	3	3	1	0	0	1	1	1	0	0	1	0	0	17	0	1852.06	Q4JC25	Q4JC25	281	297	yes	yes	3	6.1536e-09	50.831	5776.8	4091			1543	1227	1567
EIAIPLQELLTIDAVSKDGR	KGKGVVVREIAIPLQE	DAVSKDGRSVMVDENH	R	E	I	G	R	S	2	1	0	2	0	1	2	1	0	3	3	1	0	0	1	1	1	0	0	1	0	0	20	1	2180.21	Q4JC25	Q4JC25	281	300	yes	yes	3	3.344e-14	55.575	9793.9	7365.5			1544	1227	1568
EIAQVAGVTEVTVR	NDERRTQKEIAQVAGV	GVTEVTVRNRYKELTQ	K	E	I	V	R	N	2	1	0	0	0	1	2	1	0	1	0	0	0	0	0	0	2	0	0	4	0	0	14	0	1470.8	Q9UWN6	Q9UWN6	277	290	yes	yes	2	7.6456e-07	50.305	4213.5	3064.8			1545	1358	1569
EIASNLSALK	TASLNSAKEIASNLSA	ASNLSALKTGNPDYFV	K	E	I	L	K	T	2	0	1	0	0	0	1	0	0	1	2	1	0	0	0	2	0	0	0	0	0	0	10	0	1044.58	Q4J6I0	Q4J6I0	404	413	yes	yes	3	0.00018334	67.334	5423.9	5995.3			1546	137	1570
EIDAMESTAR	YSGNLTFKEIDAMEST	DAMESTARATSQFLFE	K	E	I	A	R	A	2	1	0	1	0	0	2	0	0	1	0	0	1	0	0	1	1	0	0	0	0	0	10	0	1121.5	Q4JB28	Q4JB28	250	259	yes	yes	2	0.01547	34.501	5111.1	3323.1			1547	1041	1571
EIDDDTIR	GAHTPESREIDDDTIR	EIDDDTIRKIETYMVD	R	E	I	I	R	K	0	1	0	3	0	0	1	0	0	2	0	0	0	0	0	0	1	0	0	0	0	0	8	0	975.451	Q4J6D1	Q4J6D1	218	225	yes	yes	2	0.011638	72.607	5736	1666.4			1548	106	1572
EIDDFEK	VLKYIAPKEIDDFEKV	KEIDDFEKVSALLSEE	K	E	I	E	K	V	0	0	0	2	0	0	2	0	0	1	0	1	0	1	0	0	0	0	0	0	0	0	7	0	894.397	Q4JA42	Q4JA42	285	291	yes	yes	3	0.046764	40.103	4949	4176.7			1549	823	1573
EIDLTKETNVSIE	IKRLKKLREIDLTKET	KETNVSIE________	R	E	I	I	E	-	0	0	1	1	0	0	3	0	0	2	1	1	0	0	0	1	2	0	0	1	0	0	13	1	1489.75	Q4JAJ2	Q4JAJ2	146	158	yes	yes	2;3	2.4794e-05	47.712	18737	7893.6			1550	928	1574
EIDQLIEIAK	TGMVFDPKEIDQLIEI	DQLIEIAKSKNLIVLS	K	E	I	A	K	S	1	0	0	1	0	1	2	0	0	3	1	1	0	0	0	0	0	0	0	0	0	0	10	0	1170.65	Q4J8X2	Q4J8X2	190	199	yes	yes	3	0.00073818	61.344	3909.7	3032.5			1551	555	1575
EIEEALGEYSIDKK	DFIIYSDKEIEEALGE	GEYSIDKKQIVDIYNT	K	E	I	K	K	Q	1	0	0	1	0	0	4	1	0	2	1	2	0	0	0	1	0	0	1	0	0	0	14	1	1622.8	Q4J8P5	Q4J8P5	125	138	yes	yes	4	0.070035	10.072	7377.9	4016.6			1552	511	1576
EIEIPLPDKQGR	RRPGRFDREIEIPLPD	PLPDKQGRLEILQIHT	R	E	I	G	R	L	0	1	0	1	0	1	2	1	0	2	1	1	0	0	2	0	0	0	0	0	0	0	12	1	1393.76	F2Z6A6	F2Z6A6	358	369	yes	yes	3;4	0.001449	34.768	21125	27106			1553	15	1577
EIEIRPPDTK	RRPGRFDREIEIRPPD	EIRPPDTKGRKDILQV	R	E	I	T	K	G	0	1	0	1	0	0	2	0	0	2	0	1	0	0	2	0	1	0	0	0	0	0	10	1	1196.64	Q07590	Q07590	374	383	yes	yes	2;3;4	2.7654e-05	90.05	64961	59299			1554	101	1578
EIELSK	KNPAPSRREIELSKVI	RREIELSKVIREALES	R	E	I	S	K	V	0	0	0	0	0	0	2	0	0	1	1	1	0	0	0	1	0	0	0	0	0	0	6	0	717.391	Q4JB27	Q4JB27	97	102	yes	yes	2	0.025136	100.74	12574	6407.9			1555	1040	1579
EIELSKVIR	KNPAPSRREIELSKVI	IELSKVIREALESTIL	R	E	I	I	R	E	0	1	0	0	0	0	2	0	0	2	1	1	0	0	0	1	0	0	0	1	0	0	9	1	1085.64	Q4JB27	Q4JB27	97	105	yes	yes	4	0.012467	27.481	6350.8	7820.9			1556	1040	1580
EIELSPVEMGSQIAK	________________	EMGSQIAKKVEINLAS	K	E	I	A	K	K	1	0	0	0	0	1	3	1	0	2	1	1	1	0	1	2	0	0	0	1	0	0	15	0	1629.83	Q4JA09	Q4JA09	8	22	yes	yes	3	2.4728e-16	97.203	7374.6	9201.9			1557	801	1581
EIEVSEEPVWVVK	ENMKAEPKEIEVSEEP	EEPVWVVKGTWKRYS_	K	E	I	V	K	G	0	0	0	0	0	0	4	0	0	1	0	1	0	0	1	1	0	1	0	4	0	0	13	0	1541.8	Q4JAD0	Q4JAD0	376	388	yes	yes	2;3;4	2.4886e-15	108.56	86195	68927			1558	888	1582
EIEYTVGDLYSGK	PGKEPFAKEIEYTVGD	VGDLYSGKIHLRNEGD	K	E	I	G	K	I	0	0	0	1	0	0	2	2	0	1	1	1	0	0	0	1	1	0	2	1	0	0	13	0	1472.7	Q4JA40	Q4JA40	37	49	yes	yes	2;3	4.5375e-10	84.365	8634.3	3501.3			1559	821	1583
EIFFESYDGAK	________________	FESYDGAKLRTFLARP	K	E	I	A	K	L	1	0	0	1	0	0	2	1	0	1	0	1	0	2	0	1	0	0	1	0	0	0	11	0	1304.59	Q4J857	Q4J857	6	16	yes	yes	2;3	0.00079177	53.6	10488	16395			1560	395	1584
EIGERILELEKSPDVR	AITVSMRREIGERILE	LEKSPDVRVIIVRGLG	R	E	I	V	R	V	0	2	0	1	0	0	4	1	0	2	2	1	0	0	1	1	0	0	0	1	0	0	16	2	1882.02	Q4J774	Q4J774	33	48	yes	yes	3;4;5	0.00043588	34.395	27458	31617			1561	256	1585
EIGIIIISTPK	IRKYLPSKEIGIIIIS	IIIISTPKGVMSHRDG	K	E	I	P	K	G	0	0	0	0	0	0	1	1	0	5	0	1	0	0	1	1	1	0	0	0	0	0	11	0	1182.72	O05636	O05636	101	111	yes	yes	3	0.00030674	43.68	2907.1	3398.7			1562	30	1586
EIGLGP	EDLRLLRREIGLGP__	RREIGLGP________	R	E	I	G	P	-	0	0	0	0	0	0	1	2	0	1	1	0	0	0	1	0	0	0	0	0	0	0	6	0	584.317	Q4JBJ0	Q4JBJ0	116	121	yes	yes	2	0.074623	64.398	6151.7	7033.7			1563	1109	1587
EIGVGVIDVHNR	KLFKKWDREIGVGVID	GVIDVHNRKIESVEEV	R	E	I	N	R	K	0	1	1	1	0	0	1	2	1	2	0	0	0	0	0	0	0	0	0	3	0	0	12	0	1306.7	Q4JAI4	Q4JAI4	254	265	yes	yes	2;3	2.2821e-15	113.61	22263	24951			1564	921	1588
EIHPTIIVSGYK	KAEELLYKEIHPTIIV	TIIVSGYKKAEEMAIK	K	E	I	Y	K	K	0	0	0	0	0	0	1	1	1	3	0	1	0	0	1	1	1	0	1	1	0	0	12	0	1355.74	Q9V2T4	Q9V2T4	125	136	yes	yes	4	5.5615e-05	43.604	2855.1	4077.5			1565	1360	1589
EIHSQTVK	LVDINTYKEIHSQTVK	EIHSQTVKEYRNFWAS	K	E	I	V	K	E	0	0	0	0	0	1	1	0	1	1	0	1	0	0	0	1	1	0	0	1	0	0	8	0	940.498	Q4JBV7	Q4JBV7	30	37	yes	yes	3	0.042191	33.263	5232	5863.4			1566	1186	1590
EIIADGTVSSYLGTSFTK	EGYPTKRKEIIADGTV	YLGTSFTKKVEPGNAR	K	E	I	T	K	K	1	0	0	1	0	0	1	2	0	2	1	1	0	1	0	3	3	0	1	1	0	0	18	0	1887.95	Q4JC25	Q4JC25	191	208	yes	yes	3	1.7059e-12	52.365	9606.3	6043.6			1567	1227	1591
EIIDAGLNAR	EEAFEVAKEIIDAGLN	IDAGLNARAKAGIKLR	K	E	I	A	R	A	2	1	1	1	0	0	1	1	0	2	1	0	0	0	0	0	0	0	0	0	0	0	10	0	1070.57	P46215	P46215	807	816	yes	yes	2	0.0046415	44.543	9308.9	6069			1568	91	1592
EIIDMLTPAGK	IGAVAGKKEIIDMLTP	DMLTPAGKVFNAGTFN	K	E	I	G	K	V	1	0	0	1	0	0	1	1	0	2	1	1	1	0	1	0	1	0	0	0	0	0	11	0	1186.63	Q4JAM7	Q4JAM7	275	285	yes	yes	2;3	3.3045e-06	96.604	26912	34690			1569	956	1593
EIIELWQK	LSLVLSNKEIIELWQK	EIIELWQK________	K	E	I	Q	K	-	0	0	0	0	0	1	2	0	0	2	1	1	0	0	0	0	0	1	0	0	0	0	8	0	1057.58	Q4J753	Q4J753	180	187	yes	yes	3	0.013899	45.335	5495.3	4577.8			1570	251	1594
EIIHYTRPI	LSHVNIIREIIHYTRP	IIHYTRPI________	R	E	I	P	I	-	0	1	0	0	0	0	1	0	1	3	0	0	0	0	1	0	1	0	1	0	0	0	9	1	1140.63	P39472	P39472	58	66	yes	yes	2;3	8.4537e-17	116.52	21940	18115			1571	84	1595
EIIKTDVNLPEDEGEVR	DKWMLGAKEIIKTDVN	PEDEGEVRTIVAAVKG	K	E	I	V	R	T	0	1	1	2	0	0	4	1	0	2	1	1	0	0	1	0	1	0	0	2	0	0	17	1	1954.98	Q4JBX1	Q4JBX1	181	197	yes	yes	3;4	1.2665e-17	81.51	17350	15382			1572	1193	1596
EIILDLLK	APNEEELKEIILDLLK	EIILDLLKDKPMNLKE	K	E	I	L	K	D	0	0	0	1	0	0	1	0	0	2	3	1	0	0	0	0	0	0	0	0	0	0	8	0	955.595	Q4J8Z8	Q4J8Z8	50	57	yes	yes	3	0.026284	36.395	5444.2	4560.3			1573	576	1597
EIILSPVFAPAR	IKETKLGREIILSPVF	SPVFAPARHLINKFLS	R	E	I	A	R	H	2	1	0	0	0	0	1	0	0	2	1	0	0	1	2	1	0	0	0	1	0	0	12	0	1311.76	Q4JA24	Q4JA24	175	186	yes	yes	2;3	8.1645e-12	66.267	11709	8697			1574	811	1598
EIIPYPMLSAK	LTNNMSIKEIIPYPML	PYPMLSAKVIQED___	K	E	I	A	K	V	1	0	0	0	0	0	1	0	0	2	1	1	1	0	2	1	0	0	1	0	0	0	11	0	1260.68	Q4JCI5	Q4JCI5	485	495	yes	yes	2	0.0033144	37.18	5699.8	5700.3			1575	1314	1599
EIITTNTIPQDTSK	RLINAGIKEIITTNTI	TIPQDTSKVTIVDVSE	K	E	I	S	K	V	0	0	1	1	0	1	1	0	0	3	0	1	0	0	1	1	4	0	0	0	0	0	14	0	1559.8	Q4J9A6	Q4J9A6	264	277	yes	yes	3	1.3307e-07	58.32	7888.2	8595.7			1576	647	1600
EIKGVIPYIDWAHTFGR	DEVISISKEIKGVIPY	DWAHTFGRLGGKIDYE	K	E	I	G	R	L	1	1	0	1	0	0	1	2	1	3	0	1	0	1	1	0	1	1	1	1	0	0	17	1	2001.05	Q4JCN4	Q4JCN4	167	183	yes	yes	4;5	1.3923e-15	75.564	8840.4	14225			1577	1345	1601
EIKWLEVYAGEK	EKAYKSSREIKWLEVY	LEVYAGEKANKITGDR	R	E	I	E	K	A	1	0	0	0	0	0	3	1	0	1	1	2	0	0	0	0	0	1	1	1	0	0	12	1	1463.77	Q4J6C9	Q4J6C9	62	73	yes	yes	2;3;4;5	2.7344e-10	94.09	56838	74194			1578	105	1602
EILDNQGINNK	STVLAKVKEILDNQGI	DNQGINNKIINYGDFM	K	E	I	N	K	I	0	0	3	1	0	1	1	1	0	2	1	1	0	0	0	0	0	0	0	0	0	0	11	0	1256.64	P35028	P35028	23	33	yes	yes	3	1.8299e-06	77.744	3766.4	3574.5			1579	69	1603
EILEWYEVPR	GVMPKNKREILEWYEV	LEWYEVPRYWDDKSKR	R	E	I	P	R	Y	0	1	0	0	0	0	3	0	0	1	1	0	0	0	1	0	0	1	1	1	0	0	10	0	1332.67	Q4JCH8	Q4JCH8	319	328	yes	yes	2;3	1.0719e-05	55.353	10058	4962			1580	1312	1604
EILGSWSR	KKIIGRAKEILGSWSR	EILGSWSREKTLDIRE	K	E	I	S	R	E	0	1	0	0	0	0	1	1	0	1	1	0	0	0	0	2	0	1	0	0	0	0	8	0	946.487	Q4JCH7	Q4JCH7	118	125	yes	yes	2;3	0.00062947	111.39	18935	18359			1581	1311	1605
EILPQIVIEGK	TITIKIAKEILPQIVI	PQIVIEGKMPSEIIKQ	K	E	I	G	K	M	0	0	0	0	0	1	2	1	0	3	1	1	0	0	1	0	0	0	0	1	0	0	11	0	1237.73	Q4JAU9	Q4JAU9	387	397	yes	yes	2;3	3.9285e-08	75.819	12269	12824			1582	1000	1606
EILQLIGEDTEREGLKETPER	EEIAKRVKEILQLIGE	GLKETPERVAKALLEM	K	E	I	E	R	V	0	2	0	1	0	1	6	2	0	2	3	1	0	0	1	0	2	0	0	0	0	0	21	2	2454.26	Q4J8S2	Q4J8S2	21	41	yes	yes	4	0.016918	16.867	6984.7	11728			1583	532	1607
EILSQYVSK	________________	ILSQYVSKRLTGYSII	K	E	I	S	K	R	0	0	0	0	0	1	1	0	0	1	1	1	0	0	0	2	0	0	1	1	0	0	9	0	1065.57	Q4J990	Q4J990	5	13	yes	yes	3	0.0005605	70.028	5192	4116.9			1584	638	1608
EIMDILK	FENISKAKEIMDILKS	KEIMDILKSIGVVDDI	K	E	I	L	K	S	0	0	0	1	0	0	1	0	0	2	1	1	1	0	0	0	0	0	0	0	0	0	7	0	860.468	Q4JB41	Q4JB41	161	167	yes	yes	2;3	0.021324	65.252	14325	16619			1585	1049	1609
EIMDTLLQGFR	TSGVQHLREIMDTLLQ	DTLLQGFRLAMKEGPL	R	E	I	F	R	L	0	1	0	1	0	1	1	1	0	1	2	0	1	1	0	0	1	0	0	0	0	0	11	0	1321.67	P23112	P23112	563	573	yes	yes	3	1.4765e-16	129.89	1903.9	1496			1586	62	1610
EINDYTKTDVYYQMLKESFVLR	GLAAKKLKEINDYTKT	LKESFVLRHLELAYNR	K	E	I	L	R	H	0	1	1	2	0	1	2	0	0	1	2	2	1	1	0	1	2	0	3	2	0	0	22	2	2754.36	Q4JBX1	Q4JBX1	317	338	yes	yes	4	2.963e-05	28.675	15355	10831			1587	1193	1611
EINNELR	________________	KEINNELRVMRFQVFD	K	E	I	L	R	V	0	1	2	0	0	0	2	0	0	1	1	0	0	0	0	0	0	0	0	0	0	0	7	0	886.451	Q4J881	Q4J881	8	14	yes	yes	2	0.054088	57.047	6890.7	9205.6			1588	407	1612
EINQGDLVR	ITLQNATKEINQGDLV	INQGDLVRVNVETGEI	K	E	I	V	R	V	0	1	1	1	0	1	1	1	0	1	1	0	0	0	0	0	0	0	0	1	0	0	9	0	1042.54	Q4JC10	Q4JC10	111	119	yes	yes	2;3	0.0034085	54.784	16511	16900			1589	1217	1613
EINTADFYEVVNYALDGGQLDFR	IDKITTTREINTADFY	DGGQLDFRGAQFLRFY	R	E	I	F	R	G	2	1	2	3	0	1	2	2	0	1	2	0	0	2	0	0	1	0	2	2	0	0	23	0	2648.24	Q4J6F0	Q4J6F0	113	135	yes	yes	3	1.9683e-37	91.238	1647.2	287.12			1590	120	1614
EINTADFYEVVNYALDGGQLDFRGAQFLR	IDKITTTREINTADFY	FRGAQFLRFYAKIHKE	R	E	I	L	R	F	3	2	2	3	0	2	2	3	0	1	3	0	0	3	0	0	1	0	2	2	0	0	29	1	3320.61	Q4J6F0	Q4J6F0	113	141	yes	yes	4	7.775e-09	32.389	2115.8	1754.3			1591	120	1615
EIPDPASR	SYIIEDKREIPDPASR	EIPDPASRYQPLGVHD	R	E	I	S	R	Y	1	1	0	1	0	0	1	0	0	1	0	0	0	0	2	1	0	0	0	0	0	0	8	0	883.44	F2Z6C5	F2Z6C5	66	73	yes	yes	2	0.0094922	47.574	4027.9	2639.7			1592	19	1616
EIPLDGDIPLRVEDFETR	RQILRERKEIPLDGDI	RVEDFETRLTE_____	K	E	I	T	R	L	0	2	0	3	0	0	3	1	0	2	2	0	0	1	2	0	1	0	0	1	0	0	18	1	2113.07	P39478	P39478	205	222	yes	yes	3;4	1.0542e-12	52.185	12747	11189			1593	87	1617
EIPLDGDIPLRVEDFETRLTE	RQILRERKEIPLDGDI	DFETRLTE________	K	E	I	T	E	-	0	2	0	3	0	0	4	1	0	2	3	0	0	1	2	0	2	0	0	1	0	0	21	2	2456.24	P39478	P39478	205	225	yes	yes	3;4	1.9352e-42	93.776	12811	11659			1594	87	1618
EIPLHYVILER	________________	LHYVILERVKKRSPVT	R	E	I	E	R	V	0	1	0	0	0	0	2	0	1	2	2	0	0	0	1	0	0	0	1	1	0	0	11	0	1380.78	Q4JAN2	Q4JAN2	5	15	yes	yes	2;3	0.00023715	63.473	15152	19214			1595	960	1619
EIPSDVAEK	AKTAHGMKEIPSDVAE	IPSDVAEKIKQNIKKV	K	E	I	E	K	I	1	0	0	1	0	0	2	0	0	1	0	1	0	0	1	1	0	0	0	1	0	0	9	0	986.492	Q4JBQ7	Q4JBQ7	51	59	yes	yes	2	0.00041527	96.143	4106.9	9454.3			1596	1148	1620
EIREYVISQLK	IRDIPTAKEIREYVIS	EYVISQLKKLPNL___	K	E	I	L	K	K	0	1	0	0	0	1	2	0	0	2	1	1	0	0	0	1	0	0	1	1	0	0	11	1	1376.77	Q4J8T9	Q4J8T9	375	385	yes	yes	3;4	1.0785e-08	102.4	29919	18384			1597	543	1621
EIRIGSQVVTSQDGR	LPDKIEVKEIRIGSQV	VVTSQDGRQSRVSTIE	K	E	I	G	R	Q	0	2	0	1	0	2	1	2	0	2	0	0	0	0	0	2	1	0	0	2	0	0	15	1	1643.86	Q4J973	Q4J973	68	82	yes	yes	3	0.0078909	22.63	5028.6	6090.8			1598	625	1622
EIRIGSQVVTSQDGRQSR	LPDKIEVKEIRIGSQV	SQDGRQSRVSTIEIGI	K	E	I	S	R	V	0	3	0	1	0	3	1	2	0	2	0	0	0	0	0	3	1	0	0	2	0	0	18	2	2015.05	Q4J973	Q4J973	68	85	yes	yes	4	4.4018e-05	34.174	10554	15438			1599	625	1623
EISAYVK	ETRDKIQKEISAYVKN	KEISAYVKNLDNVIKS	K	E	I	V	K	N	1	0	0	0	0	0	1	0	0	1	0	1	0	0	0	1	0	0	1	1	0	0	7	0	808.433	Q4J9Q9	Q4J9Q9	11	17	yes	yes	2;3	0.0068696	111.82	14953	20908			1600	740	1624
EISEENIK	LLLHAAKKEISEENIK	EISEENIKNVLSAAGI	K	E	I	I	K	N	0	0	1	0	0	0	3	0	0	2	0	1	0	0	0	1	0	0	0	0	0	0	8	0	960.476	P08055	P08055	16	23	yes	yes	2	0.016975	65.224	1718	1829.8			1601	46	1625
EISEENIKNVLSAAGITVDEVR	LLLHAAKKEISEENIK	GITVDEVRLKAVAAAL	K	E	I	V	R	L	2	1	2	1	0	0	4	1	0	3	1	1	0	0	0	2	1	0	0	3	0	0	22	1	2385.24	P08055	P08055	16	37	yes	yes	3;4;5	1.0439e-150	192.94	84707	86603			1602	46	1626
EISEPGIK	ELIIEAEREISEPGIK	EISEPGIKYLTQRPKY	R	E	I	I	K	Y	0	0	0	0	0	0	2	1	0	2	0	1	0	0	1	1	0	0	0	0	0	0	8	0	871.465	Q4J8A6	Q4J8A6	70	77	yes	yes	2;3	0.007476	73.248	12991	16349			1603	418	1627
EISLSTFESVR	LRDWMESREISLSTFE	LSTFESVRKRRI____	R	E	I	V	R	K	0	1	0	0	0	0	2	0	0	1	1	0	0	1	0	3	1	0	0	1	0	0	11	0	1266.65	Q4JCG1	Q4JCG1	289	299	yes	yes	2	2.4702e-06	95.094	10005	10746			1604	1304	1628
EISPEGDYTVEDVIAR	PNVHGTLKEISPEGDY	TVEDVIARVDMEGDVK	K	E	I	A	R	V	1	1	0	2	0	0	3	1	0	2	0	0	0	0	1	1	1	0	1	2	0	0	16	0	1791.85	Q4J8L9	Q4J8L9	162	177	yes	yes	2;3	2.1994e-17	82.663	13344	11084			1605	493	1629
EISPEGDYTVEDVIARVDMEGDVK	PNVHGTLKEISPEGDY	VDMEGDVKELKLYQRW	K	E	I	V	K	E	1	1	0	4	0	0	4	2	0	2	0	1	1	0	1	1	1	0	1	4	0	0	24	1	2665.24	Q4J8L9	Q4J8L9	162	185	yes	yes	4	2.5083e-46	100.76	13673	8065.1			1606	493	1630
EISPEGDYTVEDVIARVDMEGDVKELK	PNVHGTLKEISPEGDY	EGDVKELKLYQRWPVR	K	E	I	L	K	L	1	1	0	4	0	0	5	2	0	2	1	2	1	0	1	1	1	0	1	4	0	0	27	2	3035.46	Q4J8L9	Q4J8L9	162	188	yes	yes	4;5	2.4051e-54	97.542	41485	31897			1607	493	1631
EISVETR	EIDVKGLKEISVETRE	KEISVETREVRQNLEE	K	E	I	T	R	E	0	1	0	0	0	0	2	0	0	1	0	0	0	0	0	1	1	0	0	1	0	0	7	0	832.429	Q4JAZ7	Q4JAZ7	304	310	yes	yes	2	0.020112	77.923	2774.2	2054.3			1608	1020	1632
EITLMDLLK	PVFGALGKEITLMDLL	ITLMDLLKLSLRYRPD	K	E	I	L	K	L	0	0	0	1	0	0	1	0	0	1	3	1	1	0	0	0	1	0	0	0	0	0	9	0	1074.6	Q4J6H9	Q4J6H9	364	372	yes	yes	3	0.004607	44.753	4609.3	3487.4			1609	136	1633
EITLNIPENLK	THDDSLRKEITLNIPE	LNIPENLKRRNEPNLP	K	E	I	L	K	R	0	0	2	0	0	0	2	0	0	2	2	1	0	0	1	0	1	0	0	0	0	0	11	0	1282.71	Q4J916	Q4J916	34	44	yes	yes	2;3	1.6466e-06	76.927	13169	12239			1610	589	1634
EITLNIPENLKR	THDDSLRKEITLNIPE	NIPENLKRRNEPNLPS	K	E	I	K	R	R	0	1	2	0	0	0	2	0	0	2	2	1	0	0	1	0	1	0	0	0	0	0	12	1	1438.81	Q4J916	Q4J916	34	45	yes	yes	2;3;4	3.705e-23	116.24	22408	33120			1611	589	1635
EITMEEYLK	NPYAQFQKEITMEEYL	ITMEEYLKSKPVAQPL	K	E	I	L	K	S	0	0	0	0	0	0	3	0	0	1	1	1	1	0	0	0	1	0	1	0	0	0	9	0	1154.55	Q4J9Q7	Q4J9Q7	186	194	yes	yes	2	0.00077162	77.732	4830.5	8312.9			1612	738	1636
EITNNVDVIVNNAGVMYTMPFEEFDEEKYRR	IEASKKVREITNNVDV	FDEEKYRRMMDINLNG	R	E	I	R	R	M	1	2	4	2	0	0	5	1	0	2	0	1	2	2	1	0	2	0	2	4	0	0	31	2	3721.74	Q4JC24	Q4JC24	72	102	yes	yes	5	0.0093707	12.647	5399.1	4331.3			1613	1226	1637
EITPMEAR	ETDKGPMREITPMEAR	EITPMEARLRNLTYSS	R	E	I	A	R	L	1	1	0	0	0	0	2	0	0	1	0	0	1	0	1	0	1	0	0	0	0	0	8	0	945.459	P11513	P11513	77	84	yes	yes	2;3	0.0024393	100.98	34753	27003			1614	49	1638
EITSEVTK	EQTRKISKEITSEVTK	EITSEVTKKLRS____	K	E	I	T	K	K	0	0	0	0	0	0	2	0	0	1	0	1	0	0	0	1	2	0	0	1	0	0	8	0	905.471	Q4J9H3	Q4J9H3	369	376	yes	yes	2;3	9.1109e-22	152.34	26577	25888			1615	695	1639
EITSFSK	KDAIKQAKEITSFSKK	KEITSFSKKIEVEVSN	K	E	I	S	K	K	0	0	0	0	0	0	1	0	0	1	0	1	0	1	0	2	1	0	0	0	0	0	7	0	810.412	Q4JB86	Q4JB86	182	188	yes	yes	2;3	0.0043097	117.4	18941	26429			1616	1071	1640
EIVDNLPNDQVFIFSR	AINLKYYREIVDNLPN	DQVFIFSRREEPAEQK	R	E	I	S	R	R	0	1	2	2	0	1	1	0	0	2	1	0	0	2	1	1	0	0	0	2	0	0	16	0	1904.96	Q4J6E7	Q4J6E7	101	116	yes	yes	2	8.5703e-12	62.203	5628.5	4827.9			1617	118	1641
EIVEERR	DANYERAREIVEERRG	REIVEERRGKLVTGEV	R	E	I	R	R	G	0	2	0	0	0	0	3	0	0	1	0	0	0	0	0	0	0	0	0	1	0	0	7	1	929.493	Q4J7H6	Q4J7H6	27	33	yes	yes	3	0.016268	69.998	1089.7	654.74			1618	297	1642
EIVEWPMR	EEAKQKIREIVEWPMR	EIVEWPMRHPELFQRL	R	E	I	M	R	H	0	1	0	0	0	0	2	0	0	1	0	0	1	0	1	0	0	1	0	1	0	0	8	0	1058.52	Q07590	Q07590	226	233	yes	yes	2;3	0.0065959	77.732	22964	13334			1619	101	1643;1644
EIVEWPMRHPELFQR	EEAKQKIREIVEWPMR	RHPELFQRLGIDPPKG	R	E	I	Q	R	L	0	2	0	0	0	1	3	0	1	1	1	0	1	1	2	0	0	1	0	1	0	0	15	1	1965.99	Q07590	Q07590	226	240	yes	yes	3;4	3.6304e-16	93.424	41256	41407			1620	101	1645
EIVGLVGESGSGK	VDIKVKEREIVGLVGE	VGESGSGKTTLGRTIL	R	E	I	G	K	T	0	0	0	0	0	0	2	4	0	1	1	1	0	0	0	2	0	0	0	2	0	0	13	0	1230.65	Q4J810	Q4J810	32	44	yes	yes	3	3.1786e-05	48.229	11934	6960			1621	371	1646
EIVNEGVELAPGVHPALQGR	VRAEEVLKEIVNEGVE	VHPALQGRYVRIGHMG	K	E	I	G	R	Y	2	1	1	0	0	1	3	3	1	1	2	0	0	0	2	0	0	0	0	3	0	0	20	0	2084.1	Q4JC13	Q4JC13	319	338	yes	yes	3	1.0598e-18	62.792	12038	4557.1			1622	1218	1647
EIVPFPR	LTGIHNVKEIVPFPRD	KEIVPFPRDKKRLVP_	K	E	I	P	R	D	0	1	0	0	0	0	1	0	0	1	0	0	0	1	2	0	0	0	0	1	0	0	7	0	856.481	Q4JAN8	Q4JAN8	415	421	yes	yes	2;3	0.0060244	107.43	8603.8	11041			1623	964	1648
EIVPFPRDK	LTGIHNVKEIVPFPRD	IVPFPRDKKRLVP___	K	E	I	D	K	K	0	1	0	1	0	0	1	0	0	1	0	1	0	1	2	0	0	0	0	1	0	0	9	1	1099.6	Q4JAN8	Q4JAN8	415	423	yes	yes	3	0.0099504	34.387	10299	13122			1624	964	1649
EIVPLPK	KKGDLKLREIVPLPKQ	REIVPLPKQPSKAKRV	R	E	I	P	K	Q	0	0	0	0	0	0	1	0	0	1	1	1	0	0	2	0	0	0	0	1	0	0	7	0	794.49	P35024	P35024	53	59	yes	yes	2;3	0.04033	69.998	17347	15396			1625	67	1650
EIVQGMIDNFLQR	DGNRRTFREIVQGMID	MIDNFLQRQSSLSWRL	R	E	I	Q	R	Q	0	1	1	1	0	2	1	1	0	2	1	0	1	1	0	0	0	0	0	1	0	0	13	0	1561.79	Q4J6V5	Q4J6V5	88	100	yes	yes	2;3	3.4767e-07	73.927	19962	5607.5			1626	212	1651
EIVREELETFLVK	VVDEKRVREIVREELE	ELETFLVKSLAESLKE	R	E	I	V	K	S	0	1	0	0	0	0	4	0	0	1	2	1	0	1	0	0	1	0	0	2	0	0	13	1	1603.88	Q4J712	Q4J712	10	22	yes	yes	3;4	5.1352e-06	61.11	16013	10727			1627	240	1652
EIVSHPAVVK	SALELVPREIVSHPAV	VSHPAVVKNAVRRGKK	R	E	I	V	K	N	1	0	0	0	0	0	1	0	1	1	0	1	0	0	1	1	0	0	0	3	0	0	10	0	1077.62	Q4JCL5	Q4JCL5	18	27	yes	yes	2;3;4	0.00018059	91.867	19149	24567			1628	1333	1653
EIWIAQTMIR	KYGLRNKKEIWIAQTM	WIAQTMIRNFRHQARS	K	E	I	I	R	N	1	1	0	0	0	1	1	0	0	3	0	0	1	0	0	0	1	1	0	0	0	0	10	0	1259.67	P39467	P39467	40	49	yes	yes	2;3	4.5117e-05	85.533	13947	13884			1629	79	1654
EIYNAEAK	IDVTKDPREIYNAEAK	EIYNAEAKKLEDAGFD	R	E	I	A	K	K	2	0	1	0	0	0	2	0	0	1	0	1	0	0	0	0	0	0	1	0	0	0	8	0	936.455	Q9P9M0	Q9P9M0	194	201	yes	yes	3	0.038766	33.922	4183.5	6686.3			1630	1357	1655
EIYNRQPFPGPGLLVR	GEYLGLPKEIYNRQPF	PGPGLLVRTVGKLTIE	K	E	I	V	R	T	0	2	1	0	0	1	1	2	0	1	2	0	0	1	3	0	0	0	1	1	0	0	16	1	1855.01	Q4JBK0	Q4JBK0	185	200	yes	yes	3	5.6686e-34	120.92	10388	13896			1631	1116	1656
EIYTKYGVDVVVK	LDLKNTAREIYTKYGV	YGVDVVVKGGGSLGGI	R	E	I	V	K	G	0	0	0	1	0	0	1	1	0	1	0	2	0	0	0	0	1	0	2	4	0	0	13	1	1511.82	Q4JBZ0	Q4JBZ0	162	174	yes	yes	3	0.00094445	35.774	10280	9267			1632	1203	1657
EKASDWDIPGSIANDVIR	SIIERGRKEKASDWDI	SIANDVIRGIQILETN	K	E	K	I	R	G	2	1	1	3	0	0	1	1	0	3	0	1	0	0	1	2	0	1	0	1	0	0	18	1	1984.99	Q4JC29	Q4JC29	231	248	yes	yes	3	0.0010214	27.129	10118	13376			1633	1229	1658
EKAVENIQEVR	KLKYALVKEKAVENIQ	VENIQEVRKLLRG___	K	E	K	V	R	K	1	1	1	0	0	1	3	0	0	1	0	1	0	0	0	0	0	0	0	2	0	0	11	1	1313.69	Q4JA38	Q4JA38	302	312	yes	yes	3	1.3929e-06	89.231	18686	18794			1634	820	1659
EKEDEVR	LKKPWILREKEDEVRL	REKEDEVRLYKMFKLS	R	E	K	V	R	L	0	1	0	1	0	0	3	0	0	0	0	1	0	0	0	0	0	0	0	1	0	0	7	1	903.43	Q4J9J5	Q4J9J5	425	431	yes	yes	3	0.038137	35.357	8189.9	9984.5			1635	712	1660
EKEIDKSISNVVFADEL	KINAIFKKEKEIDKSI	NVVFADEL________	K	E	K	E	L	-	1	0	1	2	0	0	3	0	0	2	1	2	0	1	0	2	0	0	0	2	0	0	17	2	1934.98	Q4J9E8	Q4J9E8	114	130	yes	yes	3	0.0090203	21.676	17928	17952			1636	679	1661
EKENEIEEILFSER	KDGVEIRREKENEIEE	EEILFSERFNSIEWKA	R	E	K	E	R	F	0	1	1	0	0	0	6	0	0	2	1	1	0	1	0	1	0	0	0	0	0	0	14	1	1763.86	Q4JAK3	Q4JAK3	119	132	yes	yes	2;3;4	1.0193e-14	86.497	49363	41367			1637	936	1662
EKENEIEEILFSERFNSIEWK	KDGVEIRREKENEIEE	RFNSIEWKALTNDVKK	R	E	K	W	K	A	0	1	2	0	0	0	7	0	0	3	1	2	0	2	0	2	0	1	0	0	0	0	21	2	2668.3	Q4JAK3	Q4JAK3	119	139	yes	yes	4;5	5.378e-50	114.55	51730	77312			1638	936	1663
EKEVQVGYPEDIPVDVYYMK	GVIAASRKEKEVQVGY	PVDVYYMKIPQVSHKD	K	E	K	M	K	I	0	0	0	2	0	1	3	1	0	1	0	2	1	0	2	0	0	0	3	4	0	0	20	1	2400.16	Q4JAV0	Q4JAV0	107	126	yes	yes	4;5	4.9335e-21	72.568	24295	31741			1639	1001	1664
EKFDPLEGAPMAR	KRRMLALKEKFDPLEG	LEGAPMARGIVLEKVG	K	E	K	A	R	G	2	1	0	1	0	0	2	1	0	0	1	1	1	1	2	0	0	0	0	0	0	0	13	1	1459.71	P11524	P11524	39	51	yes	yes	3;4	1.2559e-05	57.034	10991	20845			1640	54	1665
EKGNDVYVYFDGLGTK	LHYAVELKEKGNDVYV	YFDGLGTKIPITESPY	K	E	K	T	K	I	0	0	1	2	0	0	1	3	0	0	1	2	0	1	0	0	1	0	2	2	0	0	16	1	1803.87	Q4J7T9	Q4J7T9	33	48	yes	yes	3	3.9545e-05	39.338	4404	3907.2			1641	336	1666
EKIGGVTLGYVY	MSHRDGIREKIGGVTL	GVTLGYVY________	R	E	K	V	Y	-	0	0	0	0	0	0	1	3	0	1	1	1	0	0	0	0	1	0	2	2	0	0	12	1	1297.69	O05636	O05636	122	133	yes	yes	2;3	5.963e-05	61.11	15077	18414			1642	30	1667
EKISEPELVGVIR	ASFISWTREKISEPEL	PELVGVIRLLPSNPRD	R	E	K	I	R	L	0	1	0	0	0	0	3	1	0	2	1	1	0	0	1	1	0	0	0	2	0	0	13	1	1467.83	Q4J6R4	Q4J6R4	95	107	yes	yes	3	2.0179e-10	87.914	8748.2	11096			1643	189	1668
EKLENYGYILDYLR	MQRRKQVKEKLENYGY	GYILDYLRQGNPLDKH	K	E	K	L	R	Q	0	1	1	1	0	0	2	1	0	1	3	1	0	0	0	0	0	0	3	0	0	0	14	1	1787.91	Q4JB13	Q4JB13	9	22	yes	yes	3	1.0125e-12	81.448	6884.6	8008.6			1644	1030	1669
EKPNPTEEEIR	MESYWLLKEKPNPTEE	NPTEEEIREGISGNLC	K	E	K	I	R	E	0	1	1	0	0	0	4	0	0	1	0	1	0	0	2	0	1	0	0	0	0	0	11	1	1340.66	Q4JAA0	Q4JAA0	123	133	yes	yes	3	0.0026849	34.185	6757	6604.5			1645	865	1670
EKPNPTEEEIREGISGNLCR	MESYWLLKEKPNPTEE	GISGNLCRCTGYQNII	K	E	K	C	R	C	0	2	2	0	1	0	5	2	0	2	1	1	0	0	2	1	1	0	0	0	0	0	20	2	2316.08	Q4JAA0	Q4JAA0	123	142	yes	yes	4;5	2.3837e-39	112.55	23658	30096			1646	865	1671
EKSSTTTSSVIDEFGFPAEVIQILDR	________________	EVIQILDRTGVTGEVT	K	E	K	D	R	T	1	1	0	2	0	1	3	1	0	3	1	1	0	2	1	4	3	0	0	2	0	0	26	1	2868.44	Q4JAV1	Q4JAV1	5	30	yes	yes	3;4	1.0315e-62	114.74	13690	11764			1647	1002	1672
EKVDDVPLR	FRLQVELREKVDDVPL	KVDDVPLRSFGAPLNV	R	E	K	L	R	S	0	1	0	2	0	0	1	0	0	0	1	1	0	0	1	0	0	0	0	2	0	0	9	1	1069.58	Q4J9M8	Q4J9M8	169	177	yes	yes	2;4	0.001878	41.399	17319	8861			1648	726	1673
EKVIEIGEVINR	VNSGVLRKEKVIEIGE	EIGEVINRGLNVKRPS	K	E	K	N	R	G	0	1	1	0	0	0	3	1	0	3	0	1	0	0	0	0	0	0	0	2	0	0	12	1	1397.79	Q4J6D1	Q4J6D1	257	268	yes	yes	3;4	1.2754e-06	71.976	22874	25432			1649	106	1674
EKVSNEGR	ANKGLIEREKVSNEGR	EKVSNEGRKGRPIYVY	R	E	K	G	R	K	0	1	1	0	0	0	2	1	0	0	0	1	0	0	0	1	0	0	0	1	0	0	8	1	917.457	Q4J9G1	Q4J9G1	75	82	yes	yes	3	0.015221	37.153	11736	3892.4			1650	687	1675
EKVTEDELRQFMLGLTDQGR	PVAFIVAKEKVTEDEL	LGLTDQGRIQKWWIPD	K	E	K	G	R	I	0	2	0	2	0	2	3	2	0	0	3	1	1	1	0	0	2	0	0	1	0	0	20	2	2364.17	Q4J9Q6	Q4J9Q6	481	500	yes	yes	3;4;5	2.9698e-39	114.37	46803	70985			1651	737	1676
EKVVEWREYTEEEIYNSAK	PTLSLLVKEKVVEWRE	EEIYNSAKIFMKTQGI	K	E	K	A	K	I	1	1	1	0	0	0	6	0	0	1	0	2	0	0	0	1	1	1	2	2	0	0	19	2	2401.14	Q4J8Y0	Q4J8Y0	344	362	yes	yes	4	0.00052597	26.412	5385.9	6029.5			1652	562	1677
EKYDLVTLTHVETSTGVR	KIEEKVRKEKYDLVTL	VETSTGVRQPIEETVK	K	E	K	V	R	Q	0	1	0	1	0	0	2	1	1	0	2	1	0	0	0	1	4	0	1	3	0	0	18	1	2047.06	Q4JC13	Q4JC13	129	146	yes	yes	3;4	6.3795e-09	47.082	13235	11853			1653	1218	1678
ELAEEIPVGNIAAALGMDAAR	SLYMGAIRELAEEIPV	ALGMDAARSGETGVDI	R	E	L	A	R	S	6	1	1	1	0	0	3	2	0	2	2	0	1	0	1	0	0	0	0	1	0	0	21	0	2110.07	P23112	P23112	349	369	yes	yes	2;3	1.3711e-44	105.96	13776	11164			1654	62	1679
ELAEGDASK	ELMRPEIRELAEGDAS	LAEGDASKRVGSSTMP	R	E	L	S	K	R	2	0	0	1	0	0	2	1	0	0	1	1	0	0	0	1	0	0	0	0	0	0	9	0	918.429	Q4JAU4	Q4JAU4	261	269	yes	yes	2	0.00023948	53.756	4463.7	5217			1655	996	1680
ELAEGDASKR	ELMRPEIRELAEGDAS	AEGDASKRVGSSTMPQ	R	E	L	K	R	V	2	1	0	1	0	0	2	1	0	0	1	1	0	0	0	1	0	0	0	0	0	0	10	1	1074.53	Q4JAU4	Q4JAU4	261	270	yes	yes	2	0.0016042	40.727	2135	1901.9			1656	996	1681
ELDDRDVHGVK	DAVYTLLRELDDRDVH	DRDVHGVKIVSNRRIF	R	E	L	V	K	I	0	1	0	3	0	0	1	1	1	0	1	1	0	0	0	0	0	0	0	2	0	0	11	1	1281.63	Q4J9I2	Q4J9I2	260	270	yes	yes	4	0.017669	21.06	16890	15909			1657	702	1682
ELDEVAYESHR	REHEITRRELDEVAYE	EVAYESHRRATIATEK	R	E	L	H	R	R	1	1	0	1	0	0	3	0	1	0	1	0	0	0	0	1	0	0	1	1	0	0	11	0	1346.61	Q4JA55	Q4JA55	178	188	yes	yes	2;3	2.7062e-05	69.261	10151	6874.5			1658	833	1683
ELDEVAYESHRR	REHEITRRELDEVAYE	VAYESHRRATIATEKG	R	E	L	R	R	A	1	2	0	1	0	0	3	0	1	0	1	0	0	0	0	1	0	0	1	1	0	0	12	1	1502.71	Q4JA55	Q4JA55	178	189	yes	yes	3;4	4.2829e-09	76.326	17354	10587			1659	833	1684
ELEKLGVMFFEEPISTDLPDLSAELTR	NTALKVGRELEKLGVM	DLSAELTRALDIPIAG	R	E	L	T	R	A	1	1	0	2	0	0	5	1	0	1	5	1	1	2	2	2	2	0	0	1	0	0	27	1	3078.55	Q4J7G1	Q4J7G1	215	241	yes	yes	4	9.1563e-06	27.309	3052.2	1573.5			1660	288	1685
ELELTPEK	RVRTPGGKELELTPEK	ELELTPEKTWVLAPKG	K	E	L	E	K	T	0	0	0	0	0	0	3	0	0	0	2	1	0	0	1	0	1	0	0	0	0	0	8	0	957.502	Q4J985	Q4J985	16	23	yes	yes	2;3	0.0035897	95.502	11492	9561			1661	635	1686
ELEQVIS	NVYKSNLKELEQVIS_	KELEQVIS________	K	E	L	I	S	-	0	0	0	0	0	1	2	0	0	1	1	0	0	0	0	1	0	0	0	1	0	0	7	0	816.423	P11386	P11386	300	306	yes	yes	2	0.070802	49.358	1905.5	2344.5			1662	47	1687
ELEQYDVEWLEEPLYREDIEGYR	MTALKVAKELEQYDVE	REDIEGYRWLRERSNI	K	E	L	Y	R	W	0	2	0	2	0	1	7	1	0	1	3	0	0	0	1	0	0	1	3	1	0	0	23	1	2972.37	Q4J6U9	Q4J6U9	208	230	yes	yes	3	1.7837e-14	53.998	5919	5753.9			1663	207	1688
ELERIESQTYSK	IRNEGALRELERIESQ	IESQTYSKAF______	R	E	L	S	K	A	0	1	0	0	0	1	3	0	0	1	1	1	0	0	0	2	1	0	1	0	0	0	12	1	1481.74	Q4J8B3	Q4J8B3	263	274	yes	yes	3	0.02361	22.55	9615.7	8598.6			1664	421	1689
ELESEAIR	TEKIGNKKELESEAIR	ELESEAIRILGIGEEL	K	E	L	I	R	I	1	1	0	0	0	0	3	0	0	1	1	0	0	0	0	1	0	0	0	0	0	0	8	0	945.477	Q4JA64	Q4JA64	91	98	yes	yes	2	1.7925e-07	130.56	3065.3	2311.4			1665	840	1690
ELEVKESR	YCPKCRSRELEVKESR	ELEVKESRGIGSVFSV	R	E	L	S	R	G	0	1	0	0	0	0	3	0	0	0	1	1	0	0	0	1	0	0	0	1	0	0	8	1	988.519	Q4J7F9	Q4J7F9	44	51	yes	yes	3	0.0025258	74.424	19911	24455			1666	286	1691
ELEVPWSPK	DLNKLLMRELEVPWSP	LEVPWSPKVVQS____	R	E	L	P	K	V	0	0	0	0	0	0	2	0	0	0	1	1	0	0	2	1	0	1	0	1	0	0	9	0	1083.56	Q4JCK4	Q4JCK4	101	109	yes	yes	2	4.6512e-06	113.62	12254	11679			1667	1325	1692
ELFDPKVEELIK	SLMEKDIRELFDPKVE	PKVEELIKFYSSWEKV	R	E	L	I	K	F	0	0	0	1	0	0	3	0	0	1	2	2	0	1	1	0	0	0	0	1	0	0	12	1	1458.8	Q4J7K6	Q4J7K6	399	410	yes	yes	3	0.077074	17.666	8094.3	18943			1668	306	1693
ELGDPVLTYLPVQYK	DRIEYMRKELGDPVLT	TYLPVQYKLKPSSLDK	K	E	L	Y	K	L	0	0	0	1	0	1	1	1	0	0	3	1	0	0	2	0	1	0	2	2	0	0	15	0	1733.92	Q4JBQ8	Q4JBQ8	112	126	yes	yes	3	2.5795e-11	59.294	9628.3	9659.7			1669	1149	1694
ELGEDTPFTTINASEVYSTELKK	ALAVAIAKELGEDTPF	VYSTELKKTEILTQVI	K	E	L	K	K	T	1	0	1	1	0	0	4	1	0	1	2	2	0	1	1	2	4	0	1	1	0	0	23	1	2571.26	Q4JB82	Q4JB82	86	108	yes	yes	4	2.0466e-24	63.447	7300.3	5844.9			1670	1068	1695
ELGGRMEEMPAEEGFPSYLPSR	SRWAEALRELGGRMEE	FPSYLPSRLAEYYERA	R	E	L	S	R	L	1	2	0	0	0	0	5	3	0	0	2	0	2	1	3	2	0	0	1	0	0	0	22	1	2481.13	Q4J8L9	Q4J8L9	342	363	yes	yes	3;4	4.6689e-55	117.62	14644	10228			1671	493	1696
ELGGRMEEMPAEEGFPSYLPSRLAEYYER	SRWAEALRELGGRMEE	RLAEYYERAGRVIALG	R	E	L	E	R	A	2	3	0	0	0	0	7	3	0	0	3	0	2	1	3	2	0	0	3	0	0	0	29	2	3405.56	Q4J8L9	Q4J8L9	342	370	yes	yes	4	1.0674e-08	30.786	3494	2639.8			1672	493	1697
ELGHSVNVDVFPIHPYDNFYELMK	LETLPITRELGHSVNV	DNFYELMKKLTK____	R	E	L	M	K	K	0	0	2	2	0	0	2	1	2	1	2	1	1	2	2	1	0	0	2	3	0	0	24	0	2862.37	Q4JBW0	Q4JBW0	76	99	yes	yes	3;4	8.9205e-33	76.049	9528.4	13323			1673	1188	1698
ELGIPKEQLEELR	GDSSQLSRELGIPKEQ	KEQLEELRMEVEYWYP	R	E	L	L	R	M	0	1	0	0	0	1	4	1	0	1	3	1	0	0	1	0	0	0	0	0	0	0	13	1	1552.85	Q4JBP0	Q4JBP0	557	569	yes	yes	3	0.0025627	31.693	11634	8821.4			1674	1136	1699
ELGIPKEQLEELRMEVEYWYPVDSR	GDSSQLSRELGIPKEQ	YWYPVDSRHSGRDLVQ	R	E	L	S	R	H	0	2	0	1	0	1	6	1	0	1	3	1	1	0	2	1	0	1	2	2	0	0	25	2	3107.53	Q4JBP0	Q4JBP0	557	581	yes	yes	4;5	3.9798e-47	90.694	51099	31743			1675	1136	1700
ELGISYTK	KSMKSIARELGISYTK	ELGISYTKVRNILLNA	R	E	L	T	K	V	0	0	0	0	0	0	1	1	0	1	1	1	0	0	0	1	1	0	1	0	0	0	8	0	909.481	Q4JBG8	Q4JBG8	46	53	yes	yes	2	0.0053177	80.787	12767	18077			1676	1099	1701
ELGITFRR	TGMNQFLKELGITFRR	ELGITFRRDSDSGRPR	K	E	L	R	R	D	0	2	0	0	0	0	1	1	0	1	1	0	0	1	0	0	1	0	0	0	0	0	8	1	990.561	Q4JAX3	Q4JAX3	559	566	yes	yes	2;3	0.0067203	63.419	20205	23846			1677	1006	1702
ELGLDESTVNKR	VVVLNAIKELGLDEST	DESTVNKRGGAIAIGH	K	E	L	K	R	G	0	1	1	1	0	0	2	1	0	0	2	1	0	0	0	1	1	0	0	1	0	0	12	1	1359.7	Q4J9R4	Q4J9R4	332	343	yes	yes	3;4	0.0001108	44.829	23299	24465			1678	745	1703
ELGLDQYEVR	RILTLGARELGLDQYE	GLDQYEVRERNVMDDV	R	E	L	V	R	E	0	1	0	1	0	1	2	1	0	0	2	0	0	0	0	0	0	0	1	1	0	0	10	0	1220.6	Q4J719	Q4J719	361	370	yes	yes	2;3	0.00084256	57.347	9382.7	6587.2			1679	245	1704
ELGLDQYEVRER	RILTLGARELGLDQYE	DQYEVRERNVMDDVNF	R	E	L	E	R	N	0	2	0	1	0	1	3	1	0	0	2	0	0	0	0	0	0	0	1	1	0	0	12	1	1505.75	Q4J719	Q4J719	361	372	yes	yes	3	3.8484e-05	55.776	14561	12809			1680	245	1705
ELGLNAMEVEFVQGVK	IDGVKTVKELGLNAME	VEFVQGVKMSKETAEE	K	E	L	V	K	M	1	0	1	0	0	1	3	2	0	0	2	1	1	1	0	0	0	0	0	3	0	0	16	0	1761.9	Q4JCN4	Q4JCN4	29	44	yes	yes	2;3;4	1.0649e-24	103.13	44224	36013			1681	1345	1706
ELGLNVDWR	NRMVPLMKELGLNVDW	LGLNVDWRVIKGDNEF	K	E	L	W	R	V	0	1	1	1	0	0	1	1	0	0	2	0	0	0	0	0	0	1	0	1	0	0	9	0	1100.56	Q4J7U8	Q4J7U8	54	62	yes	yes	3	0.009731	37.73	3392.7	2321.5			1682	342	1707
ELGLNVSRPPQAQEK	KEIEDVMKELGLNVSR	RPPQAQEKFHIVTTPP	K	E	L	E	K	F	1	1	1	0	0	2	2	1	0	0	2	1	0	0	2	1	0	0	0	1	0	0	15	1	1664.88	Q4J8C4	Q4J8C4	12	26	yes	yes	3	0.0074974	22.991	5032.6	2676.7			1683	427	1708
ELGLYAAGQDLLSDSFSGNVR	KEAAKVAKELGLYAAG	DSFSGNVRGLGPGVAE	K	E	L	V	R	G	2	1	1	2	0	1	1	3	0	0	4	0	0	1	0	3	0	0	1	1	0	0	21	0	2211.08	Q4JAX4	Q4JAX4	86	106	yes	yes	2;3;4	1.0812e-74	140.73	49626	44513			1684	1007	1709
ELGLYGVSVPEEYGGQGGDSLMTVIAQEEMAR	KEVLEKAKELGLYGVS	IAQEEMARVWAALSTR	K	E	L	A	R	V	2	1	0	1	0	2	5	6	0	1	3	0	2	0	1	2	1	0	2	3	0	0	32	0	3384.59	Q4J9Q5	Q4J9Q5	57	88	yes	yes	3	1.8008e-24	59.048	317.05	218.93			1685	736	1710
ELGNELLPLDVGILNAISK	QLHKEATRELGNELLP	GILNAISKGVNSPVKL	R	E	L	S	K	G	1	0	2	1	0	0	2	2	0	2	5	1	0	0	1	1	0	0	0	1	0	0	19	0	2007.13	Q4J7H2	Q4J7H2	29	47	yes	yes	3	0.067361	18.316	5467.1	5374.4			1686	293	1711
ELGRLEFDFAR	EKYERLAKELGRLEFD	RLEFDFARYLRRLSKD	K	E	L	A	R	Y	1	2	0	1	0	0	2	1	0	0	2	0	0	2	0	0	0	0	0	0	0	0	11	1	1351.69	Q4J8V8	Q4J8V8	92	102	yes	yes	3	0.0018043	35.677	5898.2	2633.5			1687	547	1712
ELIDTGSSSNLIQK	SIAKKYIKELIDTGSS	SSSNLIQKTFDYLNSI	K	E	L	Q	K	T	0	0	1	1	0	1	1	1	0	2	2	1	0	0	0	3	1	0	0	0	0	0	14	0	1503.78	Q4JB12	Q4JB12	24	37	yes	yes	2;3	5.8695e-15	84.365	22134	21853			1688	1029	1713
ELIDVIR	NLDEYRRKELIDVIRS	KELIDVIRSAIEIVPQ	K	E	L	I	R	S	0	1	0	1	0	0	1	0	0	2	1	0	0	0	0	0	0	0	0	1	0	0	7	0	856.502	O33600	O33600	836	842	yes	yes	2	0.04723	62.573	8598.3	8483.2			1689	43	1714
ELIEAAR	EEFIVKTKELIEAARS	KELIEAARSSGVPIVY	K	E	L	A	R	S	2	1	0	0	0	0	2	0	0	1	1	0	0	0	0	0	0	0	0	0	0	0	7	0	800.439	Q4J753	Q4J753	45	51	yes	yes	2	0.025087	75.109	3373.7	2423.6			1690	251	1715
ELIEVGLVEERREEVFPR	NSVTSALRELIEVGLV	RREEVFPRRRFLYLTG	R	E	L	P	R	R	0	3	0	0	0	0	6	1	0	1	2	0	0	1	1	0	0	0	0	3	0	0	18	2	2198.17	Q4JBD4	Q4JBD4	54	71	yes	yes	4	4.6257e-40	125.45	4997.7	2384.9			1691	1085	1716
ELILPEIGHLLYLVR	DAVKLAMKELILPEIG	GHLLYLVRGK______	K	E	L	V	R	G	0	1	0	0	0	0	2	1	1	2	5	0	0	0	1	0	0	0	1	1	0	0	15	0	1777.05	Q4JC39	Q4JC39	162	176	yes	yes	3	5.4626e-11	57.794	6629.9	2290.8			1692	1234	1717
ELISREDENIETK	PVADKGIKELISREDE	EDENIETK________	K	E	L	T	K	-	0	1	1	1	0	0	4	0	0	2	1	1	0	0	0	1	1	0	0	0	0	0	13	1	1574.78	Q4J7P0	Q4J7P0	384	396	yes	yes	2;3	1.1419e-05	50.088	12390	20204			1693	315	1718
ELKEMDYNYPIDSPNESNASLANK	DLALRIGRELKEMDYN	SNASLANKGLLKLSLL	R	E	L	N	K	G	2	0	4	2	0	0	3	0	0	1	2	2	1	0	2	3	0	0	2	0	0	0	24	1	2741.25	Q4JC62	Q4JC62	485	508	yes	yes	4	0.00020329	22.257	1787.1	1307.2			1694	1248	1719
ELKIDSPVWISGVGFANDYAYVAR	FASEEKVRELKIDSPV	NDYAYVARRGEWLGFK	R	E	L	A	R	R	3	1	1	2	0	0	1	2	0	2	1	1	0	1	1	2	0	1	2	3	0	0	24	1	2669.35	Q4J6K7	Q4J6K7	227	250	yes	yes	3;4	3.3643e-50	107.75	8797.3	9579.8			1695	153	1720
ELKISEAAVR	TPFTMIAKELKISEAA	KISEAAVRKRVEKLIR	K	E	L	V	R	K	2	1	0	0	0	0	2	0	0	1	1	1	0	0	0	1	0	0	0	1	0	0	10	1	1114.63	Q4JAQ1	Q4JAQ1	29	38	yes	yes	2	0.051256	27.428	15029	4068.5			1696	973	1721
ELKLYQR	VDMEGDVKELKLYQRW	KELKLYQRWPVRIPRP	K	E	L	Q	R	W	0	1	0	0	0	1	1	0	0	0	2	1	0	0	0	0	0	0	1	0	0	0	7	1	948.539	Q4J8L9	Q4J8L9	186	192	yes	yes	4	0.01137	42.095	5783	3635.3			1697	493	1722
ELKLYQRWPVR	VDMEGDVKELKLYQRW	LYQRWPVRIPRPFKEK	K	E	L	V	R	I	0	2	0	0	0	1	1	0	0	0	2	1	0	0	1	0	0	1	1	1	0	0	11	2	1486.84	Q4J8L9	Q4J8L9	186	196	yes	yes	3;5	0.033537	25.045	10729	18043			1698	493	1723
ELLDIVKYEVSR	NYKTIIARELLDIVKY	IVKYEVSRKV______	R	E	L	S	R	K	0	1	0	1	0	0	2	0	0	1	2	1	0	0	0	1	0	0	1	2	0	0	12	1	1462.8	Q4JBG1	Q4JBG1	396	407	yes	yes	2;3;4	9.8473e-07	72.891	25917	27977			1699	1096	1724
ELLDMLAR	VSEKDAPKELLDMLAR	ELLDMLARAEREKK__	K	E	L	A	R	A	1	1	0	1	0	0	1	0	0	0	3	0	1	0	0	0	0	0	0	0	0	0	8	0	959.511	P13123	P13123	53	60	yes	yes	1;2;3	3.021e-99	221.25	658970	225070			1700	56	1725;1726
ELLDMLARAER	VSEKDAPKELLDMLAR	DMLARAEREKK_____	K	E	L	E	R	E	2	2	0	1	0	0	2	0	0	0	3	0	1	0	0	0	0	0	0	0	0	0	11	1	1315.69	P13123	P13123	53	63	yes	yes	2;3;4	1.3547e-15	124.42	40932	59857			1701	56	1727
ELLESQMYGSLLHGIAMSLYER	DVGRILKRELLESQMY	IAMSLYERLAYDENGN	R	E	L	E	R	L	1	1	0	0	0	1	3	2	1	1	5	0	2	0	0	3	0	0	2	0	0	0	22	0	2539.25	Q4J6P8	Q4J6P8	662	683	yes	yes	3	1.6427e-05	35.195	2852.1	1848.3			1702	180	1728
ELLGDQYAIFNEYPFNPK	YMITKLSRELLGDQYA	NEYPFNPKYAKLHFGQ	R	E	L	P	K	Y	1	0	2	1	0	1	2	1	0	1	2	1	0	2	2	0	0	0	2	0	0	0	18	0	2157.04	Q4J6L3	Q4J6L3	373	390	yes	yes	2;3	4.1477e-18	78.95	41250	31083			1703	158	1729
ELLHTITLDYGEVTDIAPDVK	YTAKEVRRELLHTITL	TDIAPDVKLTFYNAGH	R	E	L	V	K	L	1	0	0	3	0	0	2	1	1	2	3	1	0	0	1	0	3	0	1	2	0	0	21	0	2341.21	Q4JB02	Q4JB02	297	317	yes	yes	3;4	9.7257e-40	80.316	20659	21790			1704	1025	1730
ELLNKIDGLSISR	AGIYVFKKELLNKIDG	IDGLSISRDFLPKLLV	K	E	L	S	R	D	0	1	1	1	0	0	1	1	0	2	3	1	0	0	0	2	0	0	0	0	0	0	13	1	1456.82	P37820	P37820	177	189	yes	yes	3;4	1.2811e-05	58.626	16809	17590			1705	71	1731
ELLNTIK	ADVGLFLRELLNTIKT	RELLNTIKTKIKEPIK	R	E	L	I	K	T	0	0	1	0	0	0	1	0	0	1	2	1	0	0	0	0	1	0	0	0	0	0	7	0	829.491	Q4JAP2	Q4JAP2	337	343	yes	yes	2;3	0.033309	51.346	13506	17367			1706	968	1732
ELLSENAIHSLEWLS	FNLNKKLRELLSENAI	IHSLEWLS________	R	E	L	L	S	-	1	0	1	0	0	0	3	0	1	1	4	0	0	0	0	3	0	1	0	0	0	0	15	0	1739.87	Q4JAX7	Q4JAX7	118	132	yes	yes	2;3	0.00042255	39.629	5175.4	2320.6			1707	1009	1733
ELMDEYEYIIDIPK	REPLYTMRELMDEYEY	EYIIDIPKADLQSLKV	R	E	L	P	K	A	0	0	0	2	0	0	3	0	0	3	1	1	1	0	1	0	0	0	2	0	0	0	14	0	1769.84	Q4J911	Q4J911	52	65	yes	yes	2;3	4.6532e-11	60.157	14892	6782.6			1708	585	1734
ELMDMLAR	VSEKDAPKELMDMLAR	ELMDMLARAEKKK___	K	E	L	A	R	A	1	1	0	1	0	0	1	0	0	0	2	0	2	0	0	0	0	0	0	0	0	0	8	0	977.467	P13125	P13125	53	60	yes	yes	1;2;3	1.441e-53	194.27	280540	123360			1709	57	1735;1736
ELMDMLARAEK	VSEKDAPKELMDMLAR	DMLARAEKKK______	K	E	L	E	K	K	2	1	0	1	0	0	2	0	0	0	2	1	2	0	0	0	0	0	0	0	0	0	11	1	1305.64	P13125	P13125	53	63	yes	yes	3;4	0.00010081	57.164	24360	45677			1710	57	1737
ELMLVHK	EEAIAEARELMLVHKN	RELMLVHKNIITPRYG	R	E	L	H	K	N	0	0	0	0	0	0	1	0	1	0	2	1	1	0	0	0	0	0	0	1	0	0	7	0	868.484	P11512	P11512	478	484	yes	yes	2;3	0.0097243	102.71	11691	8458.1			1711	48	1738
ELMVSK	MEIQGNRKELMVSKIK	RKELMVSKIKNGTVID	K	E	L	S	K	I	0	0	0	0	0	0	1	0	0	0	1	1	1	0	0	1	0	0	0	1	0	0	6	0	705.373	P74766	P74766	9	14	yes	yes	3	0.061411	50.12	23326	13322			1712	97	1739
ELNDPDVRR	IKLSEIVRELNDPDVR	LNDPDVRRGLYLLLKL	R	E	L	R	R	G	0	2	1	2	0	0	1	0	0	0	1	0	0	0	1	0	0	0	0	1	0	0	9	1	1112.56	Q4JBU4	Q4JBU4	91	99	yes	yes	2;3	0.0012223	56.916	3792.3	0			1713	1175	1740
ELNPPNWVYFAK	EYLKNNVKELNPPNWV	PNWVYFAKTASFKERV	K	E	L	A	K	T	1	0	2	0	0	0	1	0	0	0	1	1	0	1	2	0	0	1	1	1	0	0	12	0	1476.74	Q4J8U1	Q4J8U1	26	37	yes	yes	2;3;4	2.3348e-09	81.92	34294	65947			1714	545	1741
ELNQDRLVANPMEPK	NADVVIERELNQDRLV	VANPMEPKGLIAYYDG	R	E	L	P	K	G	1	1	2	1	0	1	2	0	0	0	2	1	1	0	2	0	0	0	0	1	0	0	15	1	1752.88	Q4J9Z7	Q4J9Z7	162	176	yes	yes	2	0.03151	21.666	2980.9	1653.6			1715	791	1742
ELNQVIK	AKSEELCKELNQVIKS	KELNQVIKSFI_____	K	E	L	I	K	S	0	0	1	0	0	1	1	0	0	1	1	1	0	0	0	0	0	0	0	1	0	0	7	0	842.486	Q4JBH1	Q4JBH1	107	113	yes	yes	2;3	0.0074227	110.31	20526	20886			1716	1101	1743
ELNVTLGLPR	TFHFAGIRELNVTLGL	NVTLGLPRLIEIVDAR	R	E	L	P	R	L	0	1	1	0	0	0	1	1	0	0	3	0	0	0	1	0	1	0	0	1	0	0	10	0	1110.64	P11514	P11514	95	104	yes	yes	2;3	4.1108e-05	86.911	32133	18947			1717	50	1744
ELPDIPVSGVLVTR	KREKESKKELPDIPVS	VSGVLVTRFAPNPDGP	K	E	L	T	R	F	0	1	0	1	0	0	1	1	0	1	2	0	0	0	2	1	1	0	0	3	0	0	14	0	1493.85	Q4J8P2	Q4J8P2	90	103	yes	yes	2;3	3.7719e-15	93.243	22045	29079			1718	508	1745
ELPELPDIR	DMIEKIRKELPELPDI	LPELPDIRIQRLVKEY	K	E	L	I	R	I	0	1	0	1	0	0	2	0	0	1	2	0	0	0	2	0	0	0	0	0	0	0	9	0	1080.58	Q4JAU9	Q4JAU9	290	298	yes	yes	3	0.00046167	72.325	10126	7958.6			1719	1000	1746
ELPIGGTAVGTGANSHPDFQIK	RQTVEYVKELPIGGTA	SHPDFQIKVIDEINNE	K	E	L	I	K	V	2	0	1	1	0	1	1	4	1	2	1	1	0	1	2	1	2	0	0	1	0	0	22	0	2208.12	Q4JCD3	Q4JCD3	196	217	yes	yes	3;4;5	2.2781e-24	65.887	38440	32060			1720	1292	1747
ELQDKGR	FGDDFDLRELQDKGRL	RELQDKGRLGRISVDL	R	E	L	G	R	L	0	1	0	1	0	1	1	1	0	0	1	1	0	0	0	0	0	0	0	0	0	0	7	1	844.44	Q4JCH7	Q4JCH7	40	46	yes	yes	3	0.037754	35.438	1313.3	10474			1721	1311	1748
ELQDVLK	KVRDLGMRELQDVLKS	RELQDVLKSLGE____	R	E	L	L	K	S	0	0	0	1	0	1	1	0	0	0	2	1	0	0	0	0	0	0	0	1	0	0	7	0	843.47	Q4JC78	Q4JC78	331	337	yes	yes	3	0.052332	37.727	5639.1	4863.4			1722	1260	1749
ELQGLGYTADVVIYEGILR	KGVILEVKELQGLGYT	VIYEGILRKNDIIVLA	K	E	L	L	R	K	1	1	0	1	0	1	2	3	0	2	3	0	0	0	0	0	1	0	2	2	0	0	19	0	2108.12	P95691	P95691	246	264	yes	yes	3	0.0042077	23.658	1375.2	612.04			1723	99	1750
ELRDYLMTIMYVNERNSV	RRNFLITRELRDYLMT	YVNERNSV________	R	E	L	S	V	-	0	2	2	1	0	0	2	0	0	1	2	0	2	0	0	1	1	0	2	2	0	0	18	2	2245.09	Q4J7U8	Q4J7U8	384	401	yes	yes	4	0.022927	17.241	2009.5	1818.1			1724	342	1751
ELRFEVNER	KPKPLVPRELRFEVNE	LRFEVNERTLFDGKVL	R	E	L	E	R	T	0	2	1	0	0	0	3	0	0	0	1	0	0	1	0	0	0	0	0	1	0	0	9	1	1190.6	Q4JBP4	Q4JBP4	112	120	yes	yes	2;3	0.00037729	68.557	10551	8054.1			1725	1139	1752
ELSDMLDGHSEEVLWKNAMR	FENVMKLRELSDMLDG	VLWKNAMRVILKHFET	R	E	L	M	R	V	1	1	1	2	0	0	3	1	1	0	3	1	2	0	0	2	0	1	0	1	0	0	20	1	2359.09	Q4J882	Q4J882	285	304	yes	yes	4	1.7858e-08	43.966	9308.9	11611			1726	408	1753
ELSEVEQR	________________	ELSEVEQRILKALLKK	M	E	L	Q	R	I	0	1	0	0	0	1	3	0	0	0	1	0	0	0	0	1	0	0	0	1	0	0	8	0	988.483	Q4JBE0	Q4JBE0	2	9	yes	yes	3	0.061523	28.218	2687.7	2038.6			1727	1086	1754
ELSGFEITEENSLIR	LDCKLFGKELSGFEIT	TEENSLIRLSNYPALR	K	E	L	I	R	L	0	1	1	0	0	0	4	1	0	2	2	0	0	1	0	2	1	0	0	0	0	0	15	0	1735.86	Q4J7C1	Q4J7C1	123	137	yes	yes	3	0.00069085	35.091	3299.1	2045.1			1728	276	1755
ELSGVIVK				E	L	V	K		0	0	0	0	0	0	1	1	0	1	1	1	0	0	0	1	0	0	0	2	0	0	8	0	843.507		REV__Q4JAE4			yes	yes	2;3	0.011517	71.501	14367	17031	+		1729	1372	1756
ELSIFSKDEEVTFIISR	KIEFDITKELSIFSKD	EVTFIISREKPEYSEK	K	E	L	S	R	E	0	1	0	1	0	0	3	0	0	3	1	1	0	2	0	3	1	0	0	1	0	0	17	1	2012.05	Q4JAY4	Q4JAY4	42	58	yes	yes	3	0.0010064	27.714	17303	11360			1730	1012	1757
ELSSNSVFIK	LRIEIGPRELSSNSVF	SSNSVFIKRRDTLQGI	R	E	L	I	K	R	0	0	1	0	0	0	1	0	0	1	1	1	0	1	0	3	0	0	0	1	0	0	10	0	1122.59	Q4J8L4	Q4J8L4	357	366	yes	yes	2;3	1.8045e-06	107.06	30490	37308			1731	489	1758
ELSSNSVFIKR	LRIEIGPRELSSNSVF	SNSVFIKRRDTLQGIS	R	E	L	K	R	R	0	1	1	0	0	0	1	0	0	1	1	1	0	1	0	3	0	0	0	1	0	0	11	1	1278.69	Q4J8L4	Q4J8L4	357	367	yes	yes	2;3;4	4.7678e-07	79.201	28215	31044			1732	489	1759
ELTDFVIIGDTVVDISLGK	GEILSEIRELTDFVII	VVDISLGKKGIESDVD	R	E	L	G	K	K	0	0	0	3	0	0	1	2	0	3	2	1	0	1	0	1	2	0	0	3	0	0	19	0	2033.09	Q4JAP1	Q4JAP1	16	34	yes	yes	3	0.01017	20.949	2265.1	1317.4			1733	967	1760
ELTELDLNPHAVTK	DAIKFNLRELTELDLN	LNPHAVTKVIWTAMEK	R	E	L	T	K	V	1	0	1	1	0	0	2	0	1	0	3	1	0	0	1	0	2	0	0	1	0	0	14	0	1578.83	Q4JAX3	Q4JAX3	330	343	yes	yes	3	3.185e-06	45.614	8384.6	8202			1734	1006	1761
ELTQELKIQIPSQ	VTVRNRYKELTQELKI	LKIQIPSQ________	K	E	L	S	Q	-	0	0	0	0	0	3	2	0	0	2	2	1	0	0	1	1	1	0	0	0	0	0	13	1	1525.84	Q9UWN6	Q9UWN6	295	307	yes	yes	3	0.0039363	28.532	13312	15253			1735	1358	1762
ELTVLTYR	EEYVKIDRELTVLTYR	ELTVLTYRYPLSSGGV	R	E	L	Y	R	Y	0	1	0	0	0	0	1	0	0	0	2	0	0	0	0	0	2	0	1	1	0	0	8	0	993.549	Q4JC46	Q4JC46	202	209	yes	yes	2;3	0.0075284	75.825	9932.8	7795.5			1736	1237	1763
ELTVLTYRYPLSSGGVATK	EEYVKIDRELTVLTYR	SSGGVATKTIYPVEHQ	R	E	L	T	K	T	1	1	0	0	0	0	1	2	0	0	3	1	0	0	1	2	3	0	2	2	0	0	19	1	2054.1	Q4JC46	Q4JC46	202	220	yes	yes	3	1.2195e-13	52.866	4880.4	7917.7			1737	1237	1764
ELVAEK	IVKFKPIKELVAEKFR	IKELVAEKFREFPALG	K	E	L	E	K	F	1	0	0	0	0	0	2	0	0	0	1	1	0	0	0	0	0	0	0	1	0	0	6	0	687.38	P17196	P17196	395	400	yes	yes	2;3	0.030435	72.138	12805	17769			1738	59	1765
ELVAEKFREFPALGR	IVKFKPIKELVAEKFR	REFPALGRFAMRDMGK	K	E	L	G	R	F	2	2	0	0	0	0	3	1	0	0	2	1	0	2	1	0	0	0	0	1	0	0	15	2	1760.96	P17196	P17196	395	409	yes	yes	3;4;5	1.025e-09	72.898	23950	31860			1739	59	1766
ELVDVRPQSLEDVVSTVK	GVNVRYLKELVDVRPQ	EDVVSTVKGTYKEALR	K	E	L	V	K	G	0	1	0	2	0	1	2	0	0	0	2	1	0	0	1	2	1	0	0	5	0	0	18	1	2012.08	Q4JAG6	Q4JAG6	119	136	yes	yes	3	0.000161	32.858	6955.2	8097.4			1740	909	1767
ELVEIYK	LVKFTNSKELVEIYKS	KELVEIYKSYDRTMLA	K	E	L	Y	K	S	0	0	0	0	0	0	2	0	0	1	1	1	0	0	0	0	0	0	1	1	0	0	7	0	892.491	P39468	P39468	99	105	yes	yes	2;3	0.031732	60.76	12161	9978.8			1741	80	1768
ELVELPLR	KEIIQKIRELVELPLR	ELVELPLRHPELFKRL	R	E	L	L	R	H	0	1	0	0	0	0	2	0	0	0	3	0	0	0	1	0	0	0	0	1	0	0	8	0	967.57	F2Z6A6	F2Z6A6	210	217	yes	yes	2;3	0.0068087	69.825	11625	7883.7			1742	15	1769
ELVELPLRHPELFK	KEIIQKIRELVELPLR	LRHPELFKRLGIEPPK	R	E	L	F	K	R	0	1	0	0	0	0	3	0	1	0	4	1	0	1	2	0	0	0	0	1	0	0	14	1	1718.97	F2Z6A6	F2Z6A6	210	223	yes	yes	3	0.0024669	31.071	11182	9111			1743	15	1770
ELVGILSIR	LPVINDKRELVGILSI	LVGILSIRDVARAIDN	R	E	L	I	R	D	0	1	0	0	0	0	1	1	0	2	2	0	0	0	0	1	0	0	0	1	0	0	9	0	998.612	Q4JBJ8	Q4JBJ8	114	122	yes	yes	2	0.0016632	66.321	10754	5677.7			1744	1114	1771
ELVGILSIRDVAR	LPVINDKRELVGILSI	LSIRDVARAIDNLLEG	R	E	L	A	R	A	1	2	0	1	0	0	1	1	0	2	2	0	0	0	0	1	0	0	0	2	0	0	13	1	1439.85	Q4JBJ8	Q4JBJ8	114	126	yes	yes	2;3;4	2.4165e-12	102.73	25274	21872			1745	1114	1772
ELVGIYK	FTGKVRERELVGIYKA	RELVGIYKAPYDGGKN	R	E	L	Y	K	A	0	0	0	0	0	0	1	1	0	1	1	1	0	0	0	0	0	0	1	1	0	0	7	0	820.469	Q4JBP1	Q4JBP1	84	90	yes	yes	2;3	0.012034	91.906	13493	12019			1746	1137	1773
ELVLSLEK	LNIGGINRELVLSLEK	ELVLSLEKGITIYRAP	R	E	L	E	K	G	0	0	0	0	0	0	2	0	0	0	3	1	0	0	0	1	0	0	0	1	0	0	8	0	929.543	Q4JCK3	Q4JCK3	14	21	yes	yes	2;3	0.0022878	91.867	14905	12061			1747	1324	1774
ELVNEFNSSSLEDAYLELMR	MIKETSPRELVNEFNS	DAYLELMRELRGENFE	R	E	L	M	R	E	1	1	2	1	0	0	4	0	0	0	4	0	1	1	0	3	0	0	1	1	0	0	20	0	2358.1	Q4JBM4	Q4JBM4	242	261	yes	yes	3	1.9551e-29	91.276	2198.1	500.93			1748	1127	1775
ELVNLSNK	AGISEFRRELVNLSNK	ELVNLSNKRGITGIND	R	E	L	N	K	R	0	0	2	0	0	0	1	0	0	0	2	1	0	0	0	1	0	0	0	1	0	0	8	0	915.503	Q4J8Q1	Q4J8Q1	78	85	yes	yes	2	0.004073	85.355	12575	11925			1749	517	1776
ELVNLSNKR	AGISEFRRELVNLSNK	LVNLSNKRGITGINDR	R	E	L	K	R	G	0	1	2	0	0	0	1	0	0	0	2	1	0	0	0	1	0	0	0	1	0	0	9	1	1071.6	Q4J8Q1	Q4J8Q1	78	86	yes	yes	2;3;4	2.6378e-06	114.89	34073	39565			1750	517	1777
ELVYKGGGEER	MEELKKKKELVYKGGG	YKGGGEERIKAQHDKG	K	E	L	E	R	I	0	1	0	0	0	0	3	3	0	0	1	1	0	0	0	0	0	0	1	1	0	0	11	1	1235.61	Q4JC01	Q4JC01	9	19	yes	yes	2;3	0.00042249	49.448	14943	21366			1751	1211	1778
ELWGEYKEPSLF	GEVSSVLRELWGEYKE	EYKEPSLF________	R	E	L	L	F	-	0	0	0	0	0	0	3	1	0	0	2	1	0	1	1	1	0	1	1	0	0	0	12	1	1496.72	Q4JA93	Q4JA93	548	559	yes	yes	3	0.0031474	31.478	6844.5	2974.5			1752	860	1779
ELWNIDESIAIQAIDFLKPYGER	VIIAYPARELWNIDES	FLKPYGERFSVVGGIE	R	E	L	E	R	F	2	1	1	2	0	1	3	1	0	4	2	1	0	1	1	1	0	1	1	0	0	0	23	1	2719.39	Q4J6Q1	Q4J6Q1	58	80	yes	yes	3;4	1.2405e-55	116.74	18656	14668			1753	182	1780
ELYISALIDR	EEFIPHTRELYISALI	YISALIDRDTAEPIIA	R	E	L	D	R	D	1	1	0	1	0	0	1	0	0	2	2	0	0	0	0	1	0	0	1	0	0	0	10	0	1191.65	Q4J9C1	Q4J9C1	84	93	yes	yes	3	0.0041923	35.664	1157.9	759.82			1754	658	1781
ELYLSFVTR	MTNVLTIRELYLSFVT	LYLSFVTRIGVYNALN	R	E	L	T	R	I	0	1	0	0	0	0	1	0	0	0	2	0	0	1	0	1	1	0	1	1	0	0	9	0	1126.6	Q4J9Y8	Q4J9Y8	9	17	yes	yes	3	0.00062378	68.557	1450.8	683.81			1755	785	1782
ELYYQATSSSNKIR	PPPSNIPRELYYQATS	TSSSNKIRYGPLRIIG	R	E	L	I	R	Y	1	1	1	0	0	1	1	0	0	1	1	1	0	0	0	3	1	0	2	0	0	0	14	1	1658.83	Q4JBZ4	Q4JBZ4	44	57	yes	yes	3	0.05864	17.629	4683.8	6531.6			1756	1206	1783
EMAPVIMEILMR	KLAPRFDREMAPVIME	VIMEILMRQFLYPKYI	R	E	M	M	R	Q	1	1	0	0	0	0	2	0	0	2	1	0	3	0	1	0	0	0	0	1	0	0	12	0	1431.73	Q4J6V5	Q4J6V5	748	759	yes	yes	3	0.011497	27.681	483.77	448.21			1757	212	1784
EMCTFR	AFTSVCTKEMCTFRDS	TKEMCTFRDSLSKFNE	K	E	M	F	R	D	0	1	0	0	1	0	1	0	0	0	0	0	1	1	0	0	1	0	0	0	0	0	6	0	831.308	Q4J9Q3	Q4J9Q3	48	53	yes	yes	2	0.069958	62.715	14067	11355			1758	735	1785;1786
EMCTFRDSLSK	AFTSVCTKEMCTFRDS	TFRDSLSKFNELNAVV	K	E	M	S	K	F	0	1	0	1	1	0	1	0	0	0	1	1	1	1	0	2	1	0	0	0	0	0	11	1	1361.58	Q4J9Q3	Q4J9Q3	48	58	yes	yes	4	0.0075355	26.012	9736.9	10504			1759	735	1787
EMCTFRDSLSKFNELNAVVLGISVDPPFSNK	AFTSVCTKEMCTFRDS	VDPPFSNKAFKEQNKI	K	E	M	N	K	A	1	1	3	2	1	0	2	1	0	1	3	2	1	3	2	4	1	0	0	3	0	0	31	2	3502.69	Q4J9Q3	Q4J9Q3	48	78	yes	yes	5;6	5.4241e-42	68.96	20185	40014			1760	735	1788
EMDSLAK	DKVMAEAKEMDSLAKK	KEMDSLAKKGICKPLH	K	E	M	A	K	K	1	0	0	1	0	0	1	0	0	0	1	1	1	0	0	1	0	0	0	0	0	0	7	0	792.369	Q4J6X3	Q4J6X3	50	56	yes	yes	3	0.052739	36.185	6213.6	9175.6			1761	219	1789
EMEIQHPAAK	NDGATIVKEMEIQHPA	EIQHPAAKLLVEAAKA	K	E	M	A	K	L	2	0	0	0	0	1	2	0	1	1	0	1	1	0	1	0	0	0	0	0	0	0	10	0	1152.56	Q9V2T5	Q9V2T5	67	76	yes	yes	2;3;4	5.0087e-09	119.27	40965	42796			1762	1361	1790
EMENVLENFIK	LATPGVPREMENVLEN	NVLENFIKYHLKNRPN	R	E	M	I	K	Y	0	0	2	0	0	0	3	0	0	1	1	1	1	1	0	0	0	0	0	1	0	0	11	0	1364.66	Q4J8Q2	Q4J8Q2	159	169	yes	yes	3	0.0014366	41.242	7757.8	8146.7			1763	518	1791
EMGILPNR	NVLRVKLREMGILPNR	EMGILPNRILRTEDTT	R	E	M	N	R	I	0	1	1	0	0	0	1	1	0	1	1	0	1	0	1	0	0	0	0	0	0	0	8	0	928.48	Q4JBJ1	Q4JBJ1	303	310	yes	yes	2;3	5.8294e-06	89.296	11486	9785.6			1764	1110	1792
EMIAGTTVYEGR	SEKWSPSREMIAGTTV	GTTVYEGRRLVILKAE	R	E	M	G	R	R	1	1	0	0	0	0	2	2	0	1	0	0	1	0	0	0	2	0	1	1	0	0	12	0	1325.63	Q4J8P3	Q4J8P3	228	239	yes	yes	2	0.00023578	46.88	3890.3	2590.8			1765	509	1793
EMIAGTTVYEGRR	SEKWSPSREMIAGTTV	TTVYEGRRLVILKAEG	R	E	M	R	R	L	1	2	0	0	0	0	2	2	0	1	0	0	1	0	0	0	2	0	1	1	0	0	13	1	1481.73	Q4J8P3	Q4J8P3	228	240	yes	yes	2;3	2.0925e-07	74.611	6583.2	4870.6			1766	509	1794
EMIELMSELTQMR	VPKPPESKEMIELMSE	MSELTQMREIREVASR	K	E	M	M	R	E	0	1	0	0	0	1	3	0	0	1	2	0	3	0	0	1	1	0	0	0	0	0	13	0	1609.75	Q4J7Q0	Q4J7Q0	151	163	yes	yes	3	9.6888e-05	43.761	590.85	428.08			1767	319	1795
EMIQYMMR	KFYDFGPREMIQYMMR	EMIQYMMRDSVDKIWE	R	E	M	M	R	D	0	1	0	0	0	1	1	0	0	1	0	0	3	0	0	0	0	0	1	0	0	0	8	0	1100.48	Q4JBS9	Q4JBS9	88	95	yes	yes	2	0.019139	53.493	5284.5	3493.6			1768	1164	1796
EMLIIAR	KAALKARKEMLIIART	KEMLIIARTDSRAVNG	K	E	M	A	R	T	1	1	0	0	0	0	1	0	0	2	1	0	1	0	0	0	0	0	0	0	0	0	7	0	844.484	Q4JC18	Q4JC18	139	145	yes	yes	2	0.01158	94.262	15252	21512			1769	1222	1797
EMLVHLDSVVR	NTLKVSMKEMLVHLDS	VHLDSVVRAKPRQLVV	K	E	M	V	R	A	0	1	0	1	0	0	1	0	1	0	2	0	1	0	0	1	0	0	0	3	0	0	11	0	1296.69	Q4JA70	Q4JA70	65	75	yes	yes	3	0.00046611	50.354	3519.2	2364.7			1770	844	1798
EMQNQALASEDAKEGAR	YTAFALEREMQNQALA	EDAKEGARAFFEKRKP	R	E	M	A	R	A	4	1	1	1	0	2	3	1	0	0	1	1	1	0	0	1	0	0	0	0	0	0	17	1	1846.85	Q4J803	Q4J803	238	254	yes	yes	3;4	3.526e-12	59.252	85164	28731			1771	366	1799
EMSTIVCPR	TRPDFGGKEMSTIVCP	MSTIVCPRHRPVMVTT	K	E	M	P	R	H	0	1	0	0	1	0	1	0	0	1	0	0	1	0	1	1	1	0	0	1	0	0	9	0	1080.48	Q4JBU8	Q4JBU8	426	434	yes	yes	2;3	7.4665e-05	99.688	23215	18239			1772	1179	1800
EMTFPGTVNTQVTK	AGSNIGGKEMTFPGTV	TVNTQVTKYKDYYIAR	K	E	M	T	K	Y	0	0	1	0	0	1	1	1	0	0	0	1	1	1	1	0	4	0	0	2	0	0	14	0	1551.76	Q4JCA9	Q4JCA9	311	324	yes	yes	2;3	2.3256e-16	98.942	18996	19810			1773	1278	1801
EMVELISLCK	GTTGGSRKEMVELISL	VELISLCKDCKVKVSK	K	E	M	C	K	D	0	0	0	0	1	0	2	0	0	1	2	1	1	0	0	1	0	0	0	1	0	0	10	0	1209.58	Q4J905	Q4J905	283	292	yes	yes	3	0.0055065	35.652	5221	1601.4			1774	579	1802
EMVFEAASR	TTPEVSFREMVFEAAS	MVFEAASRAYKDAGDI	R	E	M	S	R	A	2	1	0	0	0	0	2	0	0	0	0	0	1	1	0	1	0	0	0	1	0	0	9	0	1038.48	Q4J6R2	Q4J6R2	29	37	yes	yes	2	0.0020108	63.624	20195	15131			1775	187	1803
EMVIEAQR	LGGGELGKEMVIEAQR	EMVIEAQRMGVETVVI	K	E	M	Q	R	M	1	1	0	0	0	1	2	0	0	1	0	0	1	0	0	0	0	0	0	1	0	0	8	0	974.486	Q4JC46	Q4JC46	25	32	yes	yes	2;3	0.0011502	107.57	6597.7	9056.2			1776	1237	1804
EMVQDK	MDSIFSFREMVQDKVK	FREMVQDKVKRGELDP	R	E	M	D	K	V	0	0	0	1	0	1	1	0	0	0	0	1	1	0	0	0	0	0	0	1	0	0	6	0	748.343	Q4J6V5	Q4J6V5	797	802	yes	yes	3	0.047805	56.51	12911	7982			1777	212	1805
EMYNAK	SDPDKKIREMYNAKGF	IREMYNAKGFILPARI	R	E	M	A	K	G	1	0	1	0	0	0	1	0	0	0	0	1	1	0	0	0	0	0	1	0	0	0	6	0	754.332	Q4J6R7	Q4J6R7	100	105	yes	yes	2	0.047272	73.039	12962	16952			1778	192	1806
EMYVGFYSLGPR	LKGSMKGREMYVGFYS	GFYSLGPRNSKFSILA	R	E	M	P	R	N	0	1	0	0	0	0	1	2	0	0	1	0	1	1	1	1	0	0	2	1	0	0	12	0	1417.67	Q4J9S8	Q4J9S8	127	138	yes	yes	3	0.0006152	40.224	3514.4	1559.1			1779	757	1807
ENAIKWGAVGPNLR	ENVGVMSKENAIKWGA	GAVGPNLRASGVYYDV	K	E	N	L	R	A	2	1	2	0	0	0	1	2	0	1	1	1	0	0	1	0	0	1	0	1	0	0	14	1	1523.82	Q4J6F5	Q4J6F5	218	231	yes	yes	4	0.00011911	39.033	9945.2	13046			1780	124	1808
ENEIEEILFSER	GVEIRREKENEIEEIL	EEILFSERFNSIEWKA	K	E	N	E	R	F	0	1	1	0	0	0	5	0	0	2	1	0	0	1	0	1	0	0	0	0	0	0	12	0	1506.72	Q4JAK3	Q4JAK3	121	132	yes	yes	3	0.0021665	35.037	1693.8	1096.6			1781	936	1809
ENKIIEVELPER	KVTVELVRENKIIEVE	IEVELPERARVRDLLK	R	E	N	E	R	A	0	1	1	0	0	0	4	0	0	2	1	1	0	0	1	0	0	0	0	1	0	0	12	1	1467.79	Q4J8B9	Q4J8B9	10	21	yes	yes	3	2.1783e-10	95.264	25038	16645			1782	425	1810
ENKIIEVELPERAR	KVTVELVRENKIIEVE	VELPERARVRDLLKKI	R	E	N	A	R	V	1	2	1	0	0	0	4	0	0	2	1	1	0	0	1	0	0	0	0	1	0	0	14	2	1694.93	Q4J8B9	Q4J8B9	10	23	yes	yes	4	0.0036708	24.697	14429	20105			1783	425	1811
ENKINLALSSASR	DNSPSMKKENKINLAL	LALSSASRLVQDIIPG	K	E	N	S	R	L	2	1	2	0	0	0	1	0	0	1	2	1	0	0	0	3	0	0	0	0	0	0	13	1	1401.76	Q4J9H5	Q4J9H5	54	66	yes	yes	3	1.1966e-05	53.3	15986	12068			1784	697	1812
ENKMMAFAGADRLQDGMR	KYPHHVIRENKMMAFA	DRLQDGMRLSFGKPIG	R	E	N	M	R	L	3	2	1	2	0	1	1	2	0	0	1	1	3	1	0	0	0	0	0	0	0	0	18	2	2039.93	Q4JC84	Q4JC84	97	114	yes	yes	3;4	6.1385e-15	66.606	18304	24902			1785	1265	1813
ENLAVR	FRAEYPGRENLAVRQQ	GRENLAVRQQKLNKHL	R	E	N	V	R	Q	1	1	1	0	0	0	1	0	0	0	1	0	0	0	0	0	0	0	0	1	0	0	6	0	700.387	Q4JAT5	Q4JAT5	221	226	yes	yes	2	0.043139	74.191	2702.7	4946.7			1786	988	1814
ENLEYVGILR	PFLNLTVRENLEYVGI	LEYVGILRNINNLKER	R	E	N	L	R	N	0	1	1	0	0	0	2	1	0	1	2	0	0	0	0	0	0	0	1	1	0	0	10	0	1204.65	Q4J8N6	Q4J8N6	96	105	yes	yes	2	0.0014415	62.338	7908.6	5488.2			1787	505	1815
ENLGEFEYPISSR	TRRGFYPRENLGEFEY	FEYPISSRFEESDAIL	R	E	N	S	R	F	0	1	1	0	0	0	3	1	0	1	1	0	0	1	1	2	0	0	1	0	0	0	13	0	1539.72	Q4J6K2	Q4J6K2	238	250	yes	yes	2	4.4143e-05	53.3	3345.2	2494.9			1788	149	1816
ENLNVQIFK	VIPKVDQRENLNVQIF	NLNVQIFKTSNNFPGC	R	E	N	F	K	T	0	0	2	0	0	1	1	0	0	1	1	1	0	1	0	0	0	0	0	1	0	0	9	0	1103.6	Q4J7P0	Q4J7P0	141	149	yes	yes	2;3	0.004734	44.425	17239	16595			1789	315	1817
ENLVNVAIQTK	NMGTEIFRENLVNVAI	VNVAIQTKIVNSEDEL	R	E	N	T	K	I	1	0	2	0	0	1	1	0	0	1	1	1	0	0	0	0	1	0	0	2	0	0	11	0	1227.68	F2Z5Z2	F2Z5Z2	94	104	yes	yes	2;3	4.2511e-08	65.043	15968	19352			1790	8	1818
ENLVSEVVK	LQGISVKKENLVSEVV	NLVSEVVKLLETLRKD	K	E	N	V	K	L	0	0	1	0	0	0	2	0	0	0	1	1	0	0	0	1	0	0	0	3	0	0	9	0	1015.55	Q4J8L4	Q4J8L4	379	387	yes	yes	3	0.0028464	49.3	4320.2	6571.2			1791	489	1819
ENNTVGTVIQIPGVK	ILADSYSRENNTVGTV	VIQIPGVKLLEATDII	R	E	N	V	K	L	0	0	2	0	0	1	1	2	0	2	0	1	0	0	1	0	2	0	0	3	0	0	15	0	1567.86	Q4JAP2	Q4JAP2	73	87	yes	yes	2;3;4	3.0361e-15	88.561	28058	26191			1792	968	1820
ENPITLDDIDNTVFISQR	IIHENFIRENPITLDD	NTVFISQRCIEGVTRE	R	E	N	Q	R	C	0	1	2	3	0	1	1	0	0	3	1	0	0	1	1	1	2	0	0	1	0	0	18	0	2089.03	Q4J6F2	Q4J6F2	212	229	yes	yes	2;3	9.557e-110	186.97	6904.7	6165.2			1793	122	1821
ENPVATPA	NEKRVSTRENPVATPA	ENPVATPA________	R	E	N	P	A	-	2	0	1	0	0	0	1	0	0	0	0	0	0	0	2	0	1	0	0	1	0	0	8	0	797.392	Q4JAZ8	Q4JAZ8	295	302	yes	yes	2	0.01892	53.968	9944.7	14759			1794	1021	1822
ENTDDLYR	KVDMIIFRENTDDLYR	ENTDDLYRGIEFPYDS	R	E	N	Y	R	G	0	1	1	2	0	0	1	0	0	0	1	0	0	0	0	0	1	0	1	0	0	0	8	0	1024.45	Q4J6C9	Q4J6C9	152	159	yes	yes	2	0.0042914	90.15	3656.8	4083.8			1795	105	1823
ENTDDLYRGIEFPYDSEEAK	KVDMIIFRENTDDLYR	PYDSEEAKKIRKFLRE	R	E	N	A	K	K	1	1	1	3	0	0	4	1	0	1	1	1	0	1	1	1	1	0	2	0	0	0	20	1	2390.05	Q4J6C9	Q4J6C9	152	171	yes	yes	4	1.1579e-14	56.708	7006.7	5831.4			1796	105	1824
ENTEDLYK	DVDILVVRENTEDLYK	ENTEDLYKGLEHVISD	R	E	N	Y	K	G	0	0	1	1	0	0	2	0	0	0	1	1	0	0	0	0	1	0	1	0	0	0	8	0	1010.46	Q4JB37	Q4JB37	118	125	yes	yes	3	0.012224	47.603	4337.4	3881.4			1797	1046	1825
ENVEVIPK	KIKIILHKENVEVIPK	ENVEVIPKVDQRENLN	K	E	N	P	K	V	0	0	1	0	0	0	2	0	0	1	0	1	0	0	1	0	0	0	0	2	0	0	8	0	926.507	Q4J7P0	Q4J7P0	129	136	yes	yes	2;3	0.025924	48.423	15675	15015			1798	315	1826
ENVSPTTIEMLER	LGLDELRRENVSPTTI	TTIEMLERYFNGEKTP	R	E	N	E	R	Y	0	1	1	0	0	0	3	0	0	1	1	0	1	0	1	1	2	0	0	1	0	0	13	0	1517.74	Q4JCA5	Q4JCA5	113	125	yes	yes	2	0.0013835	36.993	2573.5	2412.5			1799	1274	1827
ENVVGK	FNQVKVPKENVVGKVG	PKENVVGKVGEGWRVA	K	E	N	G	K	V	0	0	1	0	0	0	1	1	0	0	0	1	0	0	0	0	0	0	0	2	0	0	6	0	644.349	Q4J9S0;Q4J9V4	Q4J9S0	221	226	no	no	2	0.0080434	68.915	5484	7966.9			1800	751;772	1828
EPIGLQK	LRHLYIYKEPIGLQKT	KEPIGLQKTRKLYSGS	K	E	P	Q	K	T	0	0	0	0	0	1	1	1	0	1	1	1	0	0	1	0	0	0	0	0	0	0	7	0	783.449	Q4J8U1	Q4J8U1	69	75	yes	yes	2;3	0.02574	58.981	17670	26732			1801	545	1829
EPLGVVSAILPFNFPVNSFAHK	NRIVVSQREPLGVVSA	PVNSFAHKVAPAIAVG	R	E	P	H	K	V	2	0	2	0	0	0	1	1	1	1	2	1	0	3	3	2	0	0	0	3	0	0	22	0	2382.27	Q4J836	Q4J836	130	151	yes	yes	3	3.4942e-21	64.522	8294.3	11198			1802	384	1830
EPLIDVIERGEEVR	KPLISEEREPLIDVIE	IERGEEVRVIAELPGV	R	E	P	V	R	V	0	2	0	1	0	0	4	1	0	2	1	0	0	0	1	0	0	0	0	2	0	0	14	1	1652.87	Q4JA95	Q4JA95	81	94	yes	yes	3	2.1955e-08	66.215	6171.6	4339.3			1803	861	1831
EPSAVPMDFR	MSLEIFVKEPSAVPMD	SAVPMDFRATVSNMGI	K	E	P	F	R	A	1	1	0	1	0	0	1	0	0	0	0	0	1	1	2	1	0	0	0	1	0	0	10	0	1147.53	Q4JC09	Q4JC09	199	208	yes	yes	2	0.0025884	40.496	11800	7692.5			1804	1216	1832
EPSVEEIVYEALK	DKNDSYQKEPSVEEIV	EIVYEALKQRKIRYAG	K	E	P	L	K	Q	1	0	0	0	0	0	4	0	0	1	1	1	0	0	1	1	0	0	1	2	0	0	13	0	1504.77	Q4JC29	Q4JC29	126	138	yes	yes	3	0.0042264	31.708	6384.8	3754.9			1805	1229	1833
EPSVEEIVYEALKQR	DKNDSYQKEPSVEEIV	VYEALKQRKIRYAGTL	K	E	P	Q	R	K	1	1	0	0	0	1	4	0	0	1	1	1	0	0	1	1	0	0	1	2	0	0	15	1	1788.93	Q4JC29	Q4JC29	126	140	yes	yes	3	1.1281e-12	76.358	12846	12159			1806	1229	1834
EQDVAILDHGDPSVSDFQFVGR	PDLVKRAREQDVAILD	SDFQFVGRIRESCRQF	R	E	Q	G	R	I	1	1	0	4	0	2	1	2	1	1	1	0	0	2	1	2	0	0	0	3	0	0	22	0	2430.15	Q4JBL3	Q4JBL3	63	84	yes	yes	3	0.00065147	27.203	4870.3	4851.8			1807	1120	1835
EQIEWFGSQYLR	YDGYFLTREQIEWFGS	WFGSQYLRSYMDLLDI	R	E	Q	L	R	S	0	1	0	0	0	2	2	1	0	1	1	0	0	1	0	1	0	1	1	0	0	0	12	0	1554.75	Q4J9R2	Q4J9R2	201	212	yes	yes	2;3	2.6664e-09	86.498	24821	11364			1808	743	1836
EQILIGK	WIKINLGKEQILIGKY	KEQILIGKYGLRNKKE	K	E	Q	G	K	Y	0	0	0	0	0	1	1	1	0	2	1	1	0	0	0	0	0	0	0	0	0	0	7	0	799.48	P39467	P39467	26	32	yes	yes	3	0.055455	36.395	9510.6	9368.5			1809	79	1837
EQLAIEK	YARSVGGKEQLAIEKF	KEQLAIEKFAEALEEI	K	E	Q	E	K	F	1	0	0	0	0	1	2	0	0	1	1	1	0	0	0	0	0	0	0	0	0	0	7	0	829.455	Q9V2T5	Q9V2T5	439	445	yes	yes	3	0.029656	51.346	1989.6	2922.3			1810	1361	1838
EQLEDISK	YLTAQGKKEQLEDISK	EQLEDISKNLFKLNEQ	K	E	Q	S	K	N	0	0	0	1	0	1	2	0	0	1	1	1	0	0	0	1	0	0	0	0	0	0	8	0	960.476	Q4J8B6	Q4J8B6	109	116	yes	yes	3	0.0085233	53.756	13886	8984.8			1811	422	1839
EQMAECMGEANNECK	EAALRAIREQMAECMG	GEANNECKKSDIECRE	R	E	Q	C	K	K	2	0	2	0	2	1	4	1	0	0	0	1	2	0	0	0	0	0	0	0	0	0	15	0	1777.59	F2Z6A6	F2Z6A6	691	705	yes	yes	3	0.0022153	30.072	6619.5	4651.8			1812	15	1840
EQMSYAFK	SPYILKSREQMSYAFK	EQMSYAFKKILTLIEI	R	E	Q	F	K	K	1	0	0	0	0	1	1	0	0	0	0	1	1	1	0	1	0	0	1	0	0	0	8	0	1002.45	Q4J8L7	Q4J8L7	132	139	yes	yes	3	0.039271	32.32	10669	9050.6			1813	491	1841
EQNKINFPLLSDFNR	PFSNKAFKEQNKINFP	PLLSDFNRVAVKAYGI	K	E	Q	N	R	V	0	1	3	1	0	1	1	0	0	1	2	1	0	2	1	1	0	0	0	0	0	0	15	1	1833.94	Q4J9Q3	Q4J9Q3	82	96	yes	yes	3	0.0013399	30.072	7988.2	9442.1			1814	735	1842
EQNQWVVPVLK	REVISKMREQNQWVVP	QWVVPVLKEKLLVGII	R	E	Q	L	K	E	0	0	1	0	0	2	1	0	0	0	1	1	0	0	1	0	0	1	0	3	0	0	11	0	1338.73	Q4JC48	Q4JC48	30	40	yes	yes	2;3;4	5.1248e-06	89.266	13535	21974			1815	1239	1843
EQNRWR	EKILQITREQNRWRRL	TREQNRWRRLETINLI	R	E	Q	W	R	R	0	2	1	0	0	1	1	0	0	0	0	0	0	0	0	0	0	1	0	0	0	0	6	1	887.436	Q4J937	Q4J937	17	22	yes	yes	1	0.051602	86.866	533.78	0			1816	601	1844
EQSGIAYILLTK	FEVKLFEREQSGIAYI	IAYILLTKDVADRLED	R	E	Q	T	K	D	1	0	0	0	0	1	1	1	0	2	2	1	0	0	0	1	1	0	1	0	0	0	12	0	1334.74	Q4JAF3	Q4JAF3	171	182	yes	yes	3	6.4453e-05	51.726	4218.3	2922.6			1817	899	1845
EQSGVTVIK	SLYKEGTKEQSGVTVI	QSGVTVIKNNILAVRT	K	E	Q	I	K	N	0	0	0	0	0	1	1	1	0	1	0	1	0	0	0	1	1	0	0	2	0	0	9	0	959.529	Q4J9I0	Q4J9I0	11	19	yes	yes	2;3	0.00066338	93.561	11796	17022			1818	701	1846
EQSMTIDVGSEVK	KRITQLMKEQSMTIDV	IDVGSEVKSLKVNLDR	K	E	Q	V	K	S	0	0	0	1	0	1	2	1	0	1	0	1	1	0	0	2	1	0	0	2	0	0	13	0	1421.67	Q4JBP1	Q4JBP1	473	485	yes	yes	3	1.9804e-05	53.377	11012	14626			1819	1137	1847
EQWDEDNIDWRR	QLYRRAKKEQWDEDNI	EDNIDWRRVKEWMSGL	K	E	Q	R	R	V	0	2	1	3	0	1	2	0	0	1	0	0	0	0	0	0	0	2	0	0	0	0	12	1	1660.72	Q4J6K5	Q4J6K5	45	56	yes	yes	3	0.0051531	30.867	26735	8964.5			1820	152	1848
ERDWDPITALR	KMGEFIAKERDWDPIT	WDPITALRKAVEKLED	K	E	R	L	R	K	1	2	0	2	0	0	1	0	0	1	1	0	0	0	1	0	1	1	0	0	0	0	11	1	1370.69	Q4JC48	Q4JC48	338	348	yes	yes	2;3;4	0.00037039	48.115	26328	33402			1821	1239	1849
ERDWDPITALRK	KMGEFIAKERDWDPIT	DPITALRKAVEKLEDR	K	E	R	R	K	A	1	2	0	2	0	0	1	0	0	1	1	1	0	0	1	0	1	1	0	0	0	0	12	2	1498.79	Q4JC48	Q4JC48	338	349	yes	yes	3;4	2.5447e-09	81.92	11862	20024			1822	1239	1850
EREEAEQQK	VIYFGIKKEREEAEQQ	REEAEQQKQQKKIQMV	K	E	R	Q	K	Q	1	1	0	0	0	2	4	0	0	0	0	1	0	0	0	0	0	0	0	0	0	0	9	1	1145.53	Q4J941	Q4J941	794	802	yes	yes	4	0.0074912	30.564	2857.1	2358.7			1823	605	1851
ERELVGIYK	VDFTGKVRERELVGIY	RELVGIYKAPYDGGKN	R	E	R	Y	K	A	0	1	0	0	0	0	2	1	0	1	1	1	0	0	0	0	0	0	1	1	0	0	9	1	1105.61	Q4JBP1	Q4JBP1	82	90	yes	yes	2;3	3.7666e-05	104.05	12257	17105			1824	1137	1852
ERFDFGEVQILSGK	RDVKQLPKERFDFGEV	EVQILSGKFMGIDGPV	K	E	R	G	K	F	0	1	0	1	0	1	2	2	0	1	1	1	0	2	0	1	0	0	0	1	0	0	14	1	1623.83	Q4J6J9	Q4J6J9	154	167	yes	yes	3;4	0.0006178	33.265	13990	15926			1825	146	1853
ERGTIKEDVETVLQR	KWSLTKLKERGTIKED	DVETVLQRIRPVVGLD	K	E	R	Q	R	I	0	2	0	1	0	1	3	1	0	1	1	1	0	0	0	0	2	0	0	2	0	0	15	2	1771.94	Q4J9R9	Q4J9R9	58	72	yes	yes	3;4	2.4584e-09	68.576	27716	19357			1826	750	1854
ERGVTINLSFMR	MDRLKEERERGVTINL	TINLSFMRFETRKYFF	R	E	R	M	R	F	0	2	1	0	0	0	1	1	0	1	1	0	1	1	0	1	1	0	0	1	0	0	12	1	1421.74	P17196	P17196	67	78	yes	yes	3	0.021686	23.143	7306.6	6109.5			1827	59	1855
ERIESIRELPK	SITRLGKKERIESIRE	ESIRELPKNILGLLFY	K	E	R	P	K	N	0	2	0	0	0	0	3	0	0	2	1	1	0	0	1	1	0	0	0	0	0	0	11	2	1368.77	Q4J8N8	Q4J8N8	221	231	yes	yes	3	0.006038	33.057	7265.3	4472.6			1828	506	1856
ERLLSQFLTMPYQR	KLENRSERERLLSQFL	FLTMPYQRINDSPSLK	R	E	R	Q	R	I	0	2	0	0	0	2	1	0	0	0	3	0	1	1	1	1	1	0	1	0	0	0	14	1	1780.93	Q4J907	Q4J907	23	36	yes	yes	3	7.9071e-08	56.527	7113.2	10368			1829	581	1857
ERLNELEMQLLK	KMDLKQLKERLNELEM	ELEMQLLKLRVESRMG	K	E	R	L	K	L	0	1	1	0	0	1	3	0	0	0	4	1	1	0	0	0	0	0	0	0	0	0	12	1	1514.81	Q4JB47	Q4JB47	18	29	yes	yes	2;3;4	1.3224e-08	89.301	24035	18459			1830	1055	1858
ERLSLLFDGNTFQEFMGFATTK	DKGKLTARERLSLLFD	FMGFATTKATEFGLDK	R	E	R	T	K	A	1	1	1	1	0	1	2	2	0	0	3	1	1	4	0	1	3	0	0	0	0	0	22	1	2551.24	Q4JC01	Q4JC01	33	54	yes	yes	3;4	1.1351e-42	97.5	27758	39357			1831	1211	1859
ERMDHSCAIIDNQGR	SALSPNIRERMDHSCA	AIIDNQGRIVAQAEHI	R	E	R	G	R	I	1	2	1	2	1	1	1	1	1	2	0	0	1	0	0	1	0	0	0	0	0	0	15	1	1789.77	Q4JBP5	Q4JBP5	33	47	yes	yes	3	0.0070962	24.918	2415.2	3144.2			1832	1140	1860
ERPDAVIAEIEAINTETLSK	AIESIIRKERPDAVIA	INTETLSKIEMDGIKV	K	E	R	S	K	I	3	1	1	1	0	0	4	0	0	3	1	1	0	0	1	1	2	0	0	1	0	0	20	1	2198.14	Q4JC46	Q4JC46	73	92	yes	yes	3;4	9.6858e-21	72.99	6700.9	15017			1833	1237	1861
ERPDAVIAEIEAINTETLSKIEMDGIK	AIESIIRKERPDAVIA	KIEMDGIKVMPNARAV	K	E	R	I	K	V	3	1	1	2	0	0	5	1	0	5	1	2	1	0	1	1	2	0	0	1	0	0	27	2	2984.54	Q4JC46	Q4JC46	73	99	yes	yes	3	2.7179e-09	46.862	4095.3	6854.4			1834	1237	1862
ERTHNLLMGG	LRIIPKIRERTHNLLM	THNLLMGG________	R	E	R	G	G	-	0	1	1	0	0	0	1	2	1	0	2	0	1	0	0	0	1	0	0	0	0	0	10	1	1126.56	Q4JCA7	Q4JCA7	297	306	yes	yes	3	0.05555	20.788	10501	7435.9			1835	1276	1863
ERVKEIGGEIILTSSE	AKATEKAKERVKEIGG	EIILTSSE________	K	E	R	S	E	-	0	1	0	0	0	0	4	2	0	3	1	1	0	0	0	2	1	0	0	1	0	0	16	2	1758.94	O05643	O05643	129	144	yes	yes	3	4.1022e-07	46.68	5076	4858.4			1836	37	1864
ERVPDDIENWWYIR	FAKTASFKERVPDDIE	IENWWYIRAASLLRHL	K	E	R	I	R	A	0	2	1	2	0	0	2	0	0	2	0	0	0	0	1	0	0	2	1	1	0	0	14	1	1889.91	Q4J8U1	Q4J8U1	43	56	yes	yes	2;3;4	2.6068e-29	128.06	19756	27683			1837	545	1865
ERYSEEDVAR	GISYEMARERYSEEDV	YSEEDVARITGKTIYE	R	E	R	A	R	I	1	2	0	1	0	0	3	0	0	0	0	0	0	0	0	1	0	0	1	1	0	0	10	1	1252.57	Q4J7I6	Q4J7I6	88	97	yes	yes	2;3	3.6064e-07	108.47	2616.9	2612.8			1838	300	1866
ESAQAGLSYLVGR	EADRILGRESAQAGLS	GLSYLVGRKIGERIGS	R	E	S	G	R	K	2	1	0	0	0	1	1	2	0	0	2	0	0	0	0	2	0	0	1	1	0	0	13	0	1349.69	Q4JA01	Q4JA01	220	232	yes	yes	2;3	2.6431e-12	102.5	27944	34613			1839	794	1867
ESAQAGLSYLVGRK	EADRILGRESAQAGLS	LSYLVGRKIGERIGSE	R	E	S	R	K	I	2	1	0	0	0	1	1	2	0	0	2	1	0	0	0	2	0	0	1	1	0	0	14	1	1477.79	Q4JA01	Q4JA01	220	233	yes	yes	2;3	1.4515e-22	115.12	7610.1	11313			1840	794	1868
ESASPVEIAGIR	VLYKGYPRESASPVEI	PVEIAGIRTNFRMPDI	R	E	S	I	R	T	2	1	0	0	0	0	2	1	0	2	0	0	0	0	1	2	0	0	0	1	0	0	12	0	1227.65	Q4J799	Q4J799	291	302	yes	yes	2	0.0015066	39.73	4733.3	5394			1841	263	1869
ESAYTPVKR	KPLIMNFRESAYTPVK	SAYTPVKRVIGNYSPL	R	E	S	K	R	V	1	1	0	0	0	0	1	0	0	0	0	1	0	0	1	1	1	0	1	1	0	0	9	1	1049.55	Q4JCH3	Q4JCH3	378	386	yes	yes	3	0.00075456	64.711	10742	12838			1842	1307	1870
ESDAILFATPEYNR	KDLKRKIRESDAILFA	FATPEYNRSIPGVLKN	R	E	S	N	R	S	2	1	1	1	0	0	2	0	0	1	1	0	0	1	1	1	1	0	1	0	0	0	14	0	1624.77	Q4J9C9	Q4J9C9	69	82	yes	yes	2;3	6.2013e-111	193.11	34863	33748			1843	664	1871
ESDVYK	KLRSRFKKESDVYKVK	KKESDVYKVKESIYSK	K	E	S	Y	K	V	0	0	0	1	0	0	1	0	0	0	0	1	0	0	0	1	0	0	1	1	0	0	6	0	739.339	Q4JAX4	Q4JAX4	364	369	yes	yes	2;3	0.035344	77.748	5654.6	17753			1844	1007	1872
ESEEQVDMLVLLPSFLSAYLK	LAEVKFLRESEEQVDM	SFLSAYLKTQDLPDSY	R	E	S	L	K	T	1	0	0	1	0	1	3	0	0	0	5	1	1	1	1	3	0	0	1	2	0	0	21	0	2410.23	Q4J9G9	Q4J9G9	48	68	yes	yes	3	0.050157	17.72	258.51	261.85			1845	691	1873
ESEIVDLLER	QFLTASTRESEIVDLL	EIVDLLERRDEVEVNN	R	E	S	E	R	R	0	1	0	1	0	0	3	0	0	1	2	0	0	0	0	1	0	0	0	1	0	0	10	0	1201.62	Q4JCP4	Q4JCP4	117	126	yes	yes	2;3	8.8698e-05	74.962	17573	9696.6			1846	1349	1874
ESEIVDLLERRDEVEVNNECQEVK	QFLTASTRESEIVDLL	NNECQEVKLVKLELPM	R	E	S	V	K	L	0	2	2	2	1	1	7	0	0	1	2	1	0	0	0	1	0	0	0	4	0	0	24	2	2919.36	Q4JCP4	Q4JCP4	117	140	yes	yes	4	0.018738	13.663	10398	7047.3			1847	1349	1875
ESELLDHR	TPPELMKKESELLDHR	ESELLDHRIKFIHGEK	K	E	S	H	R	I	0	1	0	1	0	0	2	0	1	0	2	0	0	0	0	1	0	0	0	0	0	0	8	0	997.483	Q4JBT2	Q4JBT2	68	75	yes	yes	2;3	0.00014324	113.71	23094	24397			1848	1167	1876
ESELLDHRIK	TPPELMKKESELLDHR	ELLDHRIKFIHGEKGT	K	E	S	I	K	F	0	1	0	1	0	0	2	0	1	1	2	1	0	0	0	1	0	0	0	0	0	0	10	1	1238.66	Q4JBT2	Q4JBT2	68	77	yes	yes	2;3;4	5.8803e-09	118.28	26650	44841			1849	1167	1877
ESELYSWDEK	NWNNLQVKESELYSWD	ELYSWDEKSTYIRMPP	K	E	S	E	K	S	0	0	0	1	0	0	3	0	0	0	1	1	0	0	0	2	0	1	1	0	0	0	10	0	1284.55	Q4J9H0	Q4J9H0	591	600	yes	yes	2;3	5.521e-05	76.332	16907	12364			1850	692	1878
ESETIGLMEAAFGVLAAIYNPTWEK	NLIYSLPKESETIGLM	IYNPTWEKAKNKDIAI	K	E	S	E	K	A	4	0	1	0	0	0	4	2	0	2	2	1	1	1	1	1	2	1	1	1	0	0	25	0	2739.35	Q4JC19	Q4JC19	39	63	yes	yes	3;4	1.9615e-89	143.47	17059	17801			1851	1223	1879;1880
ESFETDLDFR	RNYYGRQRESFETDLD	FETDLDFRVIGGGKAR	R	E	S	F	R	V	0	1	0	2	0	0	2	0	0	0	1	0	0	2	0	1	1	0	0	0	0	0	10	0	1257.55	Q4J8L2	Q4J8L2	124	133	yes	yes	2	0.019461	33.057	7106.4	3845.7			1852	487	1881
ESFETDLDFRVIGGGK	RNYYGRQRESFETDLD	FRVIGGGKARVVFIRA	R	E	S	G	K	A	0	1	0	2	0	0	2	3	0	1	1	1	0	2	0	1	1	0	0	1	0	0	16	1	1768.86	Q4J8L2	Q4J8L2	124	139	yes	yes	3	0.00024311	34.382	15739	16409			1853	487	1882
ESFVLR	DVYYQMLKESFVLRHL	LKESFVLRHLELAYNR	K	E	S	L	R	H	0	1	0	0	0	0	1	0	0	0	1	0	0	1	0	1	0	0	0	1	0	0	6	0	749.407	Q4JBX1	Q4JBX1	333	338	yes	yes	2	0.024128	96.666	9015.5	2820			1854	1193	1883
ESGTLDALINYAYIGK	LKKLDELKESGTLDAL	INYAYIGKTMKDMLND	K	E	S	G	K	T	2	0	1	1	0	0	1	2	0	2	2	1	0	0	0	1	1	0	2	0	0	0	16	0	1726.88	Q4JBT0	Q4JBT0	43	58	yes	yes	3	3.7638e-07	46.68	4580.8	4117			1855	1165	1884
ESGVPIAAPSANLATRPSPTR	PIALQLIRESGVPIAA	ATRPSPTRAEDVLNDL	R	E	S	T	R	A	4	2	1	0	0	0	1	1	0	1	1	0	0	0	4	3	2	0	0	1	0	0	21	1	2091.11	Q4J8C8	Q4J8C8	135	155	yes	yes	4	0.00058584	25.257	11673	13795			1856	431	1885
ESHTGDSVTPR	IDTIGVRRESHTGDSV	TGDSVTPRLLSLMLSE	R	E	S	P	R	L	0	1	0	1	0	0	1	1	1	0	0	0	0	0	1	2	2	0	0	1	0	0	11	0	1184.54	Q4JA89	Q4JA89	170	180	yes	yes	3	0.0076556	30.889	225.9	273.78			1857	857	1886
ESHVNYK	INITRLARESHVNYKK	RESHVNYKKLEKALET	R	E	S	Y	K	K	0	0	1	0	0	0	1	0	1	0	0	1	0	0	0	1	0	0	1	1	0	0	7	0	875.414	Q4JAB3	Q4JAB3	14	20	yes	yes	3	0.043485	41.502	4461.6	5579			1858	878	1887
ESIADVEEIEKEIK	VPYKSAGKESIADVEE	EEIEKEIKLAIMDVAR	K	E	S	I	K	L	1	0	0	1	0	0	5	0	0	3	0	2	0	0	0	1	0	0	0	1	0	0	14	1	1630.83	Q4J979	Q4J979	429	442	yes	yes	4	0.026822	17.86	11382	10588			1859	631	1888
ESIYSK	ESDVYKVKESIYSKEK	VKESIYSKEKSGPSGD	K	E	S	S	K	E	0	0	0	0	0	0	1	0	0	1	0	1	0	0	0	2	0	0	1	0	0	0	6	0	725.36	Q4JAX4	Q4JAX4	372	377	yes	yes	3	0.035831	62.338	3137.3	6522.7			1860	1007	1889
ESLAETGIDLRK	GERLVMVKESLAETGI	ETGIDLRKVVIFPVME	K	E	S	R	K	V	1	1	0	1	0	0	2	1	0	1	2	1	0	0	0	1	1	0	0	0	0	0	12	1	1330.71	Q4JBW3	Q4JBW3	58	69	yes	yes	3;4	1.9469e-05	48.948	17770	26671			1861	1190	1890
ESLDRIEPFK	KRRKELLRESLDRIEP	LDRIEPFKTAKDLKRF	R	E	S	F	K	T	0	1	0	1	0	0	2	0	0	1	1	1	0	1	1	1	0	0	0	0	0	0	10	1	1232.64	Q4JBY4	Q4JBY4	89	98	yes	yes	3	0.040337	23.016	27681	30397			1862	1199	1891
ESLHEIK	CSRCGKERESLHEIKC	RESLHEIKCKKCGGVF	R	E	S	I	K	C	0	0	0	0	0	0	2	0	1	1	1	1	0	0	0	1	0	0	0	0	0	0	7	0	854.45	Q4J9Z2	Q4J9Z2	22	28	yes	yes	2;3	0.0054073	106.36	27715	44631			1863	788	1892
ESLIIR	IPENHPRRESLIIREK	RRESLIIREKVVKALE	R	E	S	I	R	E	0	1	0	0	0	0	1	0	0	2	1	0	0	0	0	1	0	0	0	0	0	0	6	0	729.438	Q4JA69	Q4JA69	10	15	yes	yes	2	0.033306	80.377	2827.8	4378.5			1864	843	1893
ESLLEKVFEIGYSFINATK	GHEPATIRESLLEKVF	YSFINATKTLEPPGII	R	E	S	T	K	T	1	0	1	0	0	0	3	1	0	2	2	2	0	2	0	2	1	0	1	1	0	0	19	1	2187.15	Q4JAU2	Q4JAU2	252	270	yes	yes	3	4.088e-14	53.037	10300	12539			1865	994	1894
ESLLPK	GNIPAVARESLLPKVY	ARESLLPKVYDYGMSF	R	E	S	P	K	V	0	0	0	0	0	0	1	0	0	0	2	1	0	0	1	1	0	0	0	0	0	0	6	0	685.401	Q4JAU3	Q4JAU3	237	242	yes	yes	2;3	0.033306	80.377	25786	25581			1866	995	1895
ESQNLK	KDLEIAVRESQNLKVI	VRESQNLKVITPLTSI	R	E	S	L	K	V	0	0	1	0	0	1	1	0	0	0	1	1	0	0	0	1	0	0	0	0	0	0	6	0	717.366	Q4JBM8	Q4JBM8	240	245	yes	yes	2;3	0.013147	114.02	10487	12766			1867	1131	1896
ESSIYVGVTMAEYFRDQGYDVLLVADSTSR	SNMPVAARESSIYVGV	LVADSTSRWAEALREL	R	E	S	S	R	W	2	2	0	3	0	1	2	2	0	1	2	0	1	1	0	4	2	0	3	4	0	0	30	1	3370.6	Q4J8L9	Q4J8L9	306	335	yes	yes	4	0.003791	18.295	1914.1	813.24			1868	493	1897
ESSKSY	EINKEIRRESSKSY__	RRESSKSY________	R	E	S	S	Y	-	0	0	0	0	0	0	1	0	0	0	0	1	0	0	0	3	0	0	1	0	0	0	6	1	699.308	Q4JAZ3	Q4JAZ3	166	171	yes	yes	3	0.043547	38.822	2404.5	5050			1869	1017	1898
ESSVSNEILK	KVLKYSSKESSVSNEI	SVSNEILKHINESTYD	K	E	S	L	K	H	0	0	1	0	0	0	2	0	0	1	1	1	0	0	0	3	0	0	0	1	0	0	10	0	1104.57	Q4J938	Q4J938	82	91	yes	yes	2	0.00022018	69.721	4870.5	6681.7			1870	602	1899
ESSVSNEILKHINESTYDAVIMGAR	KVLKYSSKESSVSNEI	DAVIMGARGLSISSEL	K	E	S	A	R	G	2	1	2	1	0	0	3	1	1	3	1	1	1	0	0	4	1	0	1	2	0	0	25	1	2762.35	Q4J938	Q4J938	82	106	yes	yes	4	2.3103e-28	63.138	6976.9	10452			1871	602	1900
ESVENLNSVIDDAK	DVGPVINRESVENLNS	NSVIDDAKSKGGKVEI	R	E	S	A	K	S	1	0	2	2	0	0	2	0	0	1	1	1	0	0	0	2	0	0	0	2	0	0	14	0	1531.74	Q4J836	Q4J836	320	333	yes	yes	2;3	2.4609e-14	78.888	12515	12035			1872	384	1901
ESVGLTREEIAK	KVAFIFGRESVGLTRE	LTREEIAKSDFLLFIP	R	E	S	A	K	S	1	1	0	0	0	0	3	1	0	1	1	1	0	0	0	1	1	0	0	1	0	0	12	1	1330.71	Q4JB16	Q4JB16	113	124	yes	yes	3	7.5825e-05	44.564	11621	10412			1873	1031	1902
ESVSSALR	GDRLEWVRESVSSALR	ESVSSALRQKVDRVVV	R	E	S	L	R	Q	1	1	0	0	0	0	1	0	0	0	1	0	0	0	0	3	0	0	0	1	0	0	8	0	847.44	Q4JAE3	Q4JAE3	19	26	yes	yes	2	0.0041086	86.136	6467.2	6389.7			1874	893	1903
ESYLGGTPK	VDLILVERESYLGGTP	SYLGGTPKKLKYSLLF	R	E	S	P	K	K	0	0	0	0	0	0	1	2	0	0	1	1	0	0	1	1	1	0	1	0	0	0	9	0	950.471	Q4JBT5	Q4JBT5	34	42	yes	yes	2;3	0.00082617	91.867	20478	25729			1875	1170	1904
ETAFGSLDEVISISK	FGVETMAKETAFGSLD	DEVISISKEIKGVIPY	K	E	T	S	K	E	1	0	0	1	0	0	2	1	0	2	1	1	0	1	0	3	1	0	0	1	0	0	15	0	1594.81	Q4JCN4	Q4JCN4	152	166	yes	yes	2;3	7.8973e-18	102.5	17719	21376			1876	1345	1905
ETAFGSLDEVISISKEIK	FGVETMAKETAFGSLD	ISISKEIKGVIPYIDW	K	E	T	I	K	G	1	0	0	1	0	0	3	1	0	3	1	2	0	1	0	3	1	0	0	1	0	0	18	1	1965.03	Q4JCN4	Q4JCN4	152	169	yes	yes	3	6.9213e-07	44.391	11428	11164			1877	1345	1906
ETALLADEKSSVIQR	NWGAITFRETALLADE	EKSSVIQRMRVAEVVA	R	E	T	Q	R	M	2	1	0	1	0	1	2	0	0	1	2	1	0	0	0	2	1	0	0	1	0	0	15	1	1658.88	Q4JBP1	Q4JBP1	250	264	yes	yes	3;4	1.2365e-10	75.316	31471	26586			1878	1137	1907
ETAREDAENLLWQLER	NVESIVERETAREDAE	NLLWQLERNPKLIRTV	R	E	T	E	R	N	2	2	1	1	0	1	4	0	0	0	3	0	0	0	0	0	1	1	0	0	0	0	16	1	1971.96	Q4JBZ0	Q4JBZ0	266	281	yes	yes	2;3	1.2277e-12	65.105	14272	6479.4			1879	1203	1908
ETAVLVETLK	GAVLHVTKETAVLVET	AVLVETLKAGGAEIAL	K	E	T	L	K	A	1	0	0	0	0	0	2	0	0	0	2	1	0	0	0	0	2	0	0	2	0	0	10	0	1101.63	Q4JAZ7	Q4JAZ7	55	64	yes	yes	2;3	2.0785e-15	137.89	52333	31908			1880	1020	1909
ETDATISFDNLASTNR	IIITVGLKETDATISF	DNLASTNRKKLDKIAK	K	E	T	N	R	K	2	1	2	2	0	0	1	0	0	1	1	0	0	1	0	2	3	0	0	0	0	0	16	0	1753.81	Q4J8P2	Q4J8P2	387	402	yes	yes	2;3	4.2821e-25	103.6	14204	5817.7			1881	508	1910
ETFEFYCSNDR	PLERPITKETFEFYCS	EFYCSNDRKLSFSFEE	K	E	T	D	R	K	0	1	1	1	1	0	2	0	0	0	0	0	0	2	0	1	1	0	1	0	0	0	11	0	1455.54	Q4JBX1	Q4JBX1	74	84	yes	yes	2	0.0013844	47.991	7876.1	6865.1			1882	1193	1911
ETGEYYSMK	SYLDRLQKETGEYYSM	TGEYYSMKISREEEST	K	E	T	M	K	I	0	0	0	0	0	0	2	1	0	0	0	1	1	0	0	1	1	0	2	0	0	0	9	0	1106.46	Q4JAX3	Q4JAX3	588	596	yes	yes	2;3	0.00045022	86.67	5947.8	11205			1883	1006	1912
ETGGINLETNR	TLVTNAQRETGGINLE	GINLETNRGNLRAPLV	R	E	T	N	R	G	0	1	2	0	0	0	2	2	0	1	1	0	0	0	0	0	2	0	0	0	0	0	11	0	1202.59	Q4JBX1	Q4JBX1	133	143	yes	yes	2;3	6.9708e-06	74.53	11185	7677.7			1884	1193	1913
ETGGINLETNRGNLR	TLVTNAQRETGGINLE	ETNRGNLRAPLVIDAS	R	E	T	L	R	A	0	2	3	0	0	0	2	3	0	1	2	0	0	0	0	0	2	0	0	0	0	0	15	1	1642.84	Q4JBX1	Q4JBX1	133	147	yes	yes	3;4	1.3094e-08	58.079	11807	8171.7			1885	1193	1914
ETGLDYFTPDPLLTK	KTLEDLRKETGLDYFT	TPDPLLTKMVKEGRLG	K	E	T	T	K	M	0	0	0	2	0	0	1	1	0	0	3	1	0	1	2	0	3	0	1	0	0	0	15	0	1708.86	Q4J9U3	Q4J9U3	363	377	yes	yes	3;4	1.3337e-15	88.706	9462.3	16015			1886	765	1915
ETILSLYPVTATK	SGISGISKETILSLYP	LYPVTATKIYMNLGQP	K	E	T	T	K	I	1	0	0	0	0	0	1	0	0	1	2	1	0	0	1	1	3	0	1	1	0	0	13	0	1434.8	Q4J8Y3	Q4J8Y3	477	489	yes	yes	2;3	1.8809e-15	110.31	31325	23166			1887	564	1916
ETINILGK	PYTERVQKETINILGK	ETINILGKMILSYSIS	K	E	T	G	K	M	0	0	1	0	0	0	1	1	0	2	1	1	0	0	0	0	1	0	0	0	0	0	8	0	886.512	Q4J6D5	Q4J6D5	24	31	yes	yes	3	0.0056336	71.877	7028.9	7346.9			1888	108	1917
ETIRDTAR	ADSLIFARETIRDTAR	ETIRDTARLYNAYSTF	R	E	T	A	R	L	1	2	0	1	0	0	1	0	0	1	0	0	0	0	0	0	2	0	0	0	0	0	8	1	960.499	Q4JB76	Q4JB76	212	219	yes	yes	2;3	0.0047431	78.149	7201.6	9824.4			1889	1063	1918
ETIRLHR	YPRPKWLRETIRLHRA	RETIRLHRAGKVNQED	R	E	T	H	R	A	0	2	0	0	0	0	1	0	1	1	1	0	0	0	0	0	1	0	0	0	0	0	7	1	923.53	Q4JAI4	Q4JAI4	24	30	yes	yes	2	0.045037	63.054	6529.6	15458			1890	921	1919
ETLDDLLSMGIK	PIPLPTGKETLDDLLS	DLLSMGIKYARASRIS	K	E	T	I	K	Y	0	0	0	2	0	0	1	1	0	1	3	1	1	0	0	1	1	0	0	0	0	0	12	0	1333.68	Q4JBS4	Q4JBS4	48	59	yes	yes	3	0.0010956	38.96	6020.2	5330.4			1891	1159	1920
ETNEGVIVR	YIQIGVVKETNEGVIV	TNEGVIVRGAAMICTA	K	E	T	V	R	G	0	1	1	0	0	0	2	1	0	1	0	0	0	0	0	0	1	0	0	2	0	0	9	0	1015.53	Q4J6K2	Q4J6K2	176	184	yes	yes	2	0.028372	35.652	2687.9	1920.4			1892	149	1921
ETNVSIE	LREIDLTKETNVSIE_	KETNVSIE________	K	E	T	I	E	-	0	0	1	0	0	0	2	0	0	1	0	0	0	0	0	1	1	0	0	1	0	0	7	0	790.371	Q4JAJ2	Q4JAJ2	152	158	yes	yes	2	0.082372	44.395	4509.8	3092.7			1893	928	1922
ETQDMLLK	ITGDRFPKETQDMLLK	ETQDMLLKYRVVLKGP	K	E	T	L	K	Y	0	0	0	1	0	1	1	0	0	0	2	1	1	0	0	0	1	0	0	0	0	0	8	0	976.49	Q4J6C9	Q4J6C9	85	92	yes	yes	2	0.0039858	93.649	3262.1	3703.1			1894	105	1923
ETSPESNLELFEK	KREACPHRETSPESNL	SNLELFEKMIHGEFEE	R	E	T	E	K	M	0	0	1	0	0	0	4	0	0	0	2	1	0	1	1	2	1	0	0	0	0	0	13	0	1521.72	Q4J8P2	Q4J8P2	217	229	yes	yes	2;3	5.6828e-10	83.204	13921	13751			1895	508	1924
ETTIMWDSR	AIGIANQRETTIMWDS	TTIMWDSRSGRPVYNA	R	E	T	S	R	S	0	1	0	1	0	0	1	0	0	1	0	0	1	0	0	1	2	1	0	0	0	0	9	0	1137.51	Q4J9R1	Q4J9R1	83	91	yes	yes	2	0.0002124	98.254	10293	6182.8			1896	742	1925
ETVDASIEIVR	GPGMGQERETVDASIE	DASIEIVRYLKAKNKP	R	E	T	V	R	Y	1	1	0	1	0	0	2	0	0	2	0	0	0	0	0	1	1	0	0	2	0	0	11	0	1230.65	Q4JCJ3	Q4JCJ3	321	331	yes	yes	2	3.9786e-08	102.4	3131	3053.2			1897	1320	1926
ETVGMPSK	SMLGIGSKETVGMPSK	ETVGMPSKVRVGDDVI	K	E	T	S	K	V	0	0	0	0	0	0	1	1	0	0	0	1	1	0	1	1	1	0	0	1	0	0	8	0	847.411	Q4J6L9	Q4J6L9	148	155	yes	yes	2	0.019139	53.493	4946	7614			1898	161	1927
ETVPVAR	LVRDEISKETVPVARV	KETVPVARVEKVKL__	K	E	T	A	R	V	1	1	0	0	0	0	1	0	0	0	0	0	0	0	1	0	1	0	0	2	0	0	7	0	770.429	Q4JA76	Q4JA76	46	52	yes	yes	2	0.015986	81.297	4208.9	5628.9			1899	848	1928
ETYEMLGIVFEGHPELRR	ESVWTGERETYEMLGI	EGHPELRRMFLDEDFE	R	E	T	R	R	M	0	2	0	0	0	0	4	2	1	1	2	0	1	1	1	0	1	0	1	1	0	0	18	1	2175.08	Q4J6F3	Q4J6F3	117	134	yes	yes	4	3.0025e-09	45.618	4303.3	2681.1			1900	123	1929
EVAELLQIEK	QEIAKKVREVAELLQI	AELLQIEKLLDRKPYQ	R	E	V	E	K	L	1	0	0	0	0	1	3	0	0	1	2	1	0	0	0	0	0	0	0	1	0	0	10	0	1170.65	Q4J9L5	Q4J9L5	123	132	yes	yes	3	0.0038718	38.875	6627.4	5051.8			1901	718	1930
EVAGIISAR	KLPVIQGKEVAGIISA	VAGIISARDILNRLYS	K	E	V	A	R	D	2	1	0	0	0	0	1	1	0	2	0	0	0	0	0	1	0	0	0	1	0	0	9	0	914.519	Q4JC48	Q4JC48	167	175	yes	yes	2;3	0.0017053	52.549	13653	6276.1			1902	1239	1931
EVAGIISARDILNR	KLPVIQGKEVAGIISA	SARDILNRLYSISGKK	K	E	V	N	R	L	2	2	1	1	0	0	1	1	0	3	1	0	0	0	0	1	0	0	0	1	0	0	14	1	1525.86	Q4JC48	Q4JC48	167	180	yes	yes	3	0.010088	23.596	8949.7	10884			1903	1239	1932
EVAGIISARDILNRLYSISGK	KLPVIQGKEVAGIISA	RLYSISGKKKSSILTE	K	E	V	G	K	K	2	2	1	1	0	0	1	2	0	4	2	1	0	0	0	3	0	0	1	1	0	0	21	2	2274.27	Q4JC48	Q4JC48	167	187	yes	yes	3	0.015175	34.174	15135	27123			1904	1239	1933
EVALRPEITPSIVR	VFKDKADREVALRPEI	EITPSIVRVYLNSMQH	R	E	V	V	R	V	1	2	0	0	0	0	2	0	0	2	1	0	0	0	2	1	1	0	0	2	0	0	14	1	1578.91	Q4JAY2	Q4JAY2	73	86	yes	yes	3	0.00955	23.956	3967	2065.9			1905	1010	1934
EVAPNVTSLVGPTLGAR	DYTESVMREVAPNVTS	VGPTLGARLLSLAGSL	R	E	V	A	R	L	2	1	1	0	0	0	1	2	0	0	2	0	0	0	2	1	2	0	0	3	0	0	17	0	1679.92	F2Z5Z2	F2Z5Z2	259	275	yes	yes	2;3	2.5666e-11	54.073	28845	27264			1906	8	1935
EVAQYIEFYSMR	RFAPSVIREVAQYIEF	YIEFYSMRTGIDMGEI	R	E	V	M	R	T	1	1	0	0	0	1	2	0	0	1	0	0	1	1	0	1	0	0	2	1	0	0	12	0	1534.71	Q4JAE9	Q4JAE9	52	63	yes	yes	2;3	1.2738e-39	153.39	51182	23437			1907	896	1936
EVAYPMGFR	YLCRQCFREVAYPMGF	VAYPMGFRKTR_____	R	E	V	F	R	K	1	1	0	0	0	0	1	1	0	0	0	0	1	1	1	0	0	0	1	1	0	0	9	0	1068.51	O05635	O05635	43	51	yes	yes	3	0.0010136	61.679	455.8	1306			1908	29	1937
EVAYPMGFRK	YLCRQCFREVAYPMGF	AYPMGFRKTR______	R	E	V	R	K	T	1	1	0	0	0	0	1	1	0	0	0	1	1	1	1	0	0	0	1	1	0	0	10	1	1196.6	O05635	O05635	43	52	yes	yes	2;3	1.6951e-05	71.451	14986	23612			1909	29	1938
EVDDRIK	KENKDLKKEVDDRIKG	KEVDDRIKGTSVSYSG	K	E	V	I	K	G	0	1	0	2	0	0	1	0	0	1	0	1	0	0	0	0	0	0	0	1	0	0	7	1	873.456	F2Z6A8	F2Z6A8	101	107	yes	yes	3	0.020147	47.849	8042.9	9730.2			1910	16	1939
EVDGIVLEGDPASSIVEYSSK	KATNQGIKEVDGIVLE	SIVEYSSKSGANLIVT	K	E	V	S	K	S	1	0	0	2	0	0	3	2	0	2	1	1	0	0	1	4	0	0	1	3	0	0	21	0	2193.07	Q4J8D1	Q4J8D1	82	102	yes	yes	3;4	1.2983e-24	67.227	11667	9762.3			1911	434	1940
EVDNVLTEFNK	SSLGSWRREVDNVLTE	NVLTEFNKSLS_____	R	E	V	N	K	S	0	0	2	1	0	0	2	0	0	0	1	1	0	1	0	0	1	0	0	2	0	0	11	0	1306.64	Q4JA33	Q4JA33	439	449	yes	yes	2;3;4	0.00022879	66.267	23815	56297			1912	816	1941
EVDNVLTEFNKSLS	SSLGSWRREVDNVLTE	TEFNKSLS________	R	E	V	L	S	-	0	0	2	1	0	0	2	0	0	0	2	1	0	1	0	2	1	0	0	2	0	0	14	1	1593.79	Q4JA33	Q4JA33	439	452	yes	yes	2	6.2385e-10	55.66	11769	17950			1913	816	1942
EVDRATEK	LSENKKAKEVDRATEK	EVDRATEKRKARYSLR	K	E	V	E	K	R	1	1	0	1	0	0	2	0	0	0	0	1	0	0	0	0	1	0	0	1	0	0	8	1	946.472	Q4J9E7	Q4J9E7	90	97	yes	yes	3;4	0.0086667	44.753	9955.2	22400			1914	678	1943
EVDTSK	FKYKGEEKEVDTSKIK	EKEVDTSKIKKVWRVG	K	E	V	S	K	I	0	0	0	1	0	0	1	0	0	0	0	1	0	0	0	1	1	0	0	1	0	0	6	0	677.323	P13123;P13125	P13123	14	19	no	no	2;3	0.024177	100.74	34803	35846			1915	56;57	1944
EVDVSNELR	LLVTAVGKEVDVSNEL	VDVSNELRKINGVKEA	K	E	V	L	R	K	0	1	1	1	0	0	2	0	0	0	1	0	0	0	0	1	0	0	0	2	0	0	9	0	1059.52	Q4JA74	Q4JA74	16	24	yes	yes	2	0.02177	37.696	3064.1	1193.5			1916	846	1945
EVDVSNELRK	LLVTAVGKEVDVSNEL	DVSNELRKINGVKEAN	K	E	V	R	K	I	0	1	1	1	0	0	2	0	0	0	1	1	0	0	0	1	0	0	0	2	0	0	10	1	1187.61	Q4JA74	Q4JA74	16	25	yes	yes	2;3	3.9892e-05	86.014	23136	17350			1917	846	1946
EVEEALKYEIAR	IKNIGSPKEVEEALKY	ALKYEIARQKALVAQG	K	E	V	A	R	Q	2	1	0	0	0	0	4	0	0	1	1	1	0	0	0	0	0	0	1	1	0	0	12	1	1448.75	Q4JAU9	Q4JAU9	218	229	yes	yes	2;3;4	2.5222e-10	94.538	35464	26185			1918	1000	1947
EVEESIGFSR	KEIEKEIKEVEESIGF	EESIGFSREPLYTMRE	K	E	V	S	R	E	0	1	0	0	0	0	3	1	0	1	0	0	0	1	0	2	0	0	0	1	0	0	10	0	1151.55	Q4J911	Q4J911	35	44	yes	yes	2	0.021238	32.415	0	0			1919	585	1948
EVEFLKEELSR	AEIEALKKEVEFLKEE	FLKEELSRFRGTKKVK	K	E	V	S	R	F	0	1	0	0	0	0	4	0	0	0	2	1	0	1	0	1	0	0	0	1	0	0	11	1	1377.71	Q4JA12	Q4JA12	88	98	yes	yes	3;4	9.5024e-05	53.013	13133	16711			1920	804	1949
EVEGITDELLSSVTK	NITTEIKREVEGITDE	ELLSSVTKLSELILES	R	E	V	T	K	L	0	0	0	1	0	0	3	1	0	1	2	1	0	0	0	2	2	0	0	2	0	0	15	0	1618.83	Q4JAL1	Q4JAL1	376	390	yes	yes	2;3	6.4551e-16	92.939	24374	23637			1921	944	1950
EVENPFEVINEVDVLYVTR	DELNYPVKEVENPFEV	VDVLYVTRIQKERFVD	K	E	V	T	R	I	0	1	2	1	0	0	4	0	0	1	1	0	0	1	1	0	1	0	1	5	0	0	19	0	2263.14	Q55338	Q55338	203	221	yes	yes	3	0.0011093	27.523	1038.9	530.86			1922	1352	1951
EVGDREMAR	KSLPDFEKEVGDREMA	VGDREMARLAYEIAGD	K	E	V	A	R	L	1	2	0	1	0	0	2	1	0	0	0	0	1	0	0	0	0	0	0	1	0	0	9	1	1061.49	Q4JBP0	Q4JBP0	861	869	yes	yes	3	0.00079096	57.55	4319.2	3776.7			1923	1136	1952
EVGEVK	HQLVQQAKEVGEVKVY	AKEVGEVKVYACSTTM	K	E	V	V	K	V	0	0	0	0	0	0	2	1	0	0	0	1	0	0	0	0	0	0	0	2	0	0	6	0	659.349	Q4JBS7	Q4JBS7	95	100	yes	no	2	0.054901	70.912	10740	9851.7			1924	1162	1953
EVGEVKVYACSTTMEFFGVK	HQLVQQAKEVGEVKVY	TMEFFGVKREDLAEFV	K	E	V	V	K	R	1	0	0	0	1	0	3	2	0	0	0	2	1	2	0	1	2	0	1	4	0	0	20	1	2269.05	Q4JBS7	Q4JBS7	95	114	yes	yes	4	1.8622e-08	43.955	10175	12543			1925	1162	1954
EVGTEYFDLVLTIASGGNASTTAMK	YTAVSHQREVGTEYFD	NASTTAMKGSTEAEQF	R	E	V	M	K	G	3	0	1	1	0	0	2	3	0	1	2	1	1	1	0	2	4	0	1	2	0	0	25	0	2574.25	Q4J6V4	Q4J6V4	396	420	yes	yes	4	4.2932e-05	26.5	2339.4	2191.8			1926	211	1955
EVGYMTSEDAIALLK	GDKPKVGREVGYMTSE	EDAIALLKKYSPLTKA	R	E	V	L	K	K	2	0	0	1	0	0	2	1	0	1	2	1	1	0	0	1	1	0	1	1	0	0	15	0	1638.82	Q4JBN4	Q4JBN4	101	115	yes	yes	2;3;4	1.236e-15	89.231	13517	18903			1927	1133	1956
EVIGLEQSD	DGIYIYKKEVIGLEQS	VIGLEQSD________	K	E	V	S	D	-	0	0	0	1	0	1	2	1	0	1	1	0	0	0	0	1	0	0	0	1	0	0	9	0	988.471	O05637	O05637	181	189	yes	yes	2;3	0.00081306	78.516	14917	9837.9			1928	31	1957
EVIITPGAK	YNTNISSKEVIITPGA	VIITPGAKVSLYLAFL	K	E	V	A	K	V	1	0	0	0	0	0	1	1	0	2	0	1	0	0	1	0	1	0	0	1	0	0	9	0	926.544	Q4J8X2	Q4J8X2	96	104	yes	yes	2;3	0.00088553	90.15	12242	11324			1929	555	1958
EVINEITSSVK	REKTLDIREVINEITS	NEITSSVKTGELTEYG	R	E	V	V	K	T	0	0	1	0	0	0	2	0	0	2	0	1	0	0	0	2	1	0	0	2	0	0	11	0	1217.65	Q4JCH7	Q4JCH7	133	143	yes	yes	2;3	3.7484e-08	102.73	16562	14136			1930	1311	1959
EVIVDENAIR	RVKLSTGREVIVDENA	IVDENAIRVLNEYVRT	R	E	V	I	R	V	1	1	1	1	0	0	2	0	0	2	0	0	0	0	0	0	0	0	0	2	0	0	10	0	1156.61	Q4JAB8	Q4JAB8	13	22	yes	yes	2;3	1.1416e-11	127.83	36238	28249			1931	882	1960
EVIVDENAIRVLNEYVR	RVKLSTGREVIVDENA	RVLNEYVRTQMTLEQL	R	E	V	V	R	T	1	2	2	1	0	0	3	0	0	2	1	0	0	0	0	0	0	0	1	4	0	0	17	1	2030.08	Q4JAB8	Q4JAB8	13	29	yes	yes	2;3;4	4.5359e-26	106.28	34594	50955			1932	882	1961
EVLAPYRR	KFALPSAKEVLAPYRR	EVLAPYRRVLLTVITT	K	E	V	R	R	V	1	2	0	0	0	0	1	0	0	0	1	0	0	0	1	0	0	0	1	1	0	0	8	1	1002.56	Q4JBS9	Q4JBS9	149	156	yes	yes	3	0.013134	44.395	2971	3619.5			1933	1164	1962
EVLDSFAEALTEIAR	EPTETEPKEVLDSFAE	EALTEIAREAYNNPNN	K	E	V	A	R	E	3	1	0	1	0	0	3	0	0	1	2	0	0	1	0	1	1	0	0	1	0	0	15	0	1662.85	Q4J916	Q4J916	440	454	yes	yes	3	2.603e-19	107.35	1851	3598.4			1934	589	1963
EVLEDSLR	GSTRNHKREVLEDSLR	EVLEDSLRKRGLKPEN	R	E	V	L	R	K	0	1	0	1	0	0	2	0	0	0	2	0	0	0	0	1	0	0	0	1	0	0	8	0	959.492	Q4JAN8	Q4JAN8	363	370	yes	yes	2;3	0.0075451	64.42	12953	9053.1			1935	964	1964
EVLEDSLRK	GSTRNHKREVLEDSLR	VLEDSLRKRGLKPENF	R	E	V	R	K	R	0	1	0	1	0	0	2	0	0	0	2	1	0	0	0	1	0	0	0	1	0	0	9	1	1087.59	Q4JAN8	Q4JAN8	363	371	yes	yes	4	0.026691	21.993	4993	6707.5			1936	964	1965
EVLEDSLRKR	GSTRNHKREVLEDSLR	LEDSLRKRGLKPENFE	R	E	V	K	R	G	0	2	0	1	0	0	2	0	0	0	2	1	0	0	0	1	0	0	0	1	0	0	10	2	1243.69	Q4JAN8	Q4JAN8	363	372	yes	yes	3;4	0.00025528	51.276	8844.6	11389			1937	964	1966
EVLELFPSAK	KKAEGLHKEVLELFPS	LELFPSAKSAIIESGD	K	E	V	A	K	S	1	0	0	0	0	0	2	0	0	0	2	1	0	1	1	1	0	0	0	1	0	0	10	0	1131.62	Q4JAC8	Q4JAC8	60	69	yes	yes	2;3	1.4707e-05	62.466	17918	23095			1938	886	1967
EVLGVGDDASAVIPELFSER	VLKRAGAKEVLGVGDD	IPELFSERRRVSKKGI	K	E	V	E	R	R	2	1	0	2	0	0	3	2	0	1	2	0	0	1	1	2	0	0	0	3	0	0	20	0	2102.05	Q4JA69	Q4JA69	123	142	yes	yes	2;3	1.3964e-38	113.51	8570.2	7397.6			1939	843	1968
EVLLDWVSK	YILAGYKKEVLLDWVS	VLLDWVSKNQERLEVK	K	E	V	S	K	N	0	0	0	1	0	0	1	0	0	0	2	1	0	0	0	1	0	1	0	2	0	0	9	0	1087.59	Q4J9C5	Q4J9C5	58	66	yes	yes	3	0.0015119	54.982	3110.5	1964.4			1940	661	1969
EVLLTKEDIEDHDYLR	KDADVAYREVLLTKED	IEDHDYLRIFIDQETS	R	E	V	L	R	I	0	1	0	3	0	0	3	0	1	1	3	1	0	0	0	0	1	0	1	1	0	0	16	1	1986.99	Q4JA33	Q4JA33	188	203	yes	yes	3	0.033713	18.935	6515.1	6932.8			1941	816	1970
EVLNPSK	IGDENKIKEVLNPSKY	KEVLNPSKYLGEYEKL	K	E	V	S	K	Y	0	0	1	0	0	0	1	0	0	0	1	1	0	0	1	1	0	0	0	1	0	0	7	0	785.428	Q4JAU4	Q4JAU4	422	428	yes	yes	3	0.055455	36.395	8680	9705.1			1942	996	1971
EVLRQEFTIER	LLRKILPKEVLRQEFT	RQEFTIERFVKIPDEV	K	E	V	E	R	F	0	2	0	0	0	1	3	0	0	1	1	0	0	1	0	0	1	0	0	1	0	0	11	1	1418.75	Q4J8Y0	Q4J8Y0	47	57	yes	yes	2;3;4	6.1361e-06	82.417	26327	34667			1943	562	1972
EVLVDLLK	EKYTHLTREVLVDLLK	EVLVDLLKESYETNDI	R	E	V	L	K	E	0	0	0	1	0	0	1	0	0	0	3	1	0	0	0	0	0	0	0	2	0	0	8	0	927.564	Q4J8Q6	Q4J8Q6	30	37	yes	yes	3	0.010424	50.04	5324.4	3272.5			1944	521	1973
EVMNSPAITIDAEDSVAR	EFKKAKVREVMNSPAI	DAEDSVARARWLMSNN	R	E	V	A	R	A	3	1	1	2	0	0	2	0	0	2	0	0	1	0	1	2	1	0	0	2	0	0	18	0	1916.91	Q4JC48	Q4JC48	130	147	yes	yes	2;3	6.3541e-40	130.56	42706	43478			1945	1239	1974;1975
EVNGLLIDQALVGQALLR	SVYRSIRKEVNGLLID	LVGQALLRVYKKTWDQ	K	E	V	L	R	V	2	1	1	1	0	2	1	2	0	1	5	0	0	0	0	0	0	0	0	2	0	0	18	0	1921.1	Q4J6F0	Q4J6F0	217	234	yes	yes	2;3	1.3478e-18	80.316	6136.6	8218.3			1946	120	1976
EVNIDEILK	KAVAAALKEVNIDEIL	VNIDEILKTATAMPVA	K	E	V	L	K	T	0	0	1	1	0	0	2	0	0	2	1	1	0	0	0	0	0	0	0	1	0	0	9	0	1071.58	P08055	P08055	47	55	yes	yes	2;3;4	8.5714e-06	111.86	53095	64613			1947	46	1977
EVQVGYPEDIPVDVYYMK	IAASRKEKEVQVGYPE	PVDVYYMKIPQVSHKD	K	E	V	M	K	I	0	0	0	2	0	1	2	1	0	1	0	1	1	0	2	0	0	0	3	4	0	0	18	0	2143.02	Q4JAV0	Q4JAV0	109	126	yes	yes	3	8.2049e-14	62.203	11544	12087			1948	1001	1978
EVRQNLEEYK	KEISVETREVRQNLEE	RQNLEEYKLRNGKRIY	R	E	V	Y	K	L	0	1	1	0	0	1	3	0	0	0	1	1	0	0	0	0	0	0	1	1	0	0	10	1	1306.65	Q4JAZ7	Q4JAZ7	311	320	yes	yes	3	0.00050747	60.255	16977	12959			1949	1020	1979
EVRQNLEEYKLR	KEISVETREVRQNLEE	NLEEYKLRNGKRIYLL	R	E	V	L	R	N	0	2	1	0	0	1	3	0	0	0	2	1	0	0	0	0	0	0	1	1	0	0	12	2	1575.84	Q4JAZ7	Q4JAZ7	311	322	yes	yes	3;4	0.00012268	46.069	20464	17845			1950	1020	1980
EVSAGLDTVAVR	KKSSKIPKEVSAGLDT	GLDTVAVRMPAHPIAL	K	E	V	V	R	M	2	1	0	1	0	0	1	1	0	0	1	0	0	0	0	1	1	0	0	3	0	0	12	0	1215.65	Q4J8C8	Q4J8C8	111	122	yes	yes	2;3	9.6813e-28	138.45	8158.2	11174			1951	431	1981
EVSALSK	AAGIVMEKEVSALSKI	KEVSALSKIFNYEDSP	K	E	V	S	K	I	1	0	0	0	0	0	1	0	0	0	1	1	0	0	0	2	0	0	0	1	0	0	7	0	732.402	Q4J939	Q4J939	187	193	yes	yes	2	0.020851	77.318	8482.9	8627.4			1952	603	1982
EVSVEK	PVYITIPREVSVEKTQ	PREVSVEKTQSRISRK	R	E	V	E	K	T	0	0	0	0	0	0	2	0	0	0	0	1	0	0	0	1	0	0	0	2	0	0	6	0	689.36	Q4J6L3	Q4J6L3	172	177	yes	yes	2	0.028531	114.19	15667	11437			1953	158	1983
EVTMGDLISFIYGLPK	KVSFPGGKEVTMGDLI	SFIYGLPKSDIDVLQV	K	E	V	P	K	S	0	0	0	1	0	0	1	2	0	2	2	1	1	1	1	1	1	0	1	1	0	0	16	0	1781.93	Q4J9G5	Q4J9G5	14	29	yes	yes	2;3;4	4.0528e-38	130.2	72366	46592			1954	688	1984;1985
EVVAILDVSSHEELDEILETLPITR	LYKVSGKREVVAILDV	LETLPITRELGHSVNV	R	E	V	T	R	E	1	1	0	2	0	0	5	0	1	3	4	0	0	0	1	2	2	0	0	3	0	0	25	0	2819.48	Q4JBW0	Q4JBW0	51	75	yes	yes	3;4	2.9337e-75	126.97	13415	14573			1955	1188	1986
EVVDGGLR	EEGNISKKEVVDGGLR	EVVDGGLRNILVKIAN	K	E	V	L	R	N	0	1	0	1	0	0	1	2	0	0	1	0	0	0	0	0	0	0	0	2	0	0	8	0	843.445	Q4J8M9	Q4J8M9	17	24	yes	yes	2	0.00098412	108.74	20225	23587			1956	501	1987
EVVDGGLRNILVK	EEGNISKKEVVDGGLR	GLRNILVKIANDALGE	K	E	V	V	K	I	0	1	1	1	0	0	1	2	0	1	2	1	0	0	0	0	0	0	0	3	0	0	13	1	1410.82	Q4J8M9	Q4J8M9	17	29	yes	yes	3	4.8471e-10	76.326	10853	32052			1957	501	1988
EVVEGGGVVLVPSFSLAR	EEFYNSVREVVEGGGV	VPSFSLARSQEILALL	R	E	V	A	R	S	1	1	0	0	0	0	2	3	0	0	2	0	0	1	1	2	0	0	0	5	0	0	18	0	1813.99	Q4J6E1	Q4J6E1	214	231	yes	yes	2;3	1.1949e-22	84.208	14286	14281			1958	114	1989
EVVEQESIEK	ALMRNFIREVVEQESI	VEQESIEKYIQERLND	R	E	V	E	K	Y	0	0	0	0	0	1	4	0	0	1	0	1	0	0	0	1	0	0	0	2	0	0	10	0	1188.59	Q4J6P7	Q4J6P7	17	26	yes	yes	3	0.0033449	40.496	5398	4590.9			1959	179	1990
EVVEYPLK	EEVKEELREVVEYPLK	EVVEYPLKYREVYENM	R	E	V	L	K	Y	0	0	0	0	0	0	2	0	0	0	1	1	0	0	1	0	0	0	1	2	0	0	8	0	975.528	F2Z6A6	F2Z6A6	483	490	yes	yes	2	0.017578	47.082	4090	3373.5			1960	15	1991
EVVHAGMPR	VHGLVLDKEVVHAGMP	VVHAGMPRRVEKAKIA	K	E	V	P	R	R	1	1	0	0	0	0	1	1	1	0	0	0	1	0	1	0	0	0	0	2	0	0	9	0	994.502	Q9V2T5	Q9V2T5	230	238	yes	yes	3	0.0054069	43.442	9602.4	12350			1961	1361	1992
EVWDFFSSGSIEK	KHDLYTTREVWDFFSS	FSSGSIEKFGSYEADL	R	E	V	E	K	F	0	0	0	1	0	0	2	1	0	1	0	1	0	2	0	3	0	1	0	1	0	0	13	0	1529.7	F2Z6E6	F2Z6E6	227	239	yes	yes	3	6.5384e-06	66.004	9091.5	6465.9			1962	22	1993
EVYNEDPVVLPNSPGTGPMEMIAR	RALIRSAKEVYNEDPV	GPMEMIARYLNVNQIA	K	E	V	A	R	Y	1	1	2	1	0	0	3	2	0	1	1	0	2	0	4	1	1	0	1	3	0	0	24	0	2614.24	Q4JBN8	Q4JBN8	352	375	yes	yes	3	1.8813e-62	127.96	8234.5	7025.1			1963	1135	1994
EVYTPVTIVESPPILGLALR	PTSPNYGKEVYTPVTI	PILGLALRAYHIDSKG	K	E	V	L	R	A	1	1	0	0	0	0	2	1	0	2	3	0	0	0	3	1	2	0	1	3	0	0	20	0	2166.23	Q4JB40	Q4JB40	70	89	yes	yes	2	1.2102e-20	63.302	2438	1549.7			1964	1048	1995
EVYTSHVYR	INDSMGYKEVYTSHVY	VYTSHVYRSLLWKISG	K	E	V	Y	R	S	0	1	0	0	0	0	1	0	1	0	0	0	0	0	0	1	1	0	2	2	0	0	9	0	1152.56	Q4J9C4	Q4J9C4	192	200	yes	yes	3	0.00092662	63.184	5689.2	6034.9			1965	660	1996
EVYVEVPK	SIQPSLLREVYVEVPK	EVYVEVPKVNWNDIGG	R	E	V	P	K	V	0	0	0	0	0	0	2	0	0	0	0	1	0	0	1	0	0	0	1	3	0	0	8	0	961.512	Q07590	Q07590	476	483	yes	yes	2;3	0.000583	111.74	43509	37514			1966	101	1997
EWNAFR	KYGGVEYREWNAFRSK	YREWNAFRSKLAGAIV	R	E	W	F	R	S	1	1	1	0	0	0	1	0	0	0	0	0	0	1	0	0	0	1	0	0	0	0	6	0	821.382	Q9P9M0	Q9P9M0	53	58	yes	yes	2	0.074236	64.547	6886.5	6554.6			1967	1357	1998
EWVTLGEGNTPLIR	KDNFPYIREWVTLGEG	EGNTPLIRRGKVWFKL	R	E	W	I	R	R	0	1	1	0	0	0	2	2	0	1	2	0	0	0	1	0	2	1	0	1	0	0	14	0	1583.83	Q4J9Z2	Q4J9Z2	58	71	yes	yes	2;3	1.3661e-12	81.904	13129	10533			1968	788	1999
EWVTLGEGNTPLIRR	KDNFPYIREWVTLGEG	GNTPLIRRGKVWFKLD	R	E	W	R	R	G	0	2	1	0	0	0	2	2	0	1	2	0	0	0	1	0	2	1	0	1	0	0	15	1	1739.93	Q4J9Z2	Q4J9Z2	58	72	yes	yes	3	0.00014666	40.278	6945.2	6509.9			1969	788	2000
EYAQQIVK	LEMKYFGKEYAQQIVK	EYAQQIVKNAKALAEA	K	E	Y	V	K	N	1	0	0	0	0	2	1	0	0	1	0	1	0	0	0	0	0	0	1	1	0	0	8	0	977.518	Q4J937	Q4J937	282	289	yes	yes	2;3	0.0084796	53.968	9965	7292			1970	601	2001
EYDIDAMSKEVANLFK	LPAVKFVREYDIDAMS	KEVANLFKAGWEDYRK	R	E	Y	F	K	A	2	0	1	2	0	0	2	0	0	1	1	2	1	1	0	1	0	0	1	1	0	0	16	1	1871.9	Q4J7L2	Q4J7L2	388	403	yes	yes	4	2.1103e-05	38.376	14780	11240			1971	309	2002
EYDPDFGPR	CTSGCTMREYDPDFGP	YDPDFGPRKFIDLARK	R	E	Y	P	R	K	0	1	0	2	0	0	1	1	0	0	0	0	0	1	2	0	0	0	1	0	0	0	9	0	1094.47	Q4JBT7	Q4JBT7	77	85	yes	yes	2	0.00091554	80.455	2897.2	3088.9			1972	1172	2003
EYENLLLK	KRSVKYVKEYENLLLK	EYENLLLK________	K	E	Y	L	K	-	0	0	1	0	0	0	2	0	0	0	3	1	0	0	0	0	0	0	1	0	0	0	8	0	1020.55	Q4JB82	Q4JB82	445	452	yes	yes	2;3	0.0074417	66.692	17903	13265			1973	1068	2004
EYFNVVITTGGTIDHDIAR	LLADLIRREYFNVVIT	TIDHDIARSFGGKYYK	R	E	Y	A	R	S	1	1	1	2	0	0	1	2	1	3	0	0	0	1	0	0	3	0	1	2	0	0	19	0	2120.05	Q4J978	Q4J978	81	99	yes	yes	3	1.3282e-13	55.337	4961.2	4210.4			1974	630	2005
EYGIIAAFR	EIVAEKAKEYGIIAAF	YGIIAAFRVKPLSGIE	K	E	Y	F	R	V	2	1	0	0	0	0	1	1	0	2	0	0	0	1	0	0	0	0	1	0	0	0	9	0	1038.55	P95691	P95691	411	419	yes	yes	2;3	0.00069176	76.221	7964.9	4924.4			1975	99	2006
EYGTEIIVSVPATMIHR	KKIEKVSKEYGTEIIV	VPATMIHRISEESELT	K	E	Y	H	R	I	1	1	0	0	0	0	2	1	1	3	0	0	1	0	1	1	2	0	1	2	0	0	17	0	1914.99	Q4JCD8	Q4JCD8	34	50	yes	yes	3	3.7408e-44	132.84	4715.5	3962.2			1976	1294	2007
EYIDPVR	VVTAGPTREYIDPVRF	REYIDPVRFISNSSSG	R	E	Y	V	R	F	0	1	0	1	0	0	1	0	0	1	0	0	0	0	1	0	0	0	1	1	0	0	7	0	890.45	Q4JBG1	Q4JBG1	205	211	yes	yes	2	0.04758	60.788	7361.5	3684.2			1977	1096	2008
EYIFYDSK	NRTGTVEREYIFYDSK	EYIFYDSKYKRYERRR	R	E	Y	S	K	Y	0	0	0	1	0	0	1	0	0	1	0	1	0	1	0	1	0	0	2	0	0	0	8	0	1063.49	Q4JB49	Q4JB49	59	66	yes	yes	2;3	0.018856	44.349	12779	13777			1978	1056	2009
EYIPGIPMPK	SGPAYTRREYIPGIPM	IPGIPMPKITKFVMGN	R	E	Y	P	K	I	0	0	0	0	0	0	1	1	0	2	0	1	1	0	3	0	0	0	1	0	0	0	10	0	1143.6	Q4JC84	Q4JC84	21	30	yes	yes	2;3;4	2.6058e-05	75.197	76849	94252			1979	1265	2010;2011
EYKIPVLVDR	IEVFEIAREYKIPVLV	KIPVLVDRHVDLSQFK	R	E	Y	D	R	H	0	1	0	1	0	0	1	0	0	1	1	1	0	0	1	0	0	0	1	2	0	0	10	1	1230.7	Q4JB74	Q4JB74	186	195	yes	yes	2;3	0.0014806	61.815	15271	15319			1980	1061	2012
EYKWIIR	WFLKVGKKEYKWIIRS	KEYKWIIRSRAGPHKI	K	E	Y	I	R	S	0	1	0	0	0	0	1	0	0	2	0	1	0	0	0	0	0	1	1	0	0	0	7	1	1006.56	O05634	O05634	19	25	yes	yes	4	0.0099638	44.42	5404.1	7993.5			1981	28	2013
EYNSISMIK	MSTLMNIREYNSISMI	YNSISMIKGPLMAIEG	R	E	Y	I	K	G	0	0	1	0	0	0	1	0	0	2	0	1	1	0	0	2	0	0	1	0	0	0	9	0	1083.53	Q4J8L8	Q4J8L8	9	17	yes	yes	3	0.0032353	46.001	14305	13389			1982	492	2014;2015
EYPEEFIQTGVSAIDGLTSLLR	SPLNPSVREYPEEFIQ	DGLTSLLRGQKLPIFS	R	E	Y	L	R	G	1	1	0	1	0	1	3	2	0	2	3	0	0	1	1	2	2	0	1	1	0	0	22	0	2437.24	Q4J8L8	Q4J8L8	127	148	yes	yes	3;4	4.8716e-49	111.66	5433.5	2039.8			1983	492	2016
EYQVPYQLVELVVK	EDRLKKAREYQVPYQL	QLVELVVKLKRLPIVN	R	E	Y	V	K	L	0	0	0	0	0	2	2	0	0	0	2	1	0	0	1	0	0	0	2	4	0	0	14	0	1705.93	Q4J8L3	Q4J8L3	228	241	yes	yes	2;3;4	9.3085e-12	77.746	38440	43218			1984	488	2017
EYRYPK	LEMLKNKREYRYPKKH	KREYRYPKKHGNIPL_	R	E	Y	P	K	K	0	1	0	0	0	0	1	0	0	0	0	1	0	0	1	0	0	0	2	0	0	0	6	1	854.429	Q4JC01	Q4JC01	499	504	yes	yes	2	0.031691	80.555	16466	33444			1985	1211	2018
EYSPSITDGLEYDFK	PLYYRVGREYSPSITD	DGLEYDFKLGKAYVLK	R	E	Y	F	K	L	0	0	0	2	0	0	2	1	0	1	1	1	0	1	1	2	1	0	2	0	0	0	15	0	1762.79	Q4JC79	Q4JC79	167	181	yes	yes	2;3;4	4.7638e-08	56.29	19226	27520			1986	1261	2019
EYSPSITDGLEYDFKLGK	PLYYRVGREYSPSITD	EYDFKLGKAYVLKEGD	R	E	Y	G	K	A	0	0	0	2	0	0	2	2	0	1	2	2	0	1	1	2	1	0	2	0	0	0	18	1	2060.99	Q4JC79	Q4JC79	167	184	yes	yes	3;4	8.3819e-36	119.45	24873	29590			1987	1261	2020
EYTDTLVQIMDSF	GITPLGTKEYTDTLVQ	LVQIMDSF________	K	E	Y	S	F	-	0	0	0	2	0	1	1	0	0	1	1	0	1	1	0	1	2	0	1	1	0	0	13	0	1560.7	Q4J6C9	Q4J6C9	399	411	yes	yes	2	0.00039413	41.242	3203.5	1601			1988	105	2021
EYTEEEIYNSAK	KEKVVEWREYTEEEIY	EEIYNSAKIFMKTQGI	R	E	Y	A	K	I	1	0	1	0	0	0	4	0	0	1	0	1	0	0	0	1	1	0	2	0	0	0	12	0	1474.65	Q4J8Y0	Q4J8Y0	351	362	yes	yes	3	6.037e-10	94.767	4835.7	5796.9			1989	562	2022
EYTIEFSQFR	IKYSIGGKEYTIEFSQ	TIEFSQFRKITMIDSL	K	E	Y	F	R	K	0	1	0	0	0	1	2	0	0	1	0	0	0	2	0	1	1	0	1	0	0	0	10	0	1318.62	Q4JCI5	Q4JCI5	308	317	yes	yes	2	0.003927	37.968	3513.7	2864.1			1990	1314	2023
EYVISQLK	IPTAKEIREYVISQLK	EYVISQLKKLPNL___	R	E	Y	L	K	K	0	0	0	0	0	1	1	0	0	1	1	1	0	0	0	1	0	0	1	1	0	0	8	0	978.539	Q4J8T9	Q4J8T9	378	385	yes	yes	3	0.037045	34.253	8865.6	8105.1			1991	543	2024
EYVKLVR	EVFKDRKREYVKLVRD	REYVKLVRDIMDQMPN	R	E	Y	V	R	D	0	1	0	0	0	0	1	0	0	0	1	1	0	0	0	0	0	0	1	2	0	0	7	1	905.533	Q4J6K2	Q4J6K2	473	479	yes	yes	3	0.026747	41.188	22824	37064			1992	149	2025
EYYSNIK	GYYLFGNREYYSNIKG	REYYSNIKGRHSYFEV	R	E	Y	I	K	G	0	0	1	0	0	0	1	0	0	1	0	1	0	0	0	1	0	0	2	0	0	0	7	0	915.434	Q4J6I9	Q4J6I9	33	39	yes	yes	3	0.0044819	101.69	8729.3	4906.6			1993	139	2026
FAAYNMDVVR	HDLGNIVRFAAYNMDV	AYNMDVVRAVNFQPVS	R	F	A	V	R	A	2	1	1	1	0	0	0	0	0	0	0	0	1	1	0	0	0	0	1	2	0	0	10	0	1184.56	Q4JAU6	Q4JAU6	306	315	yes	yes	2;3	8.4056e-05	90.05	7227.5	6851.5			1994	997	2027
FADELAR	IGSKENIKFADELARA	KFADELARAIGGALGG	K	F	A	A	R	A	2	1	0	1	0	0	1	0	0	0	1	0	0	1	0	0	0	0	0	0	0	0	7	0	820.408	Q4JBX2	Q4JBX2	180	186	yes	yes	2	0.011369	95.352	6556.2	7630.9			1995	1194	2028
FADISTAVTAGLK	KLVDVFKKFADISTAV	TAVTAGLKTFLAEIGV	K	F	A	L	K	T	3	0	0	1	0	0	0	1	0	1	1	1	0	1	0	1	2	0	0	1	0	0	13	0	1292.7	Q4J827	Q4J827	177	189	yes	yes	3	2.8668e-10	89.301	9958	11340			1996	381	2029
FADLVIDK	LLAEALNKFADLVIDK	FADLVIDKMVPNLERM	K	F	A	D	K	M	1	0	0	2	0	0	0	0	0	1	1	1	0	1	0	0	0	0	0	1	0	0	8	0	919.501	Q4JCD3	Q4JCD3	356	363	yes	yes	2;3	0.0043668	91.867	20587	16533			1997	1292	2030
FADLVIDKMVPNLER	LLAEALNKFADLVIDK	KMVPNLERMRRLAESS	K	F	A	E	R	M	1	1	1	2	0	0	1	0	0	1	2	1	1	1	1	0	0	0	0	2	0	0	15	1	1758.93	Q4JCD3	Q4JCD3	356	370	yes	yes	3;4	1.1579e-12	76.158	23681	32280			1998	1292	2031
[truncated: 9,399 more rows]
[truncated: 5 more columns]

## Sheet: Protein Comparision
Protein ID	Gene Name	arCOG annotation	log2(Intensity of BF0 labelled by 113)	log2(Intensity of BF1 labelled by 115)	Unique peptides	Score	Log2(Fold change of BF1/BF0)	Fold change of BF1/BF0		Note: Red: Downregulated; Green: Upregulated; Black: Unchanged
Q4J7R4	Saci_1860	Rieske Fe-S protein	14.8039	12.8968	3	22.005	-1.90714	0.26662
Q4J9D4	Saci_1250	trehalase	17.7827	16.0456	3	108.71	-1.73711	0.299969
Q4J713	Saci_2139	CBS domain containing protein	17.7631	16.2186	12	218.62	-1.5445	0.342814
Q4J6G5	Saci_2332	Stomatin-like protein, Membrane protease subunit	15.521	14.0444	5	82.341	-1.47662	0.359329
Q4J6E5	Saci_2355	S-layer protein SlaA	18.9873	17.599	4	210.33	-1.38832	0.382009
Q4J9E1	Saci_1243	hypothetical protein	16.6105	15.2469	6	50.23	-1.36365	0.388597
Q4JCF7	Saci_0097	caldariellaquinol oxidase (H+-transporting)	15.0968	13.7487	2	11.714	-1.34808	0.392814
Q4JBJ9	Saci_0415	Protease HtpX homolog	16.6629	15.3672	5	125.22	-1.29565	0.407353
Q4JAX7	Saci_0668	hypothetical protein	14.0183	12.7434	2	12.697	-1.27493	0.413247
Q4J8D5	Saci_1633	3-hydroxypropionyl-CoA dehydratase	15.3043	14.0369	4	36.684	-1.26746	0.415392
Q4J7R2	Saci_1862	Heme-degrading monooxygenase HmoA and related ABM domain proteins	16.4788	15.2427	5	67.511	-1.23611	0.424515
Q4JC83	Saci_0177	Archaeal Cdc45	13.509	12.287	2	12.477	-1.22207	0.428667
Q4JAJ2	Saci_0820	6,7-dimethyl-8-ribityllumazine synthase	16.5811	15.3799	5	40.373	-1.20117	0.434921
Q4JAG7	Saci_0845	hypothetical protein	18.2035	17.0084	8	234.7	-1.19509	0.436759
Q4J9L6	Saci_1168	alanine-tRNA ligase	13.9256	12.7452	2	15.265	-1.18044	0.441218
Q4JBU4	Saci_0319	DUF1641 domain-containing protein	14.1287	12.9746	3	45.139	-1.15413	0.449339
Q4J984	Saci_1308	Short-chain alcohol dehydrogenase	19.1282	17.9793	4	26.899	-1.1489	0.450969
Q4J986	Saci_1306	UMP kinase	15.6851	14.5488	7	63.569	-1.13626	0.454939
Q4J712	Saci_2119	RecB family nuclease with coiled-coil N-terminal domain	14.6994	13.5949	2	12.652	-1.10445	0.465081
Q4J811	Saci_1764	ABC-type oligopeptide transport system, ATPase component	15.2505	14.1514	2	11.307	-1.09903	0.466829
Q4J930	Saci_1366	hypothetical protein	17.3305	16.2446	5	44.139	-1.08589	0.471102
Q4J9H6	Saci_1208	DSBA-like thioredoxin domain	16.0112	14.9586	4	71.067	-1.05263	0.482088
Q4J6H4	Saci_2322	Cobalt-precorrin-5A hydrolase	13.8603	12.848	2	13.131	-1.01233	0.495744
Q4JAL9	Saci_0790	Transcriptional regulator, contains N-terminal RHH domain	17.7958	16.8074	9	121.62	-0.98838	0.504043
Q4J8A5	Saci_1666	Membrane associated Fe-S oxidoreductase subunit	18.834	17.8466	12	323.31	-0.987368	0.504397
Q4J8M3	Saci_1544	methionine-tRNA ligase	13.4281	12.4819	2	11.333	-0.946198	0.518998
Q4J969	Saci_1328	divalent-cation tolerance protein CutA	17.9772	17.0329	7	219.15	-0.944229	0.519707
Q4J9D8	Saci_1246	dNTPase	13.7409	12.8188	2	25.959	-0.922098	0.527741
F2Z628	Saci_2261	Rieske Fe-S protein	15.8392	14.9295	4	30.961	-0.90969	0.532299
Q4J9G0	Saci_1224	Small nuclear ribonucleoprotein (snRNP) homolog	17.9845	17.0763	10	138.35	-0.908247	0.532832
Q4J8K6	Saci_1560	hypothetical protein	15.7104	14.8125	8	116.64	-0.897898	0.536668
Q4J871	Saci_1705	dTDP-4-dehydrorhamnose reductase	16.2553	15.3768	5	76.837	-0.878449	0.543952
Q4JA64	Saci_0954	5'-deoxynucleotidase, HD superfamily hydrolase	14.4538	13.5774	4	59.086	-0.876356	0.544742
Q4JAQ1	Saci_0752	HTH-type transcriptional regulator LysM	18.1926	17.335	14	211.97	-0.857641	0.551854
Q4JCF6	Saci_0098	caldariellaquinol oxidase (H+-transporting)	17.0248	16.1772	4	53.137	-0.847525	0.555737
Q4JAN4	Saci_0772	protein-synthesizing GTPase (Elongation factor 1-beta)	15.169	14.3291	3	37.109	-0.83989	0.558686
Q4J8K9	Saci_1559	ketol-acid reductoisomerase [NAD(P)+]	15.3409	14.5114	4	25.419	-0.829476	0.562733
Q4J8Y2	Saci_1419	inositol-3-phosphate synthase	19.5214	18.6934	35	323.31	-0.827938	0.563334
Q4J7W2	Saci_1813	PIN domain containing protein, often a toxin of type II toxin-antitoxin systems	15.3373	14.5178	2	16.183	-0.81942	0.56667
Q4JCK5	Saci_0044	CBS domain-containing protein	16.2572	15.4496	7	127.76	-0.807608	0.571328
Q4JCN7	Saci_0012	chlorite dismutase	15.175	14.3711	4	36.446	-0.803869	0.572811
Q4J9G6	Saci_1218	Ribosome associated protein L45A	17.3203	16.5192	8	126.47	-0.801121	0.573903
Q4JAA4	Saci_0913	hypothetical protein	16.4966	15.7028	7	46.568	-0.793783	0.576829
Q4J9L8	Saci_1165	Maltose-binding periplasmic protein	14.9803	14.1948	3	35.431	-0.785517	0.580144
P13125	Saci_0362	pancreatic ribonuclease	18.6025	17.8178	3	77.435	-0.784672	0.580484
Q4JCL7	Saci_0032	RNA-binding protein	15.971	15.1877	6	48.577	-0.783343	0.581019
Q4J6R6	Saci_2229	indolepyruvate ferredoxin oxidoreductase, subunit A	16.5268	15.7469	7	52.475	-0.779902	0.582406
Q4J8E3	Saci_1636	homoserine dehydrogenase	13.126	12.3499	2	13.353	-0.776137	0.583928
Q4J8D7	Saci_1629	Adenosine specific kinase	15.0612	14.2916	3	30.245	-0.769643	0.586563
Q4J9I8	Saci_1195	2-iminobutanoate/2-iminopropanoate deaminase	16.6314	15.8663	6	45.694	-0.765116	0.588406
Q4J8E8	Saci_1620	carbamoyl-phosphate synthase (glutamine-hydrolysing), large subunit	16.6039	15.8506	6	70.426	-0.753265	0.593259
Q4J810	Saci_1765	ABC-type oligopeptide transport system, ATPase component	17.451	16.7085	11	175.87	-0.742506	0.5977
Q4J9L7	Saci_1167	CBS domain-containing protein	14.9742	14.2347	2	13.944	-0.739568	0.598919
Q4J710	Saci_2122	xylose/arabinose ABC-type transport system, substrate binding protein	15.4949	14.7558	4	26.419	-0.739092	0.599116
Q4J7C0	Saci_2016	Radical SAM superfamily enzyme	14.7417	14.0033	4	26.499	-0.738335	0.599431
Q4J7H6	Saci_1953	PIN domain-containing protein	13.1073	12.3747	2	13.578	-0.732553	0.601838
Q4JBV8	Saci_0305	Selenium-binding protein	16.0772	15.3469	7	59.733	-0.730311	0.602774
Q4J870	Saci_1704	dTDP-glucose 4,6-dehydratase	15.2944	14.5743	4	53.076	-0.720107	0.607052
Q4JBQ0	Saci_0363	molybdopterin oxidoreductase	15.0174	14.2991	3	21.277	-0.718352	0.607791
Q4J7W8	Saci_1807	Metal-dependent hydrolase of the beta-lactamase superfamily II	11.8121	11.0953	2	31.94	-0.716766	0.60846
Q4J7I6	Saci_1939	2-dehydro-3-deoxy-D-arabinonate dehydratase	14.1725	13.4907	4	24.601	-0.68178	0.623396
Q4J8Y4	Saci_1416	Endosomal sorting complex required for transport–III (ESCRT-III)	15.9586	15.2782	7	69.046	-0.680484	0.623956
F2Z6B6	Saci_1439	limit dextrin alpha-1,6-maltotetraose-hydrolase	13.8904	13.2113	4	43.552	-0.67919	0.624516
Q4J8Z0	Saci_1411	aspartate- semialdehyde dehydrogenase	19.0864	18.4085	25	323.31	-0.677906	0.625072
Q4JAA5	Saci_0912	hypothetical protein	15.6772	14.9994	3	18.554	-0.677769	0.625131
Q4J8K5	Saci_1562	HAD-like magnesium-dependent phosphatase	14.8892	14.2132	4	36.681	-0.676038	0.625882
Q4JC22	Saci_0240	radical SAM protein	16.8006	16.1255	7	58.173	-0.675037	0.626316
Q4J6R8	Saci_2228	indolepyruvate ferredoxin oxidoreductase, subunit B	13.7251	13.0665	3	32.757	-0.658609	0.633489
Q4J8V7	Saci_1449	hypothetical protein	15.2439	14.5863	4	23.806	-0.657642	0.633913
Q4J6K5	Saci_2292	Rubrerythrin	16.4171	15.7606	7	45.16	-0.656506	0.634413
[truncated: 1,132 more rows]
