# Supplementary material for: Exposure to 1-Butanol Exemplifies the Response of the Thermoacidophilic Archaeon Sulfolobus acidocaldarius to Solvent Stress
Source: Appl Environ Microbiol. 2021 May 11;87(11):e02988-20. doi: 10.1128/AEM.02988-20 (PMC8208165; doi:10.1128/AEM.02988-20)
Supplement: Download [file AEM.02988-20_aem.02988-20.s0002.xlsx]

## Sheet: A_Summary_RNAseq_results
A) Summary RNAseq/Transciptomics data and results
							Raw read counts							RPKM							BF1/BF0			PL1/PL0			BF0/PL0			BF1/PL1			BF1/BF05			BF05 / BF0			PL05 / PL0			BF1/PL1
Locus	Gene symbol	ArCOG code	Annotation	Start	Stop	Length	BF0	BF05	BF1	PL0	PL05	PL1	SC	BF0	BF05	BF1	PL0	PL05	PL1	SC	A-value1	M-value2	Info	A-value1	M-value2	Info	A-value1	M-value2	Info	A-value1	M-value2	Info	A-value1	M-value2	Info	A-value1	M-value2	Info	A-value1	M-value2	Info	A-value1	M-value2	Info
Saci_0097	doxB	C	Heme/copper-type cytochrome/quinol oxidase, subunit 1	72935	74701	1767	10705	13459	4762	13349	24066	3800	2735	4560.98	3964.73	1091.75	3705.31	4725.17	937.978	447.789	11.1238	-2.44745	4fold lower with butanol	10.8644	-1.9405	2fold lower with butanol	12.0053	0.592496	not_regulated	9.98292	0.169974	not_regulated	11.0227	-1.84911	2fold lower in 1% butanol	12.0541	-0.584132	not_regulated	12.0308	0.295551	not_regulated	9.98292	0.169974	not_regulated
Saci_0098	doxC	C	Terminal oxidase, subunit doxC	74714	75799	1086	4701	5466	1655	5344	9809	1812	1135	3259.27	2620.14	617.603	2413.78	3133.8	727.946	302.512	10.4704	-2.78455	4fold lower with butanol	10.3724	-1.68792	2fold lower with butanol	11.4537	0.726001	not_regulated	9.38911	-0.286194	not_regulated	10.313	-2.07342	4fold lower in 1% butanol	11.5129	-0.696916	not_regulated	11.4254	0.321398	not_regulated	9.38911	-0.286194	not_regulated
Saci_0099	doxE	C	Terminal oxidase, subunit doxE	75808	75993	186	1213	861	323	651	1069	301	113	4913.3	2412.12	705.522	1719.15	1995.73	707.987	177.25	10.8625	-3.18468	4fold lower with butanol	10.1075	-1.23843	2fold lower with butanol	11.505	1.80774	2fold higher in biofilm	9.46506	-0.0540723	not_regulated	10.3493	-1.76207	2fold lower in 1% butanol	11.7493	-1.4084	2fold lower with butanol	10.8551	0.160002	not_regulated	9.46506	-0.0540723	not_regulated
Saci_0102	lrs14	K	Transcriptional regulator, contains HTH domain	77181	77561	381	2080	5515	2436	3045	3723	2775	1358	4111.64	7535.37	2590.65	3920.9	3390.91	3177.06	1031.55	11.6723	-1.05115	2fold lower with butanol	11.7852	-0.262016	not_regulated	11.9712	0.361277	not_regulated	11.4863	-0.343419	not_regulated	12.1093	-1.52889	2fold lower in 1% butanol	12.4425	0.491954	not_regulated	11.8322	-0.264728	not_regulated	11.4863	-0.343419	not_regulated
Saci_0107	mobM	H	Molybdopterin-guanine dinucleotide biosynthesis protein	80478	80978	501	23	96	135	84	129	106	43	36.0613	100.772	109.946	83.2073	90.0197	93.1273	25.3985	5.97652	1.22352	2fold higher with butanol	6.45989	0.203969	not_regulated	5.77551	-0.913512	not_regulated	6.66089	0.190478	not_regulated	6.7178	0.137179	not_regulated	5.91366	1.10056	2fold higher with butanol	6.4354	0.0583115	not_regulated	6.66089	0.190478	not_regulated
Saci_0177	recJ/cdc45	L	Single-stranded DNA-specific exonuclease RecJ	143135	142098	1038	172.5	290.5	426	286	466	268	475	125.826	146.166	166.613	135.602	156.081	113.002	132.618	7.17782	0.0203245	not_regulated	6.95172	-0.221552	not_regulated	7.02926	0.184801	not_regulated	7.10028	0.511112	not_regulated	7.28591	0.200369	not_regulated	7.08337	-0.165831	not_regulated	7.18469	0.147706	not_regulated	7.10028	0.511112	not_regulated
Saci_0182	tyrA	E	Prephenate dehydrogenase	146701	147726	1026	222.5	431	592	492.5	844.5	586.5	1408.5	163.983	219.15	234.092	235.896	285.889	249.685	397.294	7.61417	0.128781	not_regulated	7.92298	0.123431	not_regulated	7.6197	-0.231859	not_regulated	7.91745	-0.142074	not_regulated	7.82335	0.10663	not_regulated	7.56659	0.0363652	not_regulated	8.02066	0.222089	not_regulated	7.91745	-0.142074	not_regulated
Saci_0264	nikR	V	Transcriptional regulator, CopG/Arc/MetJ family (DNA-binding and a metal-binding domains)	223187	223384	198	161.5	240	800.5	287	639	121.5	242	617.812	633.516	1639.52	713.358	1121.36	269.775	354.924	9.97504	1.02329	2fold higher with butanol	8.77705	-1.36139	2fold lower with butanol	9.37475	0.0852874	not_regulated	9.37734	2.5544	4fold higher in biofilm	9.99315	1.3833	2fold higher in 1% butanol	9.28913	-0.345798	not_regulated	9.80476	0.597338	not_regulated	9.37734	2.5544	4fold higher in Biofilm
Saci_0301	Saci_0301	S	uncharacterized membrane protein, DUF981 family	257034	256423	612	225245	98503	1707	108556	106893	846	14303	277060	83773.7	1130.36	86993.5	60594.6	603.48	6759.27	14.1112	-8.32203	4fold lower with butanol	12.8229	-7.12998	4fold lower with butanol	17.2442	1.96397	2fold higher in biofilm	9.68986	0.856357	not_regulated	13.2484	-6.20017	4fold lower in 1% butanol	17.217	-2.10764	4fold lower with butanol	16.1478	-0.576937	not_regulated	9.68986	0.856357	not_regulated
Saci_0319	Saci_0319	S	Uncharacterized protein YjgD, DUF1641 family	272290	271925	366	29.5	72	186.5	73	133.5	171.5	124.5	62.7316	103.812	207.491	99.1587	127.489	205.513	99.1645	6.83401	1.34103	2fold higher with butanol	7.15738	1.09289	2fold higher with butanol	6.30139	-0.3678	not_regulated	7.68999	-0.0352233	not_regulated	7.19737	1.01055	2fold higher in 1% butanol	6.33447	0.344696	not_regulated	6.81295	0.307344	not_regulated	7.68999	-0.0352233	not_regulated
Saci_0322	Saci_0322	V	CopG/RHH family DNA binding protein, antitoxin	276696	276938	243	330.5	565.5	395	620	411.5	390	504	1026.94	1213.39	660.036	1253.33	588.911	701.619	601.006	9.68527	-1.02248	2fold lower with butanol	9.87305	-0.795532	not_regulated	10.1478	0.00533206	not_regulated	9.41047	-0.137186	not_regulated	9.80561	-0.866947	not_regulated	10.1245	-0.141324	not_regulated	9.74673	-1.14486	2fold lower with butanol	9.41047	-0.137186	not_regulated
Saci_0345	lplA	H	Lipoate-protein ligase A	295081	294047	1035	65.5	263	427.5	296	645	435	270.5	48.367	132.761	167.683	140.733	216.533	183.687	75.8618	6.49277	1.40889	2fold higher with butanol	7.32896	0.425758	not_regulated	6.36638	-1.24812	2fold lower in biofilm	7.45535	-0.180551	not_regulated	7.22114	0.348386	not_regulated	6.32432	1.07472	2fold higher with butanol	7.44763	0.566406	not_regulated	7.45535	-0.180551	not_regulated
Saci_0356	Saci_0356	S	Uncharacterized small metal-binding protein	301091	300888	204	1372	2357	1761	2990	3051	1474	2528	5066.5	6016.16	3498.28	7190.62	5190.22	3152.78	3585.19	12.0396	-0.919094	not_regulated	12.2172	-1.14802	2fold lower with butanol	12.5593	-0.21238	not_regulated	11.6974	0.100981	not_regulated	12.1635	-0.770721	not_regulated	12.4307	-0.134159	not_regulated	12.5767	-0.525538	not_regulated	11.6974	0.100981	not_regulated
Saci_0415	htpX	O	Zn-dependent protease with chaperone function	356577	355615	963	8583	8197	10751	7543	10009	5180	6097	6710.14	4430.85	4522.12	3841.99	3606.12	2345.95	1831.28	12.4275	-0.954093	not_regulated	11.5518	-0.670206	not_regulated	12.3099	1.09724	2fold higher in biofilm	11.6694	0.897785	not_regulated	12.1281	0.04089	not_regulated	12.4127	-0.980769	not_regulated	11.8619	-0.146625	not_regulated	11.6694	0.897785	not_regulated
Saci_0446	AbfR1	K	Transcriptional regulator, contains HTH domain (AbfR1)	380078	380428	351	545	1367	4341	1443	1249	2097	1688	1170.99	2028.54	5010.27	2017.62	1235.48	2606.33	1391.61	11.2421	1.71241	2fold higher with butanol	11.1631	0.410837	not_regulated	10.586	-0.492181	not_regulated	11.8192	0.893827	not_regulated	11.6385	1.31592	2fold higher in 1% butanol	10.5899	0.410704	not_regulated	10.6246	-0.762808	not_regulated	11.8192	0.893827	not_regulated
Saci_0451	CdvB1	D	Archaeal division protein CdvB1, Snf7/Vps24/ESCRT-III family	384157	383513	645	512	821	5481	2746	4153	8553	40604	598.722	663.311	3442.37	2088.72	2234.29	5782.83	18206	10.4875	2.1387	4fold higher with butanol	11.763	1.51064	2fold higher with butanol	10.1271	-1.50991	2fold lower in biofilm	12.1234	-0.797414	not_regulated	10.5614	2.38712	4fold higher in 1% butanol	9.29964	-0.234212	not_regulated	11.077	0.0419789	not_regulated	12.1234	-0.797414	not_regulated
Saci_0516	Saci_0516	S	uncharacterized protein	425847	426110	264	15	21	0	17	16	2	1	45.623	43.3735	1.53417	33.4387	22.3397	4.95505	2.19089	3.06458	-5.27898	4fold lower with butanol	3.68617	-2.71307	4fold lower with butanol	5.28757	0.740991	not_regulated	1.46318	-1.74048	low_Avalue	3.0281	-4.8098	4fold lower in 1% butanol	5.47522	-0.45496	not_regulated	4.77249	-0.637128	not_regulated	1.46318	-1.74048	low_avalue
Saci_0545	pstP	T	Protein-tyrosine phosphatase (PTP)	445265	444798	468	777.5	857	764.5	1052.5	1163.5	651	346	1252.22	954.216	662.488	1104	863.228	607.481	214.426	9.83101	-1.30327	2fold lower with butanol	9.67761	-0.820354	not_regulated	10.1994	0.474495	not_regulated	9.30922	0.0760128	not_regulated	9.63496	-0.514946	not_regulated	10.0942	-0.774111	not_regulated	9.93106	-0.410145	not_regulated	9.30922	0.0760128	not_regulated
Saci_0583	rpsN	J	Ribosomal protein S14	468814	468623	192	124	214.5	444	322	555	357	435.5	490.091	584.186	938.723	825.053	1004.63	813.042	657.471	9.40573	0.552901	not_regulated	9.67776	0.0203181	not_regulated	9.31262	-0.45869	not_regulated	9.77087	0.158328	not_regulated	9.53242	0.695746	not_regulated	9.0636	-0.128632	not_regulated	9.83039	0.228885	not_regulated	9.77087	0.158328	not_regulated
Saci_0642	rplA	J	Ribosomal protein L37E	511503	511688	186	221	498.5	943	572	784	1111.5	2108	898.479	1397.75	2055.6	1510.85	1464.16	2608.06	3279.12	10.4083	0.809251	not_regulated	10.955	0.829091	not_regulated	10.1862	-0.457059	not_regulated	11.1771	-0.392464	not_regulated	10.7271	0.567931	not_regulated	10.1301	0.255534	not_regulated	10.5385	-0.100508	not_regulated	11.1771	-0.392464	not_regulated
Saci_0665	Saci_0665	K	Homolog of transcription initiation factor TFIIB, contains Zn-ribbon domain	526865	527452	588	18	47	63	72	295	29	42	24.3245	42.4883	44.084	60.8872	174.641	22.2472	21.1488	5.03326	0.473097	not_regulated	5.20181	-1.41104	2fold lower with butanol	5.2662	-1.03098	2fold lower in biofilm	4.96887	0.937592	not_regulated	5.43559	0.0646664	not_regulated	5.00667	0.422644	not_regulated	6.68816	1.46496	2fold higher with butanol	4.96887	0.937592	not_regulated
Saci_0668	Saci_0668	S	Uncharacterized protein	531239	530841	399	73	163.5	217.5	159	256	80	109	139.613	214.585	221.798	196.665	223.456	88.5204	79.7285	7.4592	0.28306	not_regulated	7.04377	-1.11019	2fold lower with butanol	7.37244	-0.201558	not_regulated	7.13052	1.27612	2fold higher in biofilm	7.76925	0.0591746	not_regulated	7.43535	0.238099	not_regulated	7.71172	0.129031	not_regulated	7.13052	1.27612	2fold higher in Biofilm
Saci_0796	RIO2	T	RIO-like serine/threonine protein kinase fused to N-terminal HTH domain (RIO2)	637298	638158	861	245	323	427	372	603	190	519	215.08	195.861	201.335	212.464	243.369	96.73	174.66	7.70109	-0.480023	not_regulated	7.16348	-1.09371	2fold lower with butanol	7.7399	0.310399	not_regulated	7.12467	1.00852	2fold higher in biofilm	7.63357	0.0512458	not_regulated	7.68121	-0.517056	not_regulated	7.82904	0.140708	not_regulated	7.12467	1.00852	2fold higher in Biofilm
Saci_0820	ribH	H	Riboflavin synthase beta-chain	658534	658058	477	52.5	99	229	76.5	183	258.5	213.5	84.4313	109.116	195.294	79.6826	133.823	237.219	130.048	7.0046	0.825047	not_regulated	7.10314	1.61536	2fold higher with butanol	6.35795	0.376259	not_regulated	7.74979	-0.329618	not_regulated	7.18961	0.851263	not_regulated	6.58471	-0.0120021	not_regulated	6.69019	0.692772	not_regulated	7.74979	-0.329618	not_regulated
Saci_0843	copG	K	Transcriptional regulator, contains N-terminal RHH domain	678974	679126	153	350	285	793	900	1521	381	1285	1726.97	972.926	2101.88	2888.11	3451.08	1088.69	2430.77	10.8957	-0.101308	not_regulated	10.7921	-1.36606	2fold lower with butanol	11.125	-0.44914	not_regulated	10.5629	0.900049	not_regulated	10.4818	1.12275	2fold higher in 1% butanol	10.3401	-1.20985	2fold lower with butanol	11.6244	0.201704	not_regulated	10.5629	0.900049	not_regulated
Saci_0845	Saci_0845	S	Uncharacterized protein	679989	680318	330	249	491.5	737	424	523.5	670.5	1626	570.288	776.779	905.777	631.619	551.396	887.285	1425.83	9.48928	0.282717	not_regulated	9.54808	0.531817	not_regulated	9.22923	0.145382	not_regulated	9.80813	-0.0192842	not_regulated	9.71219	0.233126	not_regulated	9.37845	0.0638043	not_regulated	9.20493	-0.251185	not_regulated	9.80813	-0.0192842	not_regulated
Saci_0855	Saci_0855	S	Zn-ribbon protein	686222	686431	210	137.5	358.5	196.5	320	249	141	295	496.476	891.015	380.914	749.663	413.002	294.849	407.63	8.76445	-0.767009	not_regulated	8.87697	-1.30479	2fold lower with butanol	9.25284	-0.301771	not_regulated	8.38858	0.320444	not_regulated	9.18631	-1.21451	2fold lower in 1% butanol	9.37744	0.461715	not_regulated	9.12005	-0.915311	not_regulated	8.38858	0.320444	not_regulated
Saci_0942	yiiE	V	CopG/MetJ, RHH domain containing DNA-binding protein, often an antitoxin in Type II toxin-antitoxin systems	754991	754815	177	986	768	1325	3422	4052	1141	3968	4197.7	2261.3	3034.23	9484.49	7943.93	2813.35	6484.88	11.8013	-0.853017	not_regulated	12.3347	-1.71181	2fold lower with butanol	12.6234	-0.883223	not_regulated	11.5126	0.0600005	not_regulated	11.355	0.435654	not_regulated	11.5892	-1.27446	2fold lower with butanol	13.0835	-0.310937	not_regulated	11.5126	0.0600005	not_regulated
Saci_1056	CopJ	V	Antitoxin, CopJ/RHH family	858351	858545	195	306	266	181	934	671	57	379	1185.15	712.659	378.021	2351.57	1195.55	129.695	563.563	9.38658	-2.03328	4fold lower with butanol	9.10919	-4.13895	4fold lower with butanol	10.7051	-0.695811	not_regulated	7.79065	1.4943	2fold higher in biofilm	9.0197	-0.903272	not_regulated	9.84396	-1.11579	2fold lower with butanol	10.7114	-1.03117	2fold lower with butanol	7.79065	1.4943	2fold higher in Biofilm
Saci_1074	Saci_1074	S	uncharacterized membrane protein	877167	876844	324	48039	27180	874	18590	10311	1333	358	111616	43664.2	1093.81	28140.9	11041.5	1795.32	320.437	13.4317	-7.05779	4fold lower with butanol	12.7952	-3.92888	4fold lower with butanol	15.7743	2.28055	4fold higher in biofilm	10.4526	-0.763921	not_regulated	12.7547	-5.30754	4fold lower in 1% butanol	16.0912	-1.73603	2fold lower with butanol	14.1055	-1.40495	2fold lower with butanol	10.4526	-0.763921	not_regulated
Saci_1079	tdh	E	Threonine dehydrogenase or related Zn-dependent dehydrogenase	880693	881787	1095	245	590	1436	680	1087	1399	3323	169.118	280.917	531.522	305.009	344.704	557.5	877.891	8.22793	1.26735	2fold higher with butanol	8.68777	0.911593	not_regulated	7.8273	-0.55808	not_regulated	9.08841	-0.117884	not_regulated	8.59399	0.931459	not_regulated	7.76794	0.350109	not_regulated	8.34096	0.121286	not_regulated	9.08841	-0.117884	not_regulated
Saci_1124	CopG	V	CopG/RHH family DNA binding protein	928605	928964	360	46	109	27	65	67	41	6	98.2796	159.036	31.5017	89.9128	65.5297	50.8719	5.62328	5.79809	-2.02621	4fold lower with butanol	6.07963	-0.780184	not_regulated	6.55464	0.421111	not_regulated	5.32308	-0.74048	not_regulated	6.14528	-2.32438	4fold lower in 1% butanol	6.96601	0.31238	not_regulated	6.26227	-0.511597	not_regulated	5.32308	-0.74048	not_regulated
Saci_1125	bcp	O	peroxiredoxin	929751	929275	477	2137	4707	11944	3943	4134	18839	3257	3374.09	5137.16	10142.5	4055.07	3007.38	17222.4	1975.27	12.5142	1.2031	2fold higher with butanol	13.0288	2.12796	4fold higher with butanol	11.8529	0.0275188	not_regulated	13.6901	-0.81291	not_regulated	12.8174	0.992849	not_regulated	12.0235	0.224461	not_regulated	11.7699	-0.486438	not_regulated	13.6901	-0.81291	not_regulated
Saci_1168	alaX	J	Ser-tRNA(Ala) deacylase AlaX (editing enzyme)	984524	984081	444	237	657	707	406	585	725	245	403.517	771.344	645.846	449.564	457.875	712.992	160.231	8.99577	0.293812	not_regulated	9.14506	0.706833	not_regulated	8.73443	0.136849	not_regulated	9.40639	-0.191738	not_regulated	9.46314	-0.244709	not_regulated	9.12386	0.552735	not_regulated	8.8256	-0.0287935	not_regulated	9.40639	-0.191738	not_regulated
Saci_1169	trxB	O	thioredoxin reductase	985579	984596	984	135	1315	2007	155	1630	1445	37	104.043	696.091	826.509	77.7517	575.03	640.773	11.1682	8.19596	2.6051	4fold higher with butanol	7.80224	3.08434	4fold higher with butanol	6.49092	0.712977	not_regulated	9.50728	0.318174	not_regulated	9.56701	0.259229	not_regulated	8.07208	2.36009	4fold higher with butanol	7.72415	2.83147	4fold higher with butanol	9.50728	0.318174	not_regulated
Saci_1171	arnR1	K	Predicted transcriptional regulator (ArnR1)	987087	987896	810	321	743	253	575	627	155	560	299.253	478.072	127.007	348.753	268.972	83.979	200.296	7.60699	-1.62121	2fold lower with butanol	7.41901	-2.01263	4fold lower with butanol	8.33564	0.0719083	not_regulated	6.69036	0.547765	not_regulated	7.94492	-1.90085	2fold lower in 1% butanol	8.56315	0.293851	not_regulated	8.25869	-0.42997	not_regulated	6.69036	0.547765	not_regulated
Saci_1172	flaJ	N	Archaellum assembly protein J, TadC family	989377	987941	1437	120	203.5	109.5	252	296.5	61	185	63.3865	74.0699	31.1447	86.3464	71.8227	18.8133	37.4326	5.47351	-1.40994	2fold lower with butanol	5.33287	-2.1569	4fold lower with butanol	6.20908	-0.153214	not_regulated	4.5973	0.678189	not_regulated	5.58587	-1.23843	2fold lower in 1% butanol	6.09846	-0.157297	not_regulated	6.29922	-0.320913	not_regulated	4.5973	0.678189	not_regulated
Saci_1173	flaI	N	ATPase involved in archaellum/pili biosynthesis	990902	989361	1542	123	204.5	59.5	281	264.5	77	817	60.5348	69.3638	15.8909	89.6902	59.7327	22.0567	153.413	4.95491	-2.31431	4fold lower with butanol	5.47501	-1.98226	2fold lower with butanol	6.20329	-0.274439	not_regulated	4.22664	-0.522057	not_regulated	5.05312	-2.1145	4fold lower in 1% butanol	6.0179	-0.185593	not_regulated	6.19366	-0.641649	not_regulated	4.22664	-0.522057	not_regulated
Saci_1174	flaH	N	ATPase involved in biogenesis of archaellum	991592	990906	687	24	57	6	95	94.5	27	300	27.3937	43.9417	4.12686	68.5322	48.2257	17.7718	126.708	3.41041	-3.11548	4fold lower with butanol	5.12512	-1.90571	2fold lower with butanol	5.43724	-1.03019	2fold lower in biofilm	3.09828	-2.15552	4fold lower in biofilm	3.75128	-3.401	4fold lower in 1% butanol	5.11665	0.299734	not_regulated	5.84522	-0.562199	not_regulated	3.09828	-2.15552	4fold lower in Biofilm
Saci_1175	flaF	N	Archaellum protein F, archaellin of FlaG/FlaF family	992083	991589	495	53	86	39	149	163.5	21	252	82.1214	91.4786	32.7291	148.616	115.29	19.3798	147.812	5.69609	-1.71194	2fold lower with butanol	5.74596	-2.89749	4fold lower with butanol	6.78757	-0.563015	not_regulated	4.65449	0.706979	not_regulated	5.77393	-1.47139	2fold lower in 1% butanol	6.43752	-0.226335	not_regulated	7.03229	-0.42154	not_regulated	4.65449	0.706979	not_regulated
Saci_1176	flaG	N	Archaellum protein G, archaellin of FlaG/FlaF family	992549	992085	465	74.5	134	27	220	220.5	21.5	335	122.226	151.108	24.3884	233.088	165.254	21.0989	208.968	5.77076	-2.71003	4fold lower with butanol	6.13191	-3.42416	4fold lower with butanol	7.39907	-0.638581	not_regulated	4.50361	0.159984	not_regulated	5.92378	-2.61983	4fold lower in 1% butanol	7.08642	-0.0759804	not_regulated	7.61664	-0.551405	not_regulated	4.50361	0.159984	not_regulated
Saci_1177	flaX	N	Component of archaellum, FlaD/E family	993294	992542	753	123.5	221	59	328	299.5	50.5	1008	124.464	153.449	32.2727	214.28	138.446	29.8225	387.516	5.98591	-2.33209	4fold lower with butanol	6.32084	-2.80355	4fold lower with butanol	7.35147	-0.491025	not_regulated	4.95528	0.0648725	not_regulated	6.13693	-2.2379	4fold lower in 1% butanol	7.1106	-0.0799774	not_regulated	7.42827	-0.685388	not_regulated	4.95528	0.0648725	not_regulated
Saci_1178	flaB	N	Archaeal flagellins	994284	993370	915	2063	2376	722	7048	4075	652	18806	1698.07	1352.11	320.034	3778.22	1545.41	311.188	5944.18	9.52588	-2.79235	4fold lower with butanol	10.0826	-3.56037	4fold lower with butanol	11.3066	-0.861059	not_regulated	8.30186	-0.00860492	not_regulated	9.36154	-2.06745	4fold lower in 1% butanol	10.5653	-0.710692	not_regulated	11.2386	-1.34493	2fold lower with butanol	8.30186	-0.00860492	not_regulated
Saci_1181	arnS	R	Membrane associated serine/threonine protein kinase (ArnS)	996022	997893	1872	239	696	254	533	810	170	270	96.5102	193.79	55.1713	139.899	150.296	39.831	41.8656	6.18923	-1.19151	2fold lower with butanol	6.22203	-1.77095	2fold lower with butanol	6.86043	-0.242889	not_regulated	5.55083	0.420983	not_regulated	6.6921	-1.80103	2fold lower in 1% butanol	7.09548	0.623733	not_regulated	7.17995	0.0481968	not_regulated	5.55083	0.420983	not_regulated
Saci_1193	sps1	R	Membrane associated serine/threonine protein kinase (ArnC)	1013611	1011620	1992	130	287	741	771	1297	1059	4434	49.5051	75.2504	150.867	190.068	226.057	232.032	643.87	6.43332	1.22288	2fold higher with butanol	7.71427	0.329284	not_regulated	6.59994	-1.64812	2fold lower in biofilm	7.54765	-0.670091	not_regulated	6.73538	1.01498	2fold higher in 1% butanol	5.93157	0.222111	not_regulated	7.69545	0.194952	not_regulated	7.54765	-0.670091	not_regulated
Saci_1208	frnE	Q	Predicted dithiol-disulfide isomerase involved in polyketide biosynthesis	1027921	1027214	708	244	324	510	432	527	477	493	260.496	238.922	292.325	299.94	258.721	294.392	201.784	8.10827	-0.218434	not_regulated	8.21506	0.0145363	not_regulated	8.12682	0.0893312	not_regulated	8.19651	-0.0592049	not_regulated	8.04591	0.302512	not_regulated	7.96276	-0.506733	not_regulated	8.12189	-0.268494	not_regulated	8.19651	-0.0592049	not_regulated
Saci_1209	Saci_1209	K	Transcriptional regulator, contains HTH domain	1029005	1027923	1083	1015	1341	1093	1689	1982	1021	3831	706.209	644.955	409.136	765.312	635.223	411.485	1023.27	9.07019	-1.17226	2fold lower with butanol	9.1323	-0.853735	not_regulated	9.52193	0.176794	not_regulated	8.68057	-0.0573	not_regulated	9.00475	-0.645143	not_regulated	9.3985	-0.512907	not_regulated	9.44551	-0.324004	not_regulated	8.68057	-0.0573	not_regulated
Saci_1223	AbfR2	K	Transcriptional regulator, contains HTH domain (AbfR2)	1041456	1041827	372	5092	11738	4261	8870	9595	10536	29747	10306.2	16424.6	4640.33	11695.3	8949.09	12351.1	23126.4	12.7556	-1.53596	2fold lower with butanol	13.553	0.120188	not_regulated	13.4224	0.110335	not_regulated	12.8862	-1.46138	2fold lower in biofilm	13.0918	-1.81208	2fold lower in 1% butanol	13.6674	0.290331	not_regulated	13.3206	-0.441329	not_regulated	12.8862	-1.46138	2fold lower in Biofilm
Saci_1243	Saci_1243	S	Uncharacterized protein	1058398	1057796	603	134	241	447	244	347	339	467	168.533	208.883	300.912	199.264	200.214	245.863	224.451	7.81504	0.451563	not_regulated	7.79012	0.344646	not_regulated	7.51771	0.0510941	not_regulated	8.08745	0.242446	not_regulated	7.96988	0.538121	not_regulated	7.55172	-0.0723436	not_regulated	7.64197	-0.0483598	not_regulated	8.08745	0.242446	not_regulated
Saci_1250	sga1	G	Glycosyl hydrolase family 15	1063958	1065688	1731	278	469	545	445	697	472	781	121.332	141.321	127.754	126.362	139.891	119.15	130.648	6.96002	-0.31034	not_regulated	6.93903	-0.0433108	not_regulated	6.95212	0.234138	not_regulated	6.94693	0.0515432	not_regulated	7.07003	-0.134131	not_regulated	7.03282	-0.161996	not_regulated	7.05479	0.0915179	not_regulated	6.94693	0.0515432	not_regulated
Saci_1261	thrS	J	Threonyl-tRNA synthetase	1074497	1072839	1659	489	986	1562	1331	1813.5	1510	2384.5	222.34	309.654	381.585	393.766	379.439	397.145	415.841	8.18624	0.394488	not_regulated	8.62736	0.0538023	not_regulated	8.20891	-0.531824	not_regulated	8.60469	-0.106703	not_regulated	8.42519	0.312825	not_regulated	8.03557	0.0958771	not_regulated	8.59446	-0.108687	not_regulated	8.60469	-0.106703	not_regulated
Saci_1306	pyrH	F	Uridylate kinase	1113512	1112829	684	297	577	603	440	729	533	474	327.965	439.822	357.651	316.201	370.253	340.421	200.831	8.4199	-0.25974	not_regulated	8.35794	0.147954	not_regulated	8.33105	0.34545	not_regulated	8.44679	0.0221912	not_regulated	8.63159	-0.286892	not_regulated	8.56909	0.0413659	not_regulated	8.41853	0.172452	not_regulated	8.44679	0.0221912	not_regulated
Saci_1308	fabG	I	Short-chain alcohol dehydrogenase	1114633	1113836	798	69	211	198	190	225	268	263.5	66.0333	138.273	101.002	117.385	98.2511	146.988	95.8554	6.35168	0.228366	not_regulated	7.03732	0.365926	not_regulated	6.46011	-0.537229	not_regulated	6.92889	-0.590355	not_regulated	6.88481	-0.441667	not_regulated	6.57825	0.684246	not_regulated	6.74675	-0.311915	not_regulated	6.92889	-0.590355	not_regulated
Saci_1366	Saci_1366	S	Uncharacterized protein	1167095	1167616	522	134	318	534	401.5	573	514	834.5	194.684	318.072	415.109	378.16	381.481	430.197	462.881	8.15117	0.707604	not_regulated	8.65585	0.227476	not_regulated	8.08392	-0.665113	not_regulated	8.7231	-0.100551	not_regulated	8.50528	0.395611	not_regulated	7.9591	0.326206	not_regulated	8.56916	-0.0426034	not_regulated	8.7231	-0.100551	not_regulated
Saci_1372	vps4	D	Cell division ATPase of the AAA+ class, ESCRT system component, CdvC	1173918	1172794	1125	273	441	1712	958	1394	1948	5998	183.344	204.491	616.714	418.068	430.183	755.423	1542.13	8.39343	1.3653	2fold higher with butanol	9.13437	0.895024	not_regulated	8.113	-0.896438	not_regulated	9.4148	-0.341727	not_regulated	8.47218	1.60404	2fold higher in 1% butanol	7.59715	-0.224521	not_regulated	8.7282	-0.014003	not_regulated	9.4148	-0.341727	not_regulated
Saci_1373	CdvB	D	Archaeal division protein CdvB, Snf7/Vps24/ESCRT-III family	1174706	1173921	786	218	337	1274	940	1654	1500	5488	209.744	223.82	657.002	587.148	730.478	832.701	2019.6	8.53612	1.26252	2fold higher with butanol	9.44962	0.54555	not_regulated	8.45503	-1.19235	2fold lower in biofilm	9.5307	-0.390944	not_regulated	8.58298	1.56503	2fold higher in 1% butanol	7.75934	-0.288299	not_regulated	9.35514	0.259899	not_regulated	9.5307	-0.390944	not_regulated
Saci_1374	CdvA	D	Archaeal division protein CdvA	1175440	1174724	717	157	252	536	576	989	580	3872	165.885	183.657	303.343	394.673	479.014	353.336	1562.15	7.80942	0.486022	not_regulated	8.54471	-0.11814	not_regulated	7.99927	-0.95773	not_regulated	8.35485	-0.269134	not_regulated	7.88284	0.735414	not_regulated	7.44745	-0.235178	not_regulated	8.76422	0.224192	not_regulated	8.35485	-0.269134	not_regulated
Saci_1416	CdvB2	D	Archaeal division protein CdvB2, Snf7/Vps24/ESCRT-III family	1208272	1208931	660	216	452	1396	1443	2281	3065	12327	247.505	357.24	857.297	1073.01	1199.51	2025.63	5401.85	8.84748	1.40759	2fold higher with butanol	10.5258	0.95818	not_regulated	9.00938	-1.82339	2fold lower in biofilm	10.3639	-1.28954	2fold lower in biofilm	9.1122	1.27438	2fold higher in 1% butanol	8.21603	0.147425	not_regulated	10.1478	0.105563	not_regulated	10.3639	-1.28954	2fold lower in Biofilm
Saci_1468	PDCD5	R	DNA-binding TFAR19-related protein, PDSD5 family	1250988	1250698	291	1256	3332	5864	1779	2407.5	5160.5	4865	3251.7	5961.39	8163.08	2999.9	2871.35	7734.18	4835.85	12.3309	0.943171	not_regulated	12.2339	1.40781	2fold higher with butanol	11.6088	0.409024	not_regulated	12.956	0.0288231	not_regulated	12.7682	0.464939	not_regulated	12.1042	0.492445	not_regulated	11.5191	-0.118408	not_regulated	12.956	0.0288231	not_regulated
Saci_1493	Saci_1493	N	Predicted component of type IV pili like system	1270248	1272275	2028	262	502	440	527	1394	223	596	97.6238	129.094	88.0743	127.687	238.637	48.1627	85.1334	6.53491	-0.53326	not_regulated	6.29316	-1.36515	2fold lower with butanol	6.80281	-0.0945587	not_regulated	6.02525	0.821762	not_regulated	6.73646	-0.540151	not_regulated	6.81072	0.0211043	not_regulated	7.44757	0.84699	not_regulated	6.02525	0.821762	not_regulated
Saci_1494	virB11	N	ATPase involved in archaellum/pili biosynthesis	1272319	1273728	1410	53	164	67.5	211	833.5	125	553	28.8299	60.9074	19.6766	73.739	205.324	38.9657	113.628	4.57395	-0.935831	not_regulated	5.74424	-0.878748	not_regulated	5.52692	-1.06212	2fold lower in biofilm	4.79127	-1.03477	2fold lower in biofilm	5.11348	-1.61866	2fold lower in 1% butanol	5.38902	0.697043	not_regulated	6.94306	1.42218	2fold higher with butanol	4.79127	-1.03477	2fold lower in Biofilm
Saci_1495	tadC	N	Pilus assembly protein TadC	1273709	1275175	1467	54	120	118.5	156	409.5	68	142	28.2228	42.93	32.9926	52.4868	97.0767	20.5093	28.1903	4.93143	-0.159469	not_regulated	5.03604	-1.3142	2fold lower with butanol	5.26634	-0.602345	not_regulated	4.70114	0.636825	not_regulated	5.23399	-0.368368	not_regulated	5.12135	0.223112	not_regulated	6.15747	0.831952	not_regulated	4.70114	0.636825	not_regulated
Saci_1588	Saci_1588	K	DNA-binding transcriptional regulator, Lrp family	1356297	1355830	468	196	914	761	364	665	1325	722	316.875	1017.61	659.459	382.496	493.697	1235.46	446.772	8.83646	0.672619	not_regulated	9.42507	1.73301	2fold higher with butanol	8.44354	0.0212156	not_regulated	9.81799	-0.954735	not_regulated	9.67805	-0.614352	not_regulated	9.14937	1.30118	2fold higher with butanol	8.76339	0.31296	not_regulated	9.81799	-0.954735	not_regulated
Saci_1601	cdvB	D	Archaeal division protein CdvB3, Snf7/Vps24/ESCRT-III family	1365031	1364522	510	234	307	401	303	468	315	466	346.869	314.33	319.253	292.337	319.032	270.177	264.814	8.3784	-0.504441	not_regulated	8.13462	-0.0722541	not_regulated	8.31487	0.539506	not_regulated	8.19816	0.191753	not_regulated	8.30735	0.033894	not_regulated	8.36719	-0.524122	not_regulated	8.25452	0.0708512	not_regulated	8.19816	0.191753	not_regulated
Saci_1633	caiD	I	Enoyl-CoA hydratase/carnithine racemase	1392121	1391348	774	191	424	379	394	481	413	1028	186.736	285.794	198.848	250.286	216.042	233.233	384.475	7.59019	-0.294083	not_regulated	7.91653	-0.0603292	not_regulated	7.75615	-0.12983	not_regulated	7.75058	-0.279149	not_regulated	7.89718	-0.511835	not_regulated	7.85184	0.231965	not_regulated	7.8613	-0.267485	not_regulated	7.75058	-0.279149	not_regulated
Saci_1753	Saci_1753	X	uncharacterized membrane protein, virus associated	1511477	1511761	285	8335	2824	319	4825	2788	943	2402	22018.1	5159.16	454.762	8304.68	3394.97	1444.3	2438.39	11.6277	-5.98219	4fold lower with butanol	11.7579	-2.48208	4fold lower with butanol	13.7231	1.69944	2fold higher in biofilm	9.66256	-1.71623	2fold lower in biofilm	10.5809	-3.49248	4fold lower in 1% butanol	13.3797	-2.4755	4fold lower with butanol	12.3744	-1.34575	2fold lower with butanol	9.66256	-1.71623	2fold lower in Biofilm
Saci_1764	dppD	E	ABC-type dipeptide/oligopeptide/nickel transport system, ATPase component	1524845	1525831	987	594	1145.5	1419.5	1318.5	1462	1047	3577	453.803	604.592	582.912	655.651	514.232	462.994	1048.38	9.00653	-0.0235387	not_regulated	9.10582	-0.46046	not_regulated	9.09135	-0.238113	not_regulated	9.02099	0.283243	not_regulated	9.21348	-0.0412087	not_regulated	9.03287	0.0318835	not_regulated	9.18153	-0.405727	not_regulated	9.02099	0.283243	not_regulated
Saci_1812	Saci_1812	V	RHH/CopG DNA binding protein	1580688	1580921	234	160	185	143.5	328.5	103.5	110.5	99.5	517.938	413.716	250.11	690.589	154.929	207.773	124.206	8.49153	-1.43497	2fold lower with butanol	8.56528	-1.69134	2fold lower with butanol	9.22416	-0.122301	not_regulated	7.83264	0.218508	not_regulated	8.32946	-0.714604	not_regulated	8.85457	-0.706149	not_regulated	8.35357	-2.21144	4fold lower with butanol	7.83264	0.218508	not_regulated
Saci_1823	trxA	O	thioredoxin	1590493	1590068	426	215	1495	1357	254	1362	1823	61	381.691	1827.79	1291.13	293.569	1109.99	1867.01	42.0897	9.45534	1.3734	2fold higher with butanol	9.53204	2.71043	4fold higher with butanol	8.38691	0.671451	not_regulated	10.6005	-0.58114	not_regulated	10.5852	-0.489998	not_regulated	9.70608	1.87762	2fold higher with butanol	9.15694	1.86355	2fold higher with butanol	10.6005	-0.58114	not_regulated
Saci_1846	Saci_1846	E	Thermopsin-like protease	1616359	1613165	3195	219	301	142	286	408	112	146	51.8346	49.1973	18.1278	44.0546	44.4104	15.4219	13.3058	4.93799	-1.90046	2fold lower with butanol	4.70407	-1.47284	2fold lower with butanol	5.57853	0.527369	not_regulated	4.06352	0.184175	not_regulated	4.90032	-1.4289	2fold lower in 1% butanol	5.65818	-0.457346	not_regulated	5.46702	-0.0436153	not_regulated	4.06352	0.184175	not_regulated
Saci_1859	cbsB	C	Cytochrome b558/566, subunit B	1634446	1635378	933	3223.5	3160	600	2830	3680.5	349	702.5	2601.65	1763.39	260.899	1488.12	1368.91	163.575	218.06	9.68628	-3.70261	4fold lower with butanol	8.94654	-3.14399	4fold lower with butanol	10.9422	1.09868	2fold higher in biofilm	7.69058	0.624492	not_regulated	9.40574	-2.74532	4fold lower in 1% butanol	11.0647	-0.943086	not_regulated	10.479	-0.175683	not_regulated	7.69058	0.624492	not_regulated
Saci_1860	soxL2	C	Rieske Fe-S protein	1635417	1636394	978	2922	4586	2241	2790	3880	2325	3270	2249.87	2441.15	928.486	1399.59	1376.69	1037.06	967.243	10.4972	-1.66164	2fold lower with butanol	10.2345	-0.391038	not_regulated	10.7932	0.977584	not_regulated	9.93851	-0.208582	not_regulated	10.556	-1.38314	2fold lower in 1% butanol	11.1945	-0.26429	not_regulated	10.4389	-0.0790191	not_regulated	9.93851	-0.208582	not_regulated
Saci_1861	soxC	C	Cytochrome b subunit of the bc complex	1636425	1638038	1614	5580	5906	3538	6061	6882	2792	4829	2603.01	1904.89	888.088	1842.01	1479.47	754.568	865.441	10.5703	-1.93616	2fold lower with butanol	10.2033	-1.24609	2fold lower with butanol	11.0965	0.791646	not_regulated	9.67703	0.186009	not_regulated	10.345	-1.08945	2fold lower in 1% butanol	11.1207	-0.832489	not_regulated	10.689	-0.371422	not_regulated	9.67703	0.186009	not_regulated
Saci_1862	hmoA	H	Heme-degrading monooxygenase HmoA and related ABM domain proteins	1638061	1638354	294	372	569	319	411	573	406	654	955.057	1009.1	440.84	687.274	677.324	603.64	644.299	9.34178	-1.50008	2fold lower with butanol	9.33114	-0.145723	not_regulated	9.66209	0.767448	not_regulated	9.01083	-0.502474	not_regulated	9.38148	-1.18326	2fold lower in 1% butanol	9.93915	-0.302605	not_regulated	9.41422	-0.076259	not_regulated	9.01083	-0.502474	not_regulated
Saci_1864	cas6	V	CRISPR-Cas system related protein, RAMP superfamily Cas6 group	1640214	1639369	846	292	444	748	468	469	430	673	260.714	273.776	358.583	271.883	192.734	222.146	230.4	8.25625	0.0750891	not_regulated	7.9411	-0.250007	not_regulated	8.05659	0.232229	not_regulated	8.14076	0.64176	not_regulated	8.29151	0.400789	not_regulated	8.06159	-0.311487	not_regulated	7.83866	-0.551593	not_regulated	8.14076	0.64176	not_regulated
Saci_1872	cas3d	V	CRISPR-Cas system related helicase, Cas3 (C-terminal HD nuclease domain)	1661693	1659678	2016	139	389	358	397	697	481	1969	52.2764	100.688	72.1245	96.8217	120.115	104.253	282.598	5.94025	0.0795811	not_regulated	6.6506	0.148157	not_regulated	6.15267	-0.596425	not_regulated	6.43818	-0.580567	not_regulated	6.41309	-0.469861	not_regulated	6.18092	0.563656	not_regulated	6.75276	0.255793	not_regulated	6.43818	-0.580567	not_regulated
Saci_1873	csc1g5	V	CRISPR associated protein, RAMP family Cas5 group	1662571	1661804	768	101.5	199	209	274	377	235.5	1059	100.469	135.542	110.748	175.611	170.751	134.277	399.152	6.72087	-0.244211	not_regulated	7.26265	-0.345699	not_regulated	7.05342	-0.512891	not_regulated	6.9301	-0.326968	not_regulated	6.93687	-0.279982	not_regulated	6.8666	0.0499848	not_regulated	7.43599	-0.0957108	not_regulated	6.9301	-0.326968	not_regulated
Saci_1874	csc2g7	V	CRISPR-Cas system related protein, RAMP superfamily Cas7 group	1663613	1662558	1056	91	286	269.5	291	503.5	282.5	2060	65.5831	141.457	103.749	135.612	165.741	117.063	564.427	6.3661	0.276947	not_regulated	6.97724	-0.170727	not_regulated	6.5593	-0.755346	not_regulated	6.78405	-0.223238	not_regulated	6.92058	-0.435793	not_regulated	6.58973	0.726954	not_regulated	7.22806	0.234221	not_regulated	6.78405	-0.223238	not_regulated
Saci_1875	cas10d	V	CRISPR associated protein Cas10d, large subunit of Type I-D system effector complex, contains HD family nuclease	1666198	1663610	2589	859.5	1774	1268.5	2249	3357.5	1292	5709	250.2	356.839	198.6	426.217	450.034	217.77	637.82	7.80033	-0.717963	not_regulated	8.25105	-0.92731	not_regulated	8.35119	-0.475761	not_regulated	7.70019	-0.181979	not_regulated	8.05642	-0.83393	not_regulated	8.22303	0.130181	not_regulated	8.77467	0.0232266	not_regulated	7.70019	-0.181979	not_regulated
Saci_1876	csa3	VK	CRISPR-Cas associated transcriptional regulator, contains CARF and HTH domain	1666289	1666954	666	142	406	147.5	247	499.5	198	343.5	161.633	318.072	90.309	182.624	260.712	130.29	149.592	6.91669	-1.22453	2fold lower with butanol	7.26916	-0.445679	not_regulated	7.42465	0.116591	not_regulated	6.76119	-0.577823	not_regulated	7.405	-1.80494	2fold lower in 1% butanol	7.82489	0.594622	not_regulated	7.76952	0.458365	not_regulated	6.76119	-0.577823	not_regulated
Saci_1877	cas6	V	CRISPR-Cas system related protein, RAMP superfamily Cas6 group	1666935	1667798	864	59	102	48.5	114	139.5	69	323.5	52.2764	62.0482	23.2044	65.2776	56.415	35.3277	108.616	5.12221	-1.55651	2fold lower with butanol	5.58562	-0.844314	not_regulated	5.8683	-0.027683	not_regulated	4.83953	-0.655444	not_regulated	5.24582	-1.40752	2fold lower in 1% butanol	5.8317	-0.134781	not_regulated	5.92326	-0.265729	not_regulated	4.83953	-0.655444	not_regulated
Saci_1879	cas2	V	CRISPR-associated protein Cas2	1668306	1668596	291	82	146.5	101.5	119	116.5	121.5	134.5	214.71	263.818	142.662	202.241	140.08	183.558	134.66	7.45135	-0.974535	not_regulated	7.59001	-0.0983599	not_regulated	7.70309	0.379065	not_regulated	7.33828	-0.412675	not_regulated	7.59993	-0.875462	not_regulated	7.89482	-0.0848596	not_regulated	7.39502	-0.585039	not_regulated	7.33828	-0.412675	not_regulated
Saci_1880	cas4	V	CRISPR-associated protein Cas4	1668577	1669086	510	31	124.5	81.5	80	83.5	61.5	197.5	47.2332	128.079	65.5183	77.8924	57.4802	53.4369	112.56	5.79778	0.0873463	not_regulated	6.01159	-0.502173	not_regulated	5.92257	-0.428934	not_regulated	5.88679	0.24502	not_regulated	6.51736	-0.955592	not_regulated	6.28131	1.05715	2fold higher with butanol	6.0642	-0.493636	not_regulated	5.88679	0.24502	not_regulated
Saci_1881	cas1	V	CRISPR-associated protein Cas1	1670740	1669823	918	119	217	99	212	194	162	449	98.4026	123.6	44.1201	113.793	73.6926	77.4241	141.763	6.04199	-1.54201	2fold lower with butanol	6.55249	-0.514089	not_regulated	6.72545	0.0830974	not_regulated	5.86904	-0.86039	not_regulated	6.20645	-1.4747	2fold lower in 1% butanol	6.78508	-0.0530976	not_regulated	6.51686	-0.682045	not_regulated	5.86904	-0.86039	not_regulated
Saci_1893	csm3g7	V	CRISPR-Cas system related protein, RAMP superfamily Cas7 group	1687155	1688339	1185	85	188	156.5	147	189	135	710.5	54.6321	83.0135	53.8321	61.2525	55.6246	50.044	173.64	5.76104	-0.406033	not_regulated	5.79091	-0.250098	not_regulated	5.85419	0.127728	not_regulated	5.69776	0.0562276	not_regulated	6.06283	-0.613406	not_regulated	6.07348	0.221586	not_regulated	5.86717	-0.194263	not_regulated	5.69776	0.0562276	not_regulated
Saci_1896	cmr6g7	V	CRISPR-Cas system related protein, RAMP superfamily Cas7 group	1688650	1689336	687	61	145	67.5	112.5	105	66.5	234.5	67.9365	110.612	40.3843	81.0251	53.528	42.8428	99.1352	5.71092	-1.13514	2fold lower with butanol	5.88064	-0.87784	not_regulated	6.21321	0.0385643	not_regulated	5.37835	-0.134301	not_regulated	6.06254	-1.44216	2fold lower in 1% butanol	6.43774	0.321237	not_regulated	6.04126	-0.653293	not_regulated	5.37835	-0.134301	not_regulated
Saci_1897	Saci_1897	V	CRISPR associated protein, possible subunit of Type III-A effector complex	1689705	1689322	384	60.5	116	34.5	49	68	58	182.5	120.562	158.584	37.4435	63.8586	62.3375	66.9965	138.197	6.07014	-2.07174	4fold lower with butanol	6.03141	0.11068	not_regulated	6.45522	1.20957	2fold higher in biofilm	5.64633	-0.888414	not_regulated	6.26787	-2.07099	4fold lower in 1% butanol	7.11137	0.0134589	not_regulated	5.97942	-0.0899971	not_regulated	5.64633	-0.888414	not_regulated
Saci_1898	Saci_1898	V	CRISPR associated protein, Csm4g5-like subunit of effector complex	1690427	1689690	738	171.5	230	95.5	124.5	153.5	126.5	395.5	175.955	162.915	52.9602	83.4003	72.628	75.3329	155.375	6.59295	-2.11697	4fold lower with butanol	6.3086	-0.105297	not_regulated	6.92052	1.36983	2fold higher in biofilm	5.98102	-0.557414	not_regulated	6.53741	-1.60966	2fold lower in 1% butanol	7.40352	-0.493095	not_regulated	6.28222	-0.254746	not_regulated	5.98102	-0.557414	not_regulated
Saci_1899	Saci_1899	V	CRISPR associated protein, Cas10-like subunit Type III-A effector complex	1693081	1690424	2658	768	1328	306	713.5	798.5	354.5	1108	217.791	260.241	46.7802	131.834	104.351	58.3198	120.662	6.65731	-2.60372	4fold lower with butanol	6.45425	-1.13519	2fold lower with butanol	7.40469	1.01697	2fold higher in biofilm	5.70687	-0.367128	not_regulated	6.78576	-2.4644	4fold lower in 1% butanol	7.89525	-0.125106	not_regulated	6.87394	-0.392501	not_regulated	5.70687	-0.367128	not_regulated
Saci_1914	rfaG	M	Glycosyltransferase	1715286	1716353	1068	268	274	178	353	342	166	226	189.605	134.019	67.8829	162.559	111.418	68.183	61.4679	6.82591	-1.86662	2fold lower with butanol	6.71808	-1.21201	2fold lower with butanol	7.45584	0.514773	not_regulated	6.08816	-0.0554061	not_regulated	6.57564	-0.969843	not_regulated	7.31657	-0.882566	not_regulated	7.07233	-0.600206	not_regulated	6.08816	-0.0554061	not_regulated
Saci_1915	Saci_1915	M	Glycosyl transferase family 2	1717402	1716446	957	73	100	80	152	162	79	342	58.2087	54.9307	34.2809	78.4079	59.0891	36.451	103.652	5.48125	-1.14858	2fold lower with butanol	5.74041	-1.06357	2fold lower with butanol	6.07804	-0.137018	not_regulated	5.14361	-0.137596	not_regulated	5.43944	-0.668733	not_regulated	5.82135	-0.465633	not_regulated	6.08887	-0.463325	not_regulated	5.14361	-0.137596	not_regulated
Saci_1923	aglL	M	Glycosyltransferase	1732671	1733780	1110	131	146	154	215	216	198	393	89.5198	68.9287	56.5571	95.4358	67.8217	78.1738	102.652	6.15289	-1.04725	2fold lower with butanol	6.43254	-0.24637	not_regulated	6.5303	0.200423	not_regulated	6.05513	-0.516018	not_regulated	5.96433	-0.273919	not_regulated	6.29558	-0.759113	not_regulated	6.33007	-0.548002	not_regulated	6.05513	-0.516018	not_regulated
Saci_1926	Saci_1926	M	Glycosyl transferase family 2	1738394	1737837	558	1	23	8	13	18	10	9	2.69814	22.3863	6.53262	12.3048	11.8128	8.59587	5.18274	2.06981	0.890949	not_regulated	3.3624	-0.476031	not_regulated	2.52656	-1.89644	2fold lower in biofilm	2.90565	-0.445024	not_regulated	3.5961	-1.76541	2fold lower in 1% butanol	2.95825	2.67057	4fold higher with butanol	3.59171	-0.114093	not_regulated	2.90565	-0.445024	not_regulated
Saci_1928	csa3	V	Minimal nucleotide transferase MNT, antitoxin of HEPN-MNT system	1739123	1739647	525	98.5	286.5	587.5	208.5	343	570	344.5	142.67	285.026	454.011	195.706	227.316	474.251	190.319	7.99156	1.2853	2fold higher with butanol	8.25103	1.31843	2fold higher with butanol	7.38454	-0.163265	not_regulated	8.85804	-0.111966	not_regulated	8.49076	0.683109	not_regulated	7.65574	0.616402	not_regulated	7.72055	0.160793	not_regulated	8.85804	-0.111966	not_regulated
Saci_1932	Saci_1932	V	RHH/copG family antitoxin	1743625	1743440	186	81	122	66	102	43	43	68	331.871	344.189	145.895	271.584	82.0676	103.15	107.283	7.78163	-1.57044	2fold lower with butanol	7.38693	-1.35518	2fold lower with butanol	8.22987	0.581968	not_regulated	6.9387	0.45114	not_regulated	7.80792	-1.2268	2fold lower in 1% butanol	8.40077	-0.329429	not_regulated	7.222	-1.78173	2fold lower with butanol	6.9387	0.45114	not_regulated
Saci_1936	Saci_1936	V	RHH/CopG DNA binding protein	1747993	1748289	297	242	364	204	404.5	291.5	169	349.5	615.911	639.649	279.561	669.599	341.666	249.588	341.291	8.6968	-1.52431	2fold lower with butanol	8.67528	-1.38227	2fold lower with butanol	9.32687	0.172171	not_regulated	8.04521	0.114572	not_regulated	8.72408	-1.18264	2fold lower in 1% butanol	9.29386	-0.327451	not_regulated	8.9018	-1.02593	2fold lower with butanol	8.04521	0.114572	not_regulated
Saci_1947	Saci_1947	V	RHH/CopG DNA binding protein	1759516	1759740	225	35	71	59	74	33	37	48	120.445	166.554	108.006	163.478	52.4238	73.6431	62.9807	6.8336	-0.54201	not_regulated	6.77772	-1.109	2fold lower with butanol	7.13259	-0.147977	not_regulated	6.47872	0.503446	not_regulated	7.06741	-0.613406	not_regulated	7.14604	0.0856087	not_regulated	6.53255	-1.69602	2fold lower with butanol	6.47872	0.503446	not_regulated
Saci_1952	Saci_1952	V	CopG/RHH family DNA binding protein, antitoxin	1765335	1765583	249	63.5	91.5	102.5	86	55.5	35	39.5	194.997	193.352	168.353	171.356	78.7192	63.0426	47.0381	7.50133	-0.596716	not_regulated	6.69956	-1.40113	2fold lower with butanol	7.51408	0.4792	not_regulated	6.6868	1.36804	2fold higher in biofilm	7.49521	-0.188266	not_regulated	7.6012	-0.394237	not_regulated	6.85975	-1.17743	2fold lower with butanol	6.6868	1.36804	2fold higher in Biofilm
Saci_1980	Saci_1980	V	RHH/CopG DNA binding protein	1795356	1795592	237	83	188.5	110.5	200	117	86	153	266.808	416.166	190.548	415.937	172.729	160.067	187.917	7.81684	-0.870393	not_regulated	8.01138	-1.33622	2fold lower with butanol	8.37994	-0.347818	not_regulated	7.44827	0.202439	not_regulated	8.13751	-1.11553	2fold lower in 1% butanol	8.38034	0.259345	not_regulated	8.0663	-1.32307	2fold lower with butanol	7.44827	0.202439	not_regulated
Saci_1992	csa3	K	CRISPR-Cas associated transcriptional regulator, contains HTH domain, lacking CARF domain	1810347	1809967	381	14	16	3	13	13	2	4	29.637	23.2236	4.2522	18.0212	12.7478	3.43342	3.79524	3.48877	-3.18587	4fold lower with butanol	2.97564	-2.3505	4fold lower with butanol	4.53047	1.01045	2fold higher in biofilm	1.93393	0.25952	low_Avalue	3.31286	-2.43783	4fold lower in 1% butanol	4.71342	-0.733819	not_regulated	3.9219	-0.554665	not_regulated	1.93393	0.25952	low_avalue
Saci_2003	Saci_2003	V	CopG/RHH family DNA binding protein, antitoxin	1817742	1817476	267	37	47	32	58	44	45	57	107.137	93.5697	50.0589	108.373	58.47	75.1238	62.8218	6.19444	-1.48251	2fold lower with butanol	6.49553	-0.487188	not_regulated	6.75159	0.276201	not_regulated	5.93838	-0.634685	not_regulated	6.09676	-0.89094	not_regulated	6.64564	-0.577356	not_regulated	6.31474	-0.945455	not_regulated	5.93838	-0.634685	not_regulated
Saci_2008	cas6	V	CRISPR-Cas system related protein, RAMP superfamily Cas6 group	1822534	1821722	813	127	197	36	193	207	77	191	118.519	126.759	18.4327	117.028	88.7574	41.8346	68.2974	5.54659	-3.06952	4fold lower with butanol	6.12867	-1.44262	2fold lower with butanol	6.87984	0.311004	not_regulated	4.79541	-1.23147	2fold lower in biofilm	5.59507	-2.77027	4fold lower in 1% butanol	6.93746	-0.285035	not_regulated	6.67126	-0.454139	not_regulated	4.79541	-1.23147	2fold lower in Biofilm
Saci_2010	cas2	V	CRISPR-associated protein Cas2	1824703	1824407	297	40	177	27	72	100	42	61	103.919	311.938	38.1839	120.544	117.977	63.1311	60.3711	5.9771	-1.82917	2fold lower with butanol	6.44685	-0.891667	not_regulated	6.80637	0.0786439	not_regulated	5.61759	-0.774427	not_regulated	6.77001	-3.01875	4fold lower in 1% butanol	7.49222	1.20379	2fold higher with butanol	6.89789	-0.0862785	not_regulated	5.61759	-0.774427	not_regulated
Saci_2011	cas1	V	CRISPR-associated protein Cas1	1825615	1824710	906	167	464	154	243	261	165	386	139.588	267.135	69.2919	132.081	100.324	79.8934	123.531	6.61982	-1.39517	2fold lower with butanol	6.68264	-0.683805	not_regulated	7.08516	0.372497	not_regulated	6.21731	-0.254433	not_regulated	7.08802	-1.93533	2fold lower in 1% butanol	7.59323	0.554378	not_regulated	6.8469	-0.45198	not_regulated	6.21731	-0.254433	not_regulated
Saci_2012	cas4	V	CRISPR-associated protein Cas4	1827473	1827072	402	50	60	80	77	115	51	35	95.5019	78.9786	81.6089	95.1588	100.107	56.4038	25.8982	6.46406	-0.611551	not_regulated	6.19499	-0.71307	not_regulated	6.57486	0.29794	not_regulated	6.08419	0.483893	not_regulated	6.32702	0.0587415	not_regulated	6.44042	-0.656079	not_regulated	6.60883	0.0179134	not_regulated	6.08419	0.483893	not_regulated
Saci_2036	hyuA	E	N-methylhydantoinase A/5-oxoprolinase, alpha subunit	1852822	1851278	1545	18	109	485.5	175	378.5	875	1587.5	9.25749	37.0569	127.536	55.8682	85.2148	247.233	297.339	5.10269	3.39939	4fold higher with butanol	6.87684	2.18725	4fold higher with butanol	4.50729	-2.30059	4fold lower in biofilm	7.47225	-1.00401	2fold lower in biofilm	6.10322	1.79457	2fold higher in 1% butanol	4.21115	1.61904	2fold higher with butanol	6.10849	0.553859	not_regulated	7.47225	-1.00401	2fold lower in Biofilm
Saci_2041	hyuA	E	N-methylhydantoinase A/5-oxoprolinase, beta subunit	1856455	1858497	2043	99	318	4880	456	1065	6646	5809	36.8468	81.2695	967.652	109.705	181.018	1418.69	822.435	7.56091	4.33013	4fold higher with butanol	8.62392	3.73433	4fold higher with butanol	5.99048	-1.28128	2fold lower in biofilm	10.1943	-0.601044	not_regulated	8.13149	3.58518	4fold higher in 1% butanol	5.77405	0.759165	not_regulated	7.13874	0.667276	not_regulated	10.1943	-0.601044	not_regulated
Saci_2042	hyuB	E	N-methylhydantoinase B/5-oxoprolinase, alpha subunit	1858503	1860227	1725	73	226	3192	312	776	4385	2658	32.2932	68.4924	749.702	88.9888	156.266	1108.69	445.783	7.28166	4.15227	4fold higher with butanol	8.2951	3.68056	4fold higher with butanol	5.74435	-1.16965	2fold lower in biofilm	9.83241	-0.613511	not_regulated	7.82402	3.46378	4fold higher in 1% butanol	5.55551	0.702704	not_regulated	6.88171	0.757087	not_regulated	9.83241	-0.613511	not_regulated
Saci_2043	csm3g7	V	CRISPR-Cas system related protein, RAMP superfamily Cas7 group	1862125	1861364	762	1	3	2	4	14	3	2	1.9758	2.73219	1.59458	3.21807	6.82917	2.28895	1.13857	0.827805	-0.694013	low_Avalue	1.44044	-0.450035	low_Avalue	1.33432	-0.411012	low_Avalue	0.933929	-0.570555	low_Avalue	1.06161	-0.765409	low Avalue	1.21625	0.0856087	low_Avalue	2.22895	1.0303	2fold higher with butanol	0.933929	-0.570555	low_avalue
Saci_2044	cmr3g5	V	CRISPR-associated protein, RAMP family Cas5 group, signature protein for Type III-D system	1863063	1862122	942	2	10	3	5	14	7	3	2.39739	6.07781	1.71984	3.12378	5.52424	3.70314	1.22801	1.02187	-0.863938	low_Avalue	1.76602	0.28693	low_Avalue	1.45238	-0.0890835	low_Avalue	1.33551	-1.15552	low_Avalue	1.69291	-1.8098	low Avalue	1.93251	0.960078	low_Avalue	2.05453	0.767263	not_regulated	1.33551	-1.15552	low_avalue
Saci_2045	csm3g7	V	CRISPR-Cas system related protein, RAMP superfamily Cas7 group	1863675	1863070	606	0	18	0	3	10	2	5	1.24221	16.3187	0.668353	3.23719	6.29726	2.15864	2.86334	-0.134204	-1.27898	low_Avalue	1.40243	-0.543145	low_Avalue	1.00383	-1.08908	low_Avalue	0.264402	-1.74048	low_Avalue	1.72357	-4.5983	low Avalue	2.17068	3.33354	4fold higher with butanol	2.17473	0.904766	not_regulated	0.264402	-1.74048	low_avalue
Saci_2046	sas10	V	CRISPR associated protein, Cas10-like subunit Type III-A effector complex	1866395	1863675	2721	10	37	4	22	66	29	39	3.04321	7.26876	0.744252	4.14553	8.54236	4.80755	4.25133	0.589729	-2.41648	low_Avalue	2.15843	0.255221	not_regulated	1.82857	-0.153214	low_Avalue	0.919583	-2.74048	low_Avalue	1.21779	-3.27637	low Avalue	2.23365	0.874105	not_regulated	2.5731	0.987862	not_regulated	0.919583	-2.74048	low_avalue
Saci_2048	csm3g7	V	CRISPR-Cas system related protein, RAMP superfamily Cas7 group	1867352	1866597	756	5	17	8	6	16	8	11	5.97444	12.3924	4.82169	4.54105	7.80116	5.19101	4.59043	2.42417	-0.694013	not_regulated	2.27952	0.234463	not_regulated	2.38092	0.688524	not_regulated	2.32278	-0.155518	not_regulated	2.95046	-1.35037	2fold lower in 1% butanol	3.1051	0.670571	not_regulated	2.57336	0.725443	not_regulated	2.32278	-0.155518	not_regulated
Saci_2049	csm3g7	V	CRISPR-Cas system related protein, RAMP superfamily Cas7 group	1868238	1867402	837	9	15	5	12	38	16	12	8.99378	9.94947	2.90338	7.61725	16.1648	8.85635	4.49171	2.35333	-2.01594	4fold lower with butanol	3.03799	0.258916	not_regulated	3.0491	0.532405	not_regulated	2.34222	-1.65802	2fold lower in biofilm	2.42618	-1.76541	2fold lower in 1% butanol	3.24177	-0.236319	not_regulated	3.47203	1.0303	2fold higher with butanol	2.34222	-1.65802	2fold lower in Biofilm
Saci_2052	Saci_2052	V	CRISPR-associated protein	1869347	1868961	387	5	26	33	34	78	77	39	11.671	36.3127	35.5833	44.3545	70.8187	87.885	29.8912	4.34899	1.22352	2fold higher with butanol	5.96428	1.02801	2fold higher with butanol	4.50793	-1.6334	2fold lower in biofilm	5.80534	-1.35346	2fold lower in biofilm	5.16777	-0.0177958	not_regulated	4.36363	1.25553	2fold higher with butanol	5.80853	0.619832	not_regulated	5.80534	-1.35346	2fold lower in Biofilm
Saci_2079	Saci_2079	V	RHH/CopG DNA binding protein	1898115	1898345	231	4	26	11	3	3	19	9	16.2939	60.8355	21.0401	8.49236	6.00731	37.7528	12.5194	4.21067	-0.0159415	not_regulated	4.16234	2.19382	4fold higher with butanol	3.55621	1.23284	2fold higher in biofilm	4.81679	-0.892483	not_regulated	5.16096	-1.5203	2fold lower in 1% butanol	4.97655	1.51857	2fold higher with butanol	2.83644	-0.554665	not_regulated	4.81679	-0.892483	not_regulated
Saci_2119	Saci_2119	R	RecB family nuclease with coiled-coil N-terminal domain	1943188	1942046	1143	202	333	235	269	337	240	603	133.696	152.092	83.6266	115.85	102.589	91.9395	152.822	6.72435	-1.06167	2fold lower with butanol	6.68937	-0.292034	not_regulated	6.95947	0.499437	not_regulated	6.45425	-0.185764	not_regulated	6.81734	-0.851432	not_regulated	7.1558	-0.196023	not_regulated	6.76843	-0.230602	not_regulated	6.45425	-0.185764	not_regulated
Saci_2139	Saci_2139	R	CBS domain containing protein	1967353	1966994	360	607	1410	534	787	1150	558	1813	1271.36	2040	601.908	1073.5	1109.19	677.081	1457.23	9.77278	-1.46351	2fold lower with butanol	9.73565	-0.623455	not_regulated	10.1901	0.536792	not_regulated	9.31829	-0.218827	not_regulated	10.1139	-1.74948	2fold lower in 1% butanol	10.6533	0.300183	not_regulated	10.0917	-0.0080451	not_regulated	9.31829	-0.218827	not_regulated
Saci_2258	soxI	C	Predicted subunit of heme/copper-type cytochrome/quinol oxidase	2100608	2100162	447	104	215	444	541	586	230	703	176.827	251.508	403.21	594.665	455.578	225.339	455.469	8.06079	0.80444	not_regulated	8.51594	-1.35851	2fold lower with butanol	8.34107	-1.45699	2fold lower in biofilm	8.23567	0.790395	not_regulated	8.31492	0.692403	not_regulated	7.72033	0.126251	not_regulated	9.02374	-0.439598	not_regulated	8.23567	0.790395	not_regulated
Saci_2259	soxH	C	Heme/copper-type cytochrome/quinol oxidase, subunit 2	2101051	2100611	441	108	342.5	1023	455.5	625	663	1137	186.061	405.409	940.46	507.671	492.456	656.539	746.273	8.70843	1.95284	2fold higher with butanol	9.17324	0.412461	not_regulated	8.26369	-1.15537	2fold lower in biofilm	9.61798	0.469443	not_regulated	9.27023	1.22546	2fold higher in 1% butanol	8.10143	0.741591	not_regulated	8.9658	-0.0991176	not_regulated	9.61798	0.469443	not_regulated
Saci_2260	soxG	C	Cytochrome b subunit of the bc complex	2102558	2101038	1521	279	732.5	586	1224.5	1348	290	3921	138.579	251.002	156.31	395.152	307.691	83.4248	745.714	7.20142	-0.211042	not_regulated	7.50433	-2.20239	4fold lower with butanol	7.87041	-1.21896	2fold lower in biofilm	6.83534	0.856824	not_regulated	7.62991	-0.671808	not_regulated	7.54306	0.474979	not_regulated	8.4458	-0.416146	not_regulated	6.83534	0.856824	not_regulated
Saci_2261	soxF	C	Rieske Fe-S protein	2103316	2102564	753	497	1313	552	1843	2014	416	3730	497.854	908.251	297.447	1201.01	928.35	241.475	1432.93	8.58803	-1.12784	2fold lower with butanol	9.07288	-2.27283	4fold lower with butanol	9.59481	-0.977705	not_regulated	8.06611	0.251715	not_regulated	9.02172	-1.59899	2fold lower in 1% butanol	9.39326	0.485356	not_regulated	10.0443	-0.426724	not_regulated	8.06611	0.251715	not_regulated
Saci_2262	soxE	C	Sulfocyanin	2103446	2104060	615	256	825	413	1280	1407	354	1182	314.576	699.053	272.649	1021.54	794.254	251.701	556.293	8.19408	-0.591114	not_regulated	8.98605	-1.97949	2fold lower with butanol	9.1469	-1.40651	2fold lower in biofilm	8.03323	0.0662942	not_regulated	8.77008	-1.34688	2fold lower in 1% butanol	8.87326	0.769982	not_regulated	9.81499	-0.418289	not_regulated	8.03323	0.0662942	not_regulated
Saci_2263	soxM	C	Heme/copper-type cytochrome/quinol oxidase, subunit 1 and 3	2104738	2107104	2367	1947	3971	2953	5366	6851	2031	11152	619.525	873.406	505.465	1112.02	1004.27	374.332	1362.66	9.12824	-0.6783	not_regulated	9.33357	-1.52932	2fold lower with butanol	9.69699	-0.551206	not_regulated	8.76482	0.384252	not_regulated	9.37599	-0.777567	not_regulated	9.52276	0.113481	not_regulated	10.0455	-0.202256	not_regulated	8.76482	0.384252	not_regulated
Saci_2293	mhpD	Q	2-keto-4-pentenoate hydratase/2-oxohepta-3-ene-1,7-dioic acid hydratase (catechol pathway)	2137627	2136785	843	198	845	4350	533	2080	3789	2534	177.702	522.334	2090.45	310.666	856.399	1960.39	869.649	9.25146	3.17153	4fold higher with butanol	9.60807	2.69918	4fold higher with butanol	7.87627	-0.513155	not_regulated	10.9833	0.0436316	not_regulated	10.0292	2.01225	4fold higher in 1% butanol	8.25107	1.1735	2fold higher with butanol	9.01068	1.4077	2fold higher with butanol	10.9833	0.0436316	not_regulated
Saci_2294	hpaA	Q	4-hydroxyphenylacetate 3-monooxygenase	2139105	2137633	1473	369	1458	7919	989.5	4215.5	5771.5	5425	189.089	515.535	2177.72	329.786	993.073	1708.8	1065.3	9.32576	3.14093	4fold higher with butanol	9.55208	2.41486	4fold higher with butanol	7.96415	-0.509715	not_regulated	10.9137	0.300787	not_regulated	10.0493	2.09015	4fold higher in 1% butanol	8.28642	1.06499	2fold higher with butanol	9.16057	1.53515	2fold higher with butanol	10.9137	0.300787	not_regulated
Saci_2295	gloA	E	Catechol 2,3-dioxygenase or other lactoylglutathione lyase family enzyme	2140043	2139102	942	271	1251	6925	941.5	3199.5	5792.5	2748	217.363	691.765	2977.9	490.694	1178.69	2681.77	843.952	9.65202	3.39137	4fold higher with butanol	10.1638	2.49176	4fold higher with butanol	8.35132	-0.88197	not_regulated	11.4645	0.10207	not_regulated	10.4871	2.11742	4fold higher in 1% butanol	8.59905	1.28816	2fold higher with butanol	9.57082	1.20907	2fold higher with butanol	11.4645	0.10207	not_regulated
Saci_2317	pddE	N	ATPase involved in archaellum/pili biosynthesis	2163566	2161884	1683	2315	3343	3474	4642	6787	3105	10562	1035.91	1034.16	836.276	1352.99	1399.23	804.727	1815.08	9.86226	-0.693598	not_regulated	10.0271	-0.708107	not_regulated	10.2093	-0.0925056	not_regulated	9.6801	0.00643757	not_regulated	9.86104	-0.294933	not_regulated	10.0155	-0.384452	not_regulated	10.4262	-0.00673611	not_regulated	9.6801	0.00643757	not_regulated
Saci_2318	pddF	N	Pilus assembly protein TadC	2165570	2163735	1836	1133	2183	3893	2894	4980	3640	6080	464.952	619.135	859.018	773.315	941.186	864.727	957.847	9.30374	0.500856	not_regulated	9.67551	0.202664	not_regulated	9.22793	-0.441226	not_regulated	9.75132	-0.0585994	not_regulated	9.51033	0.483909	not_regulated	9.06752	0.0311609	not_regulated	9.73662	0.228207	not_regulated	9.75132	-0.0585994	not_regulated
Saci_2319	Saci_2319	N	Pilin/Flagellin, FlaG/FlaF family	2165825	2166295	471	4278	11937	23176	30936	25442	40788	85727	6838.95	13192.2	19930.4	32213.5	18740.4	37761.9	52637.5	13.5111	1.15837	2fold higher with butanol	15.09	0.27074	not_regulated	13.8575	-1.94307	2fold lower in biofilm	14.7437	-0.971004	not_regulated	13.985	0.606762	not_regulated	13.2135	0.565824	not_regulated	14.5846	-0.83673	not_regulated	14.7437	-0.971004	not_regulated
Saci_2322	cbiG	H	Cobalamin biosynthesis protein CbiG	2171040	2171867	828	288	510.5	620.5	488	620	553	631	262.746	321.529	304.011	289.64	260.191	291.75	220.74	8.14275	-0.174291	not_regulated	8.18335	0.0519442	not_regulated	8.10782	0.152151	not_regulated	8.21828	0.0103508	not_regulated	8.28839	-0.069351	not_regulated	8.18316	-0.0907265	not_regulated	8.10077	-0.209907	not_regulated	8.21828	0.0103508	not_regulated
Saci_2332	hflC	O	Membrane protease subunit, stomatin/prohibitin homolog	2178593	2179369	777	501	942	995	633	1198	970	1667	486.352	631.678	519.179	400.174	535.34	544.916	620.824	8.97297	-0.290518	not_regulated	8.86719	0.486881	not_regulated	8.78517	0.574121	not_regulated	9.05499	-0.118843	not_regulated	9.16157	-0.271483	not_regulated	9.11445	-0.00482088	not_regulated	8.8544	0.364612	not_regulated	9.05499	-0.118843	not_regulated
Saci_2354	slaB	M	S-layer protein SlaB	2199826	2198399	1428	7231	7008	5889	13839	19495	11611	23548	3812.4	2554.66	1670.57	4753.22	4736.41	3545.77	4769.12	11.3013	-1.5751	2fold lower with butanol	12.0033	-0.381335	not_regulated	12.0556	-0.0254609	not_regulated	11.249	-1.13479	2fold lower in biofilm	11.0125	-0.601312	not_regulated	11.6077	-0.959577	not_regulated	12.2121	-0.0603312	not_regulated	11.249	-1.13479	2fold lower in Biofilm
Saci_2355	slaA	M	S-layer protein SlaA	2204171	2199897	4275	32035	29295	21257	71628	110832	41987	159271	5641.18	3566.79	2014.03	8217.37	8994.25	4282.73	10774.5	11.7188	-1.87066	2fold lower with butanol	12.5344	-0.898674	not_regulated	12.7331	-0.249933	not_regulated	11.5201	-1.13749	2fold lower in biofilm	11.3881	-0.813069	not_regulated	12.1311	-1.04338	2fold lower with butanol	13.0696	0.0751064	not_regulated	11.5201	-1.13749	2fold lower in Biofilm
Saci_0001	cdc6-3	L	ORC1-type DNA replication protein	101	1261	1161	75	162	268	279	385	295	637	49.2776	73.0737	93.8423	118.279	115.342	111.171	158.921	6.08751	0.544559	not_regulated	6.84134	-0.0479369	not_regulated	6.25445	-0.970439	not_regulated	6.6744	-0.293509	not_regulated	6.37172	0.372363	not_regulated	5.90707	0.186409	not_regulated	6.86791	-0.0914914	not_regulated	6.6744	-0.293509	not_regulated
Saci_0002	Saci_0002	S	hypothetical protein	1294	1629	336	10	35	18	25	30	27	108	24.6446	55.7659	22.903	37.9502	32.0077	36.3371	93.8169	4.57033	-0.49048	not_regulated	5.2147	-0.0211921	not_regulated	4.93462	-0.330092	not_regulated	4.85042	-0.714945	not_regulated	5.15939	-1.27237	2fold lower in 1% butanol	5.21225	0.796102	not_regulated	5.12319	-0.300909	not_regulated	4.85042	-0.714945	not_regulated
Saci_0003	Saci_0003	S	Uncharacterized membrane protein	1665	2504	840	1450	3164	3522	4764	7203	3629	4489	1300.34	1961.1	1698.68	2782.04	2975.27	1884.34	1545.83	10.5374	0.000781006	not_regulated	11.1609	-0.520614	not_regulated	10.8933	-0.804512	not_regulated	10.805	-0.198683	not_regulated	10.8338	-0.195772	not_regulated	10.6411	0.210767	not_regulated	11.4904	0.0416566	not_regulated	10.805	-0.198683	not_regulated
Saci_0004	Saci_0004	S	hypothetical protein	3110	2553	558	72.5	130.5	153	102.5	112	86.5	179.5	99.1565	122.658	111.78	90.9675	70.2548	68.3762	93.5485	6.71808	-0.211862	not_regulated	6.30135	-0.370383	not_regulated	6.56946	0.417102	not_regulated	6.44997	0.660058	not_regulated	6.87151	-0.122504	not_regulated	6.78507	-0.0751446	not_regulated	6.3209	-0.427973	not_regulated	6.44997	0.660058	not_regulated
Saci_0005	Saci_0005	S	hypothetical protein	3768	3049	720	325.5	515.5	686	479.5	756	804.5	763.5	341.365	373.373	386.459	327.296	364.75	487.825	307.071	8.50467	-0.205749	not_regulated	8.64234	0.617241	not_regulated	8.38481	0.353463	not_regulated	8.7622	-0.385092	not_regulated	8.56932	0.0611706	not_regulated	8.47982	-0.252706	not_regulated	8.43261	0.101091	not_regulated	8.7622	-0.385092	not_regulated
Saci_0006	arsR	K	ArsR family transcriptional regulator	4052	3801	252	304	788	1020	365	875	450	100	911.102	1629.6	1640.98	712.297	1205.97	780.382	115.908	10.2559	0.464126	not_regulated	9.54219	0.173176	not_regulated	9.6539	0.647882	not_regulated	10.1442	1.02327	2fold higher in biofilm	10.6753	0.0215145	not_regulated	10.2509	0.456825	not_regulated	9.85615	0.704422	not_regulated	10.1442	1.02327	2fold higher in Biofilm
Saci_0007	Saci_0007	0	hypothetical protein	4392	4138	255	181	350	340	553	1137	44	13	537.278	716.428	541.618	1065.49	1548.22	76.9491	15.8775	9.07533	-0.373143	not_regulated	8.16157	-3.75	4fold lower with butanol	9.56341	-0.695031	not_regulated	7.67348	2.76626	4fold higher in biofilm	9.2829	-0.39207	not_regulated	9.2771	0.0331413	not_regulated	10.3269	0.483877	not_regulated	7.67348	2.76626	4fold higher in Biofilm
Saci_0008	nadN	R	Glutamine-dependent NAD(+) synthetase	5271	4456	816	384.5	395.5	259	447.5	494	250	448.5	355.633	252.906	129.051	269.558	210.449	134.127	159.306	7.74302	-1.8472	2fold lower with butanol	7.57095	-0.965528	not_regulated	8.27435	0.692539	not_regulated	7.03963	-0.104693	not_regulated	7.49713	-0.95918	not_regulated	8.22835	-0.873801	not_regulated	7.89589	-0.412345	not_regulated	7.03963	-0.104693	not_regulated
Saci_0009	nadE	H	NH(3)-dependent NAD(+) synthetase	6101	5262	840	270.5	392.5	341	364.5	494	248	616.5	243.309	243.821	164.902	213.397	204.436	129.256	212.594	7.64606	-0.945932	not_regulated	7.37574	-0.681833	not_regulated	7.83202	0.481997	not_regulated	7.18978	0.302333	not_regulated	7.64757	-0.552738	not_regulated	7.92816	-0.37898	not_regulated	7.70645	-0.117108	not_regulated	7.18978	0.302333	not_regulated
Saci_0010	Saci_0010	S	Uncharacterized membrane protein, DUF2029 family	7637	6117	1521	453	722	1132	1155	1346	892	980	224.696	247.408	301.703	372.743	307.235	256.008	186.524	8.02441	0.0404077	not_regulated	8.27104	-0.500517	not_regulated	8.17693	-0.437461	not_regulated	8.11851	0.187898	not_regulated	8.09387	0.297709	not_regulated	7.88129	-0.243088	not_regulated	8.40262	-0.334057	not_regulated	8.11851	0.187898	not_regulated
Saci_0011	THEP1	F	Nucleoside-triphosphatase THEP1	8245	7727	519	76	129	155	125	194	257	122	111.684	130.371	121.741	119.065	130.346	216.762	68.538	6.86547	-0.26036	not_regulated	7.32779	0.90584	not_regulated	6.84944	0.200423	not_regulated	7.34382	-0.881343	not_regulated	6.97707	-0.0873367	not_regulated	6.91488	-0.15881	not_regulated	6.96091	0.075385	not_regulated	7.34382	-0.881343	not_regulated
Saci_0012	hemQ	R	chlorite dismutase	8367	9035	669	842	1451	4129	1630	1873	1210	1090	948.57	1129.66	2500.36	1195.66	971.796	789.313	471.62	10.5888	1.01356	2fold higher with butanol	9.92402	-0.557665	not_regulated	10.0566	-0.0412358	not_regulated	10.4562	1.61443	2fold higher in biofilm	10.7148	1.15773	2fold higher in 1% butanol	10.0156	-0.129954	not_regulated	10.0741	-0.354301	not_regulated	10.4562	1.61443	2fold higher in Biofilm
Saci_0013	nudF	L	ADP-ribose diphosphatase	9516	8989	528	195	468	690	395	611	601	556	279.441	462.322	530.057	367.825	402.114	497.157	305.081	8.5882	0.538856	not_regulated	8.74022	0.476156	not_regulated	8.32464	-0.10373	not_regulated	9.00378	0.0434046	not_regulated	8.95138	0.208727	not_regulated	8.48958	0.344343	not_regulated	8.58717	0.0733658	not_regulated	9.00378	0.0434046	not_regulated
Saci_0014	Saci_0014	S	DedA family membrane protein	10129	9521	609	344	733	869	703	1518	161	128	426.452	627.313	578.603	566.938	865.311	115.992	61.2585	8.95633	0.0554431	not_regulated	8.00247	-2.24769	4fold lower with butanol	8.94164	-0.118063	not_regulated	8.01716	2.2695	4fold higher in biofilm	9.23474	-0.105136	not_regulated	9.01464	0.174792	not_regulated	9.45206	0.554809	not_regulated	8.01716	2.2695	4fold higher in Biofilm
Saci_0015	nfo	L	Deoxyribonuclease IV	10199	11032	834	117	197	202	220.5	299.5	191	268	106.508	123.568	98.5845	130.253	125	100.384	93.2782	6.67906	-0.496283	not_regulated	6.83728	-0.334308	not_regulated	6.88	0.00239662	not_regulated	6.63634	-0.0751442	not_regulated	6.78622	-0.314392	not_regulated	6.84199	-0.167678	not_regulated	6.99548	-0.114607	not_regulated	6.63634	-0.0751442	not_regulated
Saci_0016	gph	R	Phosphoglycolate phosphatase	11025	11702	678	71	153	165	169.5	220.5	126	129	79.9412	118.221	99.1647	123.332	113.338	81.678	55.4508	6.47631	-0.0738615	not_regulated	6.64914	-0.553051	not_regulated	6.63363	-0.332786	not_regulated	6.49182	0.230837	not_regulated	6.75855	-0.242118	not_regulated	6.60311	0.18247	not_regulated	6.88544	-0.17713	not_regulated	6.49182	0.230837	not_regulated
Saci_0017	bioC	J	S-adenosyl-L-methionine-dependent methyltransferase	12095	11673	423	68	166	102	84	217	123	297	122.794	205.486	98.6224	98.5505	178.792	127.824	203.737	6.78197	-0.701	not_regulated	6.8104	0.416698	not_regulated	6.78144	0.61005	not_regulated	6.81093	-0.423213	not_regulated	7.15337	-1.04757	2fold lower in 1% butanol	7.31149	0.360789	not_regulated	7.05246	0.804128	not_regulated	6.81093	-0.423213	not_regulated
Saci_0018	Saci_0018	R	HAD family hydrolase	12931	12269	663	97	279.5	337	249	368	253	893.5	111.271	220.204	206.482	184.93	193.083	167.052	390.176	7.2439	0.507194	not_regulated	7.45749	-0.105207	not_regulated	7.16438	-0.440158	not_regulated	7.53701	0.256677	not_regulated	7.73628	-0.0813487	not_regulated	7.29031	0.602756	not_regulated	7.56196	0.00702732	not_regulated	7.53701	0.256677	not_regulated
Saci_0019	arsR	K	transcriptional regulator	13242	12928	315	295	591.5	843	690.5	1299.5	408.5	872	707.374	979.001	1085.2	1076.62	1432.29	566.858	801.489	9.77504	0.23267	not_regulated	9.60957	-0.883973	not_regulated	9.76931	-0.313216	not_regulated	9.6153	0.887862	not_regulated	10.0095	0.160057	not_regulated	9.70075	0.0868267	not_regulated	10.2782	0.3566	not_regulated	9.6153	0.887862	not_regulated
Saci_0020	Saci_0020	H	UPF0284 protein	14261	13239	1023	95	251	500	257.5	338.5	422.5	558.5	70.6421	128.212	198.354	123.927	115.132	180.513	158.168	6.88719	1.10473	2fold higher with butanol	7.22465	0.58409	not_regulated	6.5479	-0.518142	not_regulated	7.56395	0.0869311	not_regulated	7.31716	0.641016	not_regulated	6.57242	0.477926	not_regulated	6.90024	-0.161418	not_regulated	7.56395	0.0869311	not_regulated
Saci_0021	Saci_0021	S	hypothetical protein	13855	14250	396	6	11	9	15	11	18	2	13.3067	15.7722	10.2278	19.8155	10.5128	20.9213	2.19089	3.54426	-0.764403	not_regulated	4.34773	0.11982	not_regulated	4.02132	-0.281729	not_regulated	3.87067	-1.08152	2fold lower in biofilm	3.66687	-0.613406	not_regulated	3.8567	-0.136784	not_regulated	3.85132	-0.969703	not_regulated	3.87067	-1.08152	2fold lower in Biofilm
Saci_0022	Saci_0022	S	hypothetical protein	14302	14658	357	26	69	68	131	118	20	22	56.9329	102.055	78.2816	181.337	115.641	25.6497	18.6317	6.0609	0.074661	not_regulated	6.0917	-2.78018	4fold lower with butanol	6.66686	-1.37859	2fold lower in biofilm	5.48574	1.56069	2fold higher in biofilm	6.4819	-0.37113	not_regulated	6.2522	0.460004	not_regulated	7.17802	-0.704242	not_regulated	5.48574	1.56069	2fold higher in Biofilm
Saci_0023	nadA	H	Quinolinate synthase A	14685	15683	999	218	683	819	303	973	1292	1038	165.024	356.366	332.451	149.241	338.24	564.37	300.776	7.87176	0.625717	not_regulated	8.181	1.96047	2fold higher with butanol	7.29402	0.437776	not_regulated	8.75875	-0.812544	not_regulated	8.42711	-0.0887436	not_regulated	7.92187	0.728674	not_regulated	7.8117	1.12519	2fold higher with butanol	8.75875	-0.812544	not_regulated
Saci_0024	csdA	O	Cysteine desulfurase	16728	15604	1125	178	422.5	451	413	734	543	1439	119.776	195.932	162.729	180.48	226.656	210.852	370.172	7.12526	0.0573872	not_regulated	7.60789	0.265869	not_regulated	7.19994	-0.298755	not_regulated	7.53321	-0.422801	not_regulated	7.48027	-0.25641	not_regulated	7.2592	0.328011	not_regulated	7.66003	0.273448	not_regulated	7.53321	-0.422801	not_regulated
Saci_0025	acs	I	acetate-CoA ligase (ADP-forming)	18421	16715	1707	345	685.5	978	597	988	830	1557	152.585	209.321	232.289	171.81	200.999	212.275	263.954	7.55662	0.221561	not_regulated	7.57723	0.346596	not_regulated	7.33907	0.121543	not_regulated	7.79478	0.0809428	not_regulated	7.78467	0.161678	not_regulated	7.48152	0.0740964	not_regulated	7.53786	0.17116	not_regulated	7.79478	0.0809428	not_regulated
Saci_0026	nob1	J	PIN-like ribonuclease	18909	18433	477	26	65.5	92	63	158.5	16.5	73.5	42.6102	72.5619	78.9666	65.8024	116.004	15.9975	45.1681	5.85815	0.505295	not_regulated	5.01992	-1.99882	2fold lower with butanol	5.7266	-0.334196	not_regulated	5.15147	2.25436	4fold higher in biofilm	6.24216	0.133505	not_regulated	5.79713	0.386004	not_regulated	6.44905	0.762747	not_regulated	5.15147	2.25436	4fold higher in Biofilm
Saci_0027	nadK	H	NAD kinase	19645	18899	747	244	445.5	640	402	564.5	604.5	1081.5	246.896	311.104	347.549	264.585	262.63	353.447	419.084	8.19442	0.108567	not_regulated	8.25647	0.45924	not_regulated	7.99767	0.192918	not_regulated	8.45321	-0.0733202	not_regulated	8.36116	0.171293	not_regulated	8.11451	-0.0485129	not_regulated	8.04224	-0.0659182	not_regulated	8.45321	-0.0733202	not_regulated
Saci_0028	Saci_0028	S	hypothetical protein	19953	19654	300	83	269	453	224	365	197	246	210.778	468.433	612.934	367.825	423.245	287.79	238.106	8.48958	1.15526	2fold higher with butanol	8.34587	-0.312532	not_regulated	8.12123	-0.510547	not_regulated	8.71423	1.04167	2fold higher in biofilm	9.06564	0.399362	not_regulated	8.29564	0.770107	not_regulated	8.62411	0.147253	not_regulated	8.71423	1.04167	2fold higher in Biofilm
Saci_0029	FrpA	O	ferredoxin-NADP+ reductase	20102	21088	987	888	1451	2409	1740	2660	1999	3496.5	678.036	765.693	988.96	865.091	935.319	883.576	1024.79	9.67749	0.159802	not_regulated	9.77196	0.0719765	not_regulated	9.58096	-0.0587444	not_regulated	9.86849	0.113516	not_regulated	9.7652	0.380621	not_regulated	9.49292	-0.206605	not_regulated	9.81301	0.0573869	not_regulated	9.86849	0.113516	not_regulated
Saci_0030	trm5	J	S-adenosyl-L-methionine-dependent methyltransferase	21085	21975	891	268	494	735	439	822	458	766.5	227.27	289.156	334.564	242.189	320.445	224.629	249.112	8.1072	0.173124	not_regulated	7.8657	-0.0671167	not_regulated	7.87413	0.201019	not_regulated	8.09877	0.525694	not_regulated	8.28092	0.221906	not_regulated	8.00199	-0.0345689	not_regulated	8.12196	0.348724	not_regulated	8.09877	0.525694	not_regulated
Saci_0031	Saci_0031	S	Mth639-like and DUF371 domain containing protein	22383	21901	483	277.5	425.5	376	300	500.5	458.5	506.5	434.056	459.597	316.135	305.633	360.21	414.829	303.866	8.53307	-0.842089	not_regulated	8.47601	0.482194	not_regulated	8.5087	0.79883	not_regulated	8.50039	-0.441018	not_regulated	8.57431	-0.528352	not_regulated	8.80298	-0.299523	not_regulated	8.37417	0.181821	not_regulated	8.50039	-0.441018	not_regulated
Saci_0032	bglG	J	RNA-binding protein	22633	22370	264	85	211.5	206.5	158	172	175	330	245.224	418.948	318.341	295.375	227.339	290.697	362.592	8.12619	-0.00827318	not_regulated	8.19489	0.0184414	not_regulated	8.07218	0.0242983	not_regulated	8.2489	0.0820183	not_regulated	8.51253	-0.384723	not_regulated	8.32429	0.390663	not_regulated	8.01755	-0.43292	not_regulated	8.2489	0.0820183	not_regulated
Saci_0033	rphP	J	Ribonuclease P	22913	22557	357	89.5	180	248.5	153	218.5	170.5	259.5	190.831	263.886	283.062	211.56	213.304	209.473	211.025	7.86056	0.184074	not_regulated	7.71777	0.0271709	not_regulated	7.65054	0.143976	not_regulated	7.92779	0.385314	not_regulated	8.09437	0.112679	not_regulated	7.80996	0.0856087	not_regulated	7.73084	-0.0433748	not_regulated	7.92779	0.385314	not_regulated
Saci_0034	nep1	J	rRNA small subunit pseudouridine methyltransferase Nep1	22932	23591	660	105	165	197	180	190	132	93	120.901	130.909	121.507	134.498	100.397	87.8696	41.1887	6.92129	-0.37754	not_regulated	6.76437	-0.572671	not_regulated	6.99456	0.138991	not_regulated	6.69109	0.418557	not_regulated	6.97866	-0.096054	not_regulated	6.97505	-0.267272	not_regulated	6.86051	-0.477082	not_regulated	6.69109	0.418557	not_regulated
Saci_0035	yiiE	K	CopG family transcriptional regulator	24155	23574	582	252	599	606	542	641	688	892	327.239	536.579	422.42	457.57	382.687	516.211	443.734	8.53837	-0.0164168	not_regulated	8.92483	0.215444	not_regulated	8.59602	-0.190898	not_regulated	8.86718	-0.338325	not_regulated	8.89509	-0.333637	not_regulated	8.71092	0.331434	not_regulated	8.70893	-0.313044	not_regulated	8.86718	-0.338325	not_regulated
Saci_0036	Saci_0036	S	hypothetical protein	24367	24221	147	13	17	5	35	22	3	4	71.6933	63.7324	16.5315	120.106	54.2803	11.8652	9.83663	5.10546	-2.50137	4fold lower with butanol	5.23841	-3.29803	4fold lower with butanol	6.53597	-0.451654	not_regulated	3.8079	0.429445	not_regulated	5.02055	-1.93533	2fold lower in 1% butanol	6.07886	-0.551821	not_regulated	6.33526	-1.20103	2fold lower with butanol	3.8079	0.429445	not_regulated
Saci_0037	arcA	E	Arginine deiminase	25560	24505	1056	150	473	719	431	812	216	226	107.642	233.625	276.151	200.632	267.091	89.6039	62.1664	7.42971	0.974472	not_regulated	7.06695	-1.12144	2fold lower with butanol	7.19925	-0.605566	not_regulated	7.2974	1.57478	2fold higher in biofilm	7.98868	0.252739	not_regulated	7.30907	0.735947	not_regulated	7.8548	0.357559	not_regulated	7.2974	1.57478	2fold higher in Biofilm
Saci_0038	Saci_0038	R	1,4-dihydroxy-6-naphtoate synthase	26484	25618	867	713	976	1064	785	920	984	1068	619.936	586.517	497.519	444.615	368.53	495.391	356.576	9.11729	-0.702118	not_regulated	8.87442	0.197487	not_regulated	9.03619	0.772311	not_regulated	8.95552	-0.0428598	not_regulated	9.07732	-0.225948	not_regulated	9.236	-0.461957	not_regulated	8.66102	-0.325994	not_regulated	8.95552	-0.0428598	not_regulated
Saci_0039	Saci_0039	F	nucleoside-triphosphate diphosphatase	26513	27022	510	64	129	319	147	132	240	144	95.9425	132.672	254.132	142.322	90.4718	206.053	82.2227	7.28676	1.02058	2fold higher with butanol	7.41994	0.575329	not_regulated	6.86856	-0.276169	not_regulated	7.83815	0.253521	not_regulated	7.52057	0.949189	not_regulated	6.81791	0.0856087	not_regulated	6.82621	-0.708836	not_regulated	7.83815	0.253521	not_regulated
Saci_0040	Saci_0040	S	hypothetical protein	27600	27019	582	139	242	382	224	283	387	432	181.081	217.315	266.535	189.601	169.288	290.697	215.159	7.77934	0.172942	not_regulated	7.8751	0.658024	not_regulated	7.53366	0.226418	not_regulated	8.12078	-0.17423	not_regulated	7.91091	0.306017	not_regulated	7.63207	-0.118862	not_regulated	7.48508	-0.218699	not_regulated	8.12078	-0.17423	not_regulated
Saci_0041	trxB	O	thioredoxin	28014	27676	339	283	674	731	478	797	766	535	630.647	1036.36	874.561	692.973	816.648	986.568	457.255	9.53655	0.0869768	not_regulated	9.69146	0.551094	not_regulated	9.36867	0.156782	not_regulated	9.85934	-0.222901	not_regulated	9.89486	-0.233415	not_regulated	9.659	0.334605	not_regulated	9.55511	0.181698	not_regulated	9.85934	-0.222901	not_regulated
Saci_0042	dtdA	J	D-aminoacyl-tRNA deacylase	28098	28811	714	119	270	381	209	369	424	318	126.518	197.55	216.693	144.245	179.777	259.55	129.207	7.37135	0.391562	not_regulated	7.59613	0.888966	not_regulated	7.07779	0.103562	not_regulated	7.88969	-0.309408	not_regulated	7.69279	0.144909	not_regulated	7.30463	0.260867	not_regulated	7.33122	0.262471	not_regulated	7.88969	-0.309408	not_regulated
Saci_0043	entD	R	phosphoglycerate mutase (2,3-diphosphoglycerate-dependent)	29417	28791	627	95	211	180	219	333	146	172	115.258	175.984	116.92	172.082	184.804	102.231	79.7944	6.85905	-0.364093	not_regulated	7.05132	-0.709795	not_regulated	7.13784	-0.285481	not_regulated	6.77253	0.144656	not_regulated	7.16434	-0.578446	not_regulated	7.15401	0.228567	not_regulated	7.4784	0.0476792	not_regulated	6.77253	0.144656	not_regulated
Saci_0044	Saci_0044	R	CBS domain-containing protein	29614	30108	495	1284	4369	1684	2115	3300	2084	980	1954.19	4594.96	1378.71	2096.48	2313.51	1836.67	573.136	10.6807	-0.887996	not_regulated	10.9383	-0.1494	not_regulated	10.9831	0.191345	not_regulated	10.636	-0.462816	not_regulated	11.2975	-1.72526	2fold lower in 1% butanol	11.5491	0.851474	not_regulated	11.1048	0.0868981	not_regulated	10.636	-0.462816	not_regulated
Saci_0045	Saci_0045	S	hypothetical protein	30140	30481	342	329	955	530	530	1039	973	316	726.366	1454.91	628.85	761.463	1054.97	1241.84	268.057	9.40056	-0.59273	not_regulated	9.92544	0.747103	not_regulated	9.53859	0.224671	not_regulated	9.78742	-1.03073	2fold lower in biofilm	9.90165	-1.19867	2fold lower in 1% butanol	10.0056	0.620153	not_regulated	9.80781	0.415134	not_regulated	9.78742	-1.03073	2fold lower in Biofilm
Saci_0046	Saci_0046	R	Nucleotide-binding protein bps2	32177	30432	1746	2227	3550	4220	2848	4962	4007	6608	960.592	1058.55	979.151	800.255	986.125	1000.96	1094.68	9.92158	-0.35714	not_regulated	9.80574	0.36432	not_regulated	9.77605	0.55621	not_regulated	9.95127	-0.0808153	not_regulated	9.99163	-0.101012	not_regulated	9.97783	-0.241915	not_regulated	9.79497	0.246091	not_regulated	9.95127	-0.0808153	not_regulated
Saci_0047	rihC	F	purine nucleosidase	32386	33312	927	154	302	482	242	352	268	182	125.869	170.125	211.031	128.56	132.107	126.533	57.0907	7.34855	0.360779	not_regulated	6.99484	0.0185426	not_regulated	6.99104	0.262228	not_regulated	7.35234	0.688899	not_regulated	7.56588	0.322334	not_regulated	7.19312	0.0526583	not_regulated	7.02593	-0.0159535	not_regulated	7.35234	0.688899	not_regulated
Saci_0048	arsR	P	transcriptional regulator	33697	33275	423	1567	2906	2899	2923	3323	3489	1693	2790.45	3576.93	2776.75	3390.14	2726.17	3597.63	1158.16	11.4427	-0.391849	not_regulated	11.77	0.127176	not_regulated	11.5867	0.0118987	not_regulated	11.626	-0.422692	not_regulated	11.6218	-0.353849	not_regulated	11.6254	-0.0237858	not_regulated	11.5699	-0.369688	not_regulated	11.626	-0.422692	not_regulated
Saci_0049	Saci_0049	S	hypothetical protein	34242	34703	462	595	845	1089	544	753	546	469	971.118	953.09	955.572	578.542	566.189	516.27	294.205	9.91186	-0.408032	not_regulated	9.09413	-0.122823	not_regulated	9.54989	1.03997	2fold higher in biofilm	9.4561	0.839198	not_regulated	9.89834	0.0152274	not_regulated	9.90999	-0.409046	not_regulated	9.16071	-0.0863571	not_regulated	9.4561	0.839198	not_regulated
Saci_0050	sbcA	L	DNA double-strand break repair nuclease	35782	34784	999	129	250	498	319.5	491.5	327	389	97.9593	130.772	202.308	157.341	171.03	143.166	112.9	7.13726	0.661552	not_regulated	7.22965	-0.0947358	not_regulated	6.95593	-0.390896	not_regulated	7.41098	0.449826	not_regulated	7.34566	0.640981	not_regulated	6.82251	0.0347845	not_regulated	7.35793	0.065134	not_regulated	7.41098	0.449826	not_regulated
Saci_0051	sbcC	L	DNA double-strand break repair ATPase	38432	35772	2661	302	653.5	831	555.5	1141	545	1513	85.7167	128.018	126.636	102.565	148.886	89.4703	164.541	6.70302	0.17829	not_regulated	6.58187	-0.155588	not_regulated	6.55095	0.0338526	not_regulated	6.73394	0.452165	not_regulated	6.99237	-0.00418081	not_regulated	6.71085	0.196684	not_regulated	6.94923	0.482444	not_regulated	6.73394	0.452165	not_regulated
Saci_0052	sbcD	L	DNA double-strand break repair protein	39577	38429	1149	166	277.5	543	313	644.5	307	919	109.412	126.157	191.76	134.026	194.898	116.886	231.559	7.17839	0.424783	not_regulated	6.96766	-0.155942	not_regulated	6.92	0	not_regulated	7.22606	0.665159	not_regulated	7.28112	0.615558	not_regulated	6.87635	-0.176562	not_regulated	7.33647	0.484987	not_regulated	7.22606	0.665159	not_regulated
Saci_0053	sbcB	L	DNA double-strand break repair helicase	41070	39583	1488	666	1015	2851	1281	2060	1787	2189	337.436	355.383	776.292	422.538	480.515	523.957	425.633	8.99946	0.817239	not_regulated	8.87812	0.351843	not_regulated	8.5607	-0.0317211	not_regulated	9.31688	0.51811	not_regulated	9.03684	1.1387	2fold higher in 1% butanol	8.43585	-0.30725	not_regulated	8.81569	0.130283	not_regulated	9.31688	0.51811	not_regulated
Saci_0054	ftnB	S	ferritin-like protein	41589	41173	417	2446	6917	12921	3872	7468	56287	30299	4417.39	8634.75	12550.8	4555.04	6213.81	58858.7	21013.6	12.8622	1.12177	2fold higher with butanol	13.9991	3.7332	4fold higher with butanol	12.1311	0.248479	not_regulated	14.7302	-2.27852	4fold lower in biofilm	13.3457	0.551031	not_regulated	12.5925	0.58495	not_regulated	12.3773	0.392798	not_regulated	14.7302	-2.27852	4fold lower in Biofilm
Saci_0055	ftnB	S	ferritin-like protein	42094	41687	408	806	2015	1931	1705	1420	788	913	1488.95	2571.79	1917.9	2050.69	1208.27	843.234	647.858	10.7227	-0.0195214	not_regulated	10.3608	-1.24063	2fold lower with butanol	10.771	-0.169061	not_regulated	10.3125	1.13648	2fold higher in biofilm	11.1169	-0.411772	not_regulated	10.9343	0.406464	not_regulated	10.6203	-0.818376	not_regulated	10.3125	1.13648	2fold higher in Biofilm
Saci_0057	nnr	F	Bifunctional NAD(P)H-hydrate repair enzyme	42224	43735	1512	311	626	934	485	1060	625	470	155.336	215.835	250.46	157.639	243.442	180.532	90.0872	7.62384	0.304444	not_regulated	7.3983	0.237099	not_regulated	7.28986	0.271506	not_regulated	7.73227	0.423286	not_regulated	7.86111	0.22613	not_regulated	7.51651	0.0925281	not_regulated	7.61396	0.571731	not_regulated	7.73227	0.423286	not_regulated
Saci_0058	bcp3	O	peroxiredoxin	44193	43732	462	1554	3241	4999	2597	3239	2818	2977	2533.71	3652.38	4383.36	2757.89	2432.96	2660.63	1864.13	11.7024	0.406038	not_regulated	11.4035	-0.0103252	not_regulated	11.3682	0.17043	not_regulated	11.7377	0.671227	not_regulated	11.9662	0.274673	not_regulated	11.5708	0.145578	not_regulated	11.3389	-0.236073	not_regulated	11.7377	0.671227	not_regulated
Saci_0059	ppc	G	phosphoenolpyruvate carboxylase	44222	45793	1572	311	632	1393.5	927	1330	1391	4442.5	149.407	209.583	359.29	289.518	293.736	386.116	817.46	7.85605	0.881154	not_regulated	8.3852	0.456855	not_regulated	7.70031	-0.661662	not_regulated	8.54095	-0.152929	not_regulated	8.10019	0.789099	not_regulated	7.46724	0.106268	not_regulated	8.18794	-0.0343515	not_regulated	8.54095	-0.152929	not_regulated
Saci_0060	Saci_0060	R	hypothetical protein	45790	46605	816	72	181	209.5	167	231	219	199.5	67.3443	116.088	104.482	100.972	98.6347	117.561	71.0588	6.3903	0.248876	not_regulated	6.76754	0.260935	not_regulated	6.36564	-0.291576	not_regulated	6.79219	-0.219201	not_regulated	6.78309	-0.140489	not_regulated	6.46628	0.403579	not_regulated	6.64091	-0.0890018	not_regulated	6.79219	-0.219201	not_regulated
Saci_0061	meaB	O	methylmalonyl-CoA mutase-associated GTPase MeaB	47589	46630	960	186.5	203	176	242	310.5	215.5	286.5	147.027	110.602	74.676	124.141	112.569	98.3372	86.6085	6.71126	-1.36212	2fold lower with butanol	6.78775	-0.294697	not_regulated	7.07789	0.536851	not_regulated	6.42112	-0.446135	not_regulated	6.50591	-0.555191	not_regulated	6.99459	-0.792713	not_regulated	6.88525	-0.19639	not_regulated	6.42112	-0.446135	not_regulated
Saci_0062	mcmB	I	methylmalonyl-CoA mutase	47995	47573	423	277.5	324	248	423	389.5	193.5	248.5	495.624	399.897	238.417	491.593	320.267	200.498	170.578	8.42522	-1.44051	2fold lower with butanol	8.29438	-1.2524	2fold lower with butanol	8.94721	0.30453	not_regulated	7.7724	0.200858	not_regulated	8.27042	-0.734665	not_regulated	8.79829	-0.691629	not_regulated	8.63223	-0.673407	not_regulated	7.7724	0.200858	not_regulated
Saci_0064	Saci_0064	L	DNA-binding protein	48401	48601	201	17025	22670	46149	42780	70965	35454	32862	63765.3	58705.7	92993.9	104384	122486	76915.3	47283	16.2327	0.159615	not_regulated	16.4513	-0.399088	not_regulated	16.316	-0.418314	not_regulated	16.3679	0.224824	not_regulated	16.173	0.675111	not_regulated	15.9008	-0.501283	not_regulated	16.7869	0.175492	not_regulated	16.3679	0.224824	not_regulated
Saci_0065	Saci_0065	R	DNA-binding protein	48720	49055	336	247	539	535	399	821	322	153	555.623	836.488	646.107	583.85	848.72	419.174	132.549	9.2268	-0.167083	not_regulated	8.95043	-0.436573	not_regulated	9.15371	0.221257	not_regulated	9.02352	0.575181	not_regulated	9.52192	-0.361098	not_regulated	9.41308	0.208228	not_regulated	9.4593	0.484473	not_regulated	9.02352	0.575181	not_regulated
Saci_0067	lysR	J	lysine-tRNA ligase	49384	50886	1503	622	1064	1712	990	1793	1729	2552	312.03	368.804	461.612	323.366	414.091	501.901	491.231	8.56804	0.180245	not_regulated	8.65414	0.675708	not_regulated	8.31128	0.241264	not_regulated	8.9109	-0.169764	not_regulated	8.68862	0.335301	not_regulated	8.40613	-0.140842	not_regulated	8.51541	0.301558	not_regulated	8.9109	-0.169764	not_regulated
Saci_0068	Saci_0068	O	putative peptidase M50	51946	50870	1077	565	855	1709	939	1615	1469	772	395.611	413.679	643.071	428.048	520.544	595.159	207.567	8.97839	0.316146	not_regulated	8.97938	0.516976	not_regulated	8.68478	0.179058	not_regulated	9.27298	0.0626626	not_regulated	9.0106	0.647942	not_regulated	8.66015	-0.317583	not_regulated	8.88275	0.227029	not_regulated	9.27298	0.0626626	not_regulated
Saci_0069	Saci_0069	R	DNA polymerase subunit beta	51981	52646	666	314	425.5	489	486.5	851	221.5	258.5	356.044	333.311	297.989	358.989	443.81	145.676	112.683	8.34752	-0.641546	not_regulated	7.83721	-1.2597	2fold lower with butanol	8.48185	0.280866	not_regulated	7.70287	0.983459	not_regulated	8.29992	-0.150135	not_regulated	8.42832	-0.477197	not_regulated	8.6408	0.250786	not_regulated	7.70287	0.983459	not_regulated
Saci_0070	argH	S	putative amino-acid N-acetyltransferase	52633	53166	534	163	252	279.5	310	347	275	324.5	231.191	246.595	212.75	285.627	226.084	225.371	176.28	7.79298	-0.504671	not_regulated	7.98708	-0.300354	not_regulated	8.00546	-0.0123023	not_regulated	7.77459	-0.132185	not_regulated	7.83951	-0.201508	not_regulated	7.89947	-0.28895	not_regulated	7.98935	-0.392493	not_regulated	7.77459	-0.132185	not_regulated
Saci_0071	Saci_0071	R	putative glycyl-radical enzyme activating enzyme	53147	54160	1014	639	712.5	542.5	859.5	1312	606.5	824	475.127	366.236	217.09	416.192	449.219	261.24	235.293	8.32716	-1.51477	2fold lower with butanol	8.36517	-0.630398	not_regulated	8.79664	0.483813	not_regulated	7.89569	-0.316122	not_regulated	8.13939	-0.743005	not_regulated	8.7044	-0.75755	not_regulated	8.75619	0.0549544	not_regulated	7.89569	-0.316122	not_regulated
Saci_0072	pelA	J	Protein pelota homolog	55165	54137	1029	131	204	249	234	405	191	262	96.5665	103.692	98.4019	112.004	136.881	81.3611	73.9153	6.60703	-0.357586	not_regulated	6.57684	-0.419662	not_regulated	6.70043	0.0787936	not_regulated	6.48344	0.225304	not_regulated	6.65839	-0.064067	not_regulated	6.6448	-0.279305	not_regulated	6.95209	0.234154	not_regulated	6.48344	0.225304	not_regulated
Saci_0073	Saci_0073	R	putative N-acyltransferase	55188	55652	465	43	97	113	151	195	42	28	71.2308	109.693	99.2958	160.314	146.229	40.3224	18.0359	6.39404	0.0944824	not_regulated	6.32913	-1.94977	2fold lower with butanol	6.73959	-0.877579	not_regulated	5.98359	1.25111	2fold higher in biofilm	6.70549	-0.132191	not_regulated	6.46588	0.240887	not_regulated	7.25842	-0.187883	not_regulated	5.98359	1.25111	2fold higher in Biofilm
Saci_0074	dinB	L	DNA-directed DNA polymerase	55685	58033	2349	345	680	611	600	886	528	1112	110.882	150.893	105.523	125.479	131	98.1983	137.027	6.75715	-0.456216	not_regulated	6.79447	-0.312205	not_regulated	6.88209	0.114324	not_regulated	6.66952	0.0547464	not_regulated	6.9794	-0.504494	not_regulated	7.01513	0.0624915	not_regulated	7.00237	0.00690372	not_regulated	6.66952	0.0547464	not_regulated
Saci_0075	dnaG	L	DNA primase	59261	58023	1239	648	1082	1611	1064	1951	1633	4423	394.313	454.949	526.954	421.559	546.563	575.058	1032.61	8.83237	0.0335854	not_regulated	8.94358	0.489447	not_regulated	8.67139	0.196353	not_regulated	9.10455	-0.175074	not_regulated	8.93555	0.223447	not_regulated	8.72638	-0.175648	not_regulated	8.90692	0.319434	not_regulated	9.10455	-0.175074	not_regulated
Saci_0076	tyrS	J	tyrosine-tRNA ligase	60356	59271	1086	585	1024	1525	1148	1837	1187	2607	406.196	491.246	569.12	518.884	587.148	476.999	694.499	8.90931	0.101806	not_regulated	8.95856	-0.0799513	not_regulated	8.84265	-0.0604898	not_regulated	9.02522	0.205703	not_regulated	9.04645	0.22376	not_regulated	8.80317	-0.10774	not_regulated	9.10842	0.123093	not_regulated	9.02522	0.205703	not_regulated
Saci_0077	Saci_0077	S	hypothetical protein	60751	60401	351	619	1284	2182	1917	2134	539	708	1329.7	1905.47	2518.98	2679.92	2110.19	670.838	584.161	10.8378	0.536996	not_regulated	10.3889	-1.95668	2fold lower with butanol	10.8824	-0.718346	not_regulated	10.3442	1.85976	2fold higher in biofilm	11.0973	0.414173	not_regulated	10.6364	0.137037	not_regulated	11.2156	-0.400032	not_regulated	10.3442	1.85976	2fold higher in Biofilm
Saci_0078	thiE	S	thiamine phosphate synthase	61201	60797	405	124	253	482	376	597	331	341	232.339	326.426	483.026	456.527	512.245	357.449	244.211	8.38802	0.671119	not_regulated	8.65808	-0.311489	not_regulated	8.34732	-0.68172	not_regulated	8.69878	0.385322	not_regulated	8.63328	0.576824	not_regulated	8.10535	0.108509	not_regulated	8.91762	0.110916	not_regulated	8.69878	0.385322	not_regulated
Saci_0079	Saci_0079	O	phosphoribosylformylglycinamidine cyclo-ligase	61236	62510	1275	79	177	311	155	259	196	186	47.2332	72.6633	99.1113	60.006	70.7449	67.3732	42.4156	6.09635	0.684498	not_regulated	5.99057	0.208542	not_regulated	5.73438	-0.0525577	not_regulated	6.35254	0.507833	not_regulated	6.40707	0.459298	not_regulated	5.87244	0.239414	not_regulated	6.02579	0.1823	not_regulated	6.35254	0.507833	not_regulated
Saci_0080	rpsM	J	30S ribosomal protein S13	62537	63049	513	601	783	1913	1177	1646	1087	2006	883.379	795.434	1511.14	1126.18	1113.8	924.789	1131.42	10.1742	0.389779	not_regulated	9.9951	-0.242768	not_regulated	9.96206	-0.0575877	not_regulated	10.2072	0.659395	not_regulated	10.0985	0.937294	not_regulated	9.71124	-0.533301	not_regulated	10.1293	-0.0711644	not_regulated	10.2072	0.659395	not_regulated
Saci_0081	rpsD	J	30S ribosomal protein S4	63067	63597	531	244.5	489	1113	700	1025	1020.5	3176.5	348.037	480.294	849.707	647.446	670.324	838.832	1730.55	9.08696	0.902978	not_regulated	9.52543	0.415096	not_regulated	8.89086	-0.602775	not_regulated	9.72153	-0.0304575	not_regulated	9.3193	0.834524	not_regulated	8.67543	0.0826674	not_regulated	9.36367	-0.00512102	not_regulated	9.72153	-0.0304575	not_regulated
Saci_0082	rpsK	J	30S ribosomal protein S11	63581	63979	399	237.5	452	971	641	895	1026.5	2064.5	449.97	590.923	986.67	789.119	779.053	1122.9	1497.08	9.38005	0.747991	not_regulated	9.87855	0.550386	not_regulated	9.21889	-0.517668	not_regulated	10.0397	-0.235628	not_regulated	9.57663	0.751074	not_regulated	9.01026	0.0111305	not_regulated	9.61484	-0.07374	not_regulated	10.0397	-0.235628	not_regulated
Saci_0083	rpoD	K	DNA-directed RNA polymerase subunit D	63991	64785	795	402	683	1119	921	1602	839	2053	381.598	447.811	570.597	568.78	699.517	460.727	747.183	8.86612	0.195671	not_regulated	8.99975	-0.262485	not_regulated	8.86382	-0.28307	not_regulated	9.00205	0.25952	not_regulated	8.98154	0.361059	not_regulated	8.69133	-0.151175	not_regulated	9.30097	0.24327	not_regulated	9.00205	0.25952	not_regulated
Saci_0084	rplR	J	50S ribosomal protein L18e	64809	65141	333	302.5	641.5	986.5	732	1099.5	1062.5	1818	686.092	1004.23	1201.08	1079.54	1146.51	1392.59	1579.73	9.82619	0.423108	not_regulated	10.2599	0.408828	not_regulated	9.74923	-0.3612	not_regulated	10.3368	-0.262485	not_regulated	10.101	0.269713	not_regulated	9.69707	0.167609	not_regulated	10.1196	0.0316086	not_regulated	10.3368	-0.262485	not_regulated
Saci_0085	rplM	J	50S ribosomal protein L13	65138	65584	447	189	462.5	692	422	819.5	771.5	1808	319.973	539.694	627.92	464.102	636.8	753.567	1170.37	8.80812	0.58788	not_regulated	9.20794	0.74077	not_regulated	8.59005	-0.243742	not_regulated	9.42602	-0.312197	not_regulated	9.18522	0.229915	not_regulated	8.6989	0.372179	not_regulated	9.0865	0.40118	not_regulated	9.42602	-0.312197	not_regulated
Saci_0086	rpsI	J	30S ribosomal protein S9	65581	65997	417	293.5	555	909.5	576	1020	883	1971	531.639	693.976	884.347	678.61	849.418	924.373	1367.62	9.42139	0.349415	not_regulated	9.62938	0.487368	not_regulated	9.23037	-0.0593872	not_regulated	9.8204	-0.112905	not_regulated	9.6136	0.361203	not_regulated	9.24652	0.00242596	not_regulated	9.56838	0.268674	not_regulated	9.8204	-0.112905	not_regulated
Saci_0087	rpoN	K	DNA-directed RNA polymerase subunit N	66004	66204	201	61	137	174	166	201	151	818	232.201	357.346	352.631	407.475	348.648	329.745	1178.37	8.16062	0.218039	not_regulated	8.51789	-0.263884	not_regulated	8.2649	-0.518592	not_regulated	8.41361	0.047766	not_regulated	8.4716	-0.00768449	not_regulated	8.1702	0.239937	not_regulated	8.5581	-0.280158	not_regulated	8.41361	0.047766	not_regulated
Saci_0088	rpsB	J	30S ribosomal protein S2	66214	66891	678	521.5	1152.5	2027.5	1448.5	2388	2668.5	4489	580.129	885.51	1211.78	1048.5	1222.41	1716.85	1915.18	9.71157	0.677934	not_regulated	10.3898	0.752907	not_regulated	9.60717	-0.561136	not_regulated	10.4942	-0.551674	not_regulated	10.0166	0.464024	not_regulated	9.4853	0.228124	not_regulated	10.1448	0.166186	not_regulated	10.4942	-0.551674	not_regulated
Saci_0089	mho1	R	MEMO1 family protein Saci_0089	66888	67742	855	327.5	823.5	1219	804	1573.5	1535	1932	289.226	501.915	577.926	461.753	638.864	783.351	653.822	8.6754	0.61394	not_regulated	9.23225	0.80401	not_regulated	8.51352	-0.382179	not_regulated	9.39413	-0.487815	not_regulated	9.07302	0.214919	not_regulated	8.57368	0.413235	not_regulated	9.08517	0.413168	not_regulated	9.39413	-0.487815	not_regulated
Saci_0090	Saci_0090	S	hypothetical protein	67735	68421	687	229	379	562.5	304.5	647.5	578.5	579	252.022	287.894	332.212	218.09	327.48	367.814	244.155	8.17669	0.0138058	not_regulated	8.1458	0.795529	not_regulated	7.87309	0.501378	not_regulated	8.4494	-0.195911	not_regulated	8.27268	0.218045	not_regulated	8.0734	-0.190026	not_regulated	8.06202	0.531269	not_regulated	8.4494	-0.195911	not_regulated
Saci_0091	lldD	H	isopentenyl-diphosphate DELTA-isomerase	68588	69499	912	229	461	623.5	563	814.5	773	831	189.846	263.665	277.342	303.295	310.214	370.064	263.829	7.8421	0.162092	not_regulated	8.3881	0.328531	not_regulated	7.90663	-0.383145	not_regulated	8.32358	-0.46515	not_regulated	8.07904	0.0844376	not_regulated	7.80562	0.0918677	not_regulated	8.26085	-0.0226757	not_regulated	8.32358	-0.46515	not_regulated
Saci_0092	ggsA	H	geranylgeranyl diphosphate synthase	69496	70488	993	179	348.5	652	509.5	932	737.5	866	136.456	183.191	266.344	252.131	325.96	324.289	252.501	7.57472	0.58011	not_regulated	8.15958	0.40458	not_regulated	7.53516	-0.592998	not_regulated	8.19914	-0.333033	not_regulated	7.78717	0.551419	not_regulated	7.30474	0.0429043	not_regulated	8.16329	0.315301	not_regulated	8.19914	-0.333033	not_regulated
Saci_0093	glcN	M	UDP-N- acetylglucosamine- dolichyl- phosphate N-acetyl glucosamine phosphotransferase	70488	71474	987	208	319.5	1182.5	389.5	849.5	767.5	410	159.403	169.012	485.657	194.037	298.943	339.514	120.425	8.12017	1.22251	2fold higher with butanol	8.00376	0.848615	not_regulated	7.45836	0.00909685	not_regulated	8.66556	0.467425	not_regulated	8.16239	1.53429	2fold higher in 1% butanol	7.35876	-0.29757	not_regulated	7.91196	0.568323	not_regulated	8.66556	0.467425	not_regulated
Saci_0094	pgmB	R	HAD family phosphatase	71498	72148	651	199	518	2298	550	865	1011	607	231.269	414.946	1430.33	415.098	461.497	677.845	270.095	9.16778	2.24396	4fold higher with butanol	9.05106	0.748978	not_regulated	8.27537	-0.551136	not_regulated	9.94347	1.02828	2fold higher in biofilm	9.58946	1.79683	2fold higher in 1% butanol	8.2751	0.461343	not_regulated	8.77374	0.0976493	not_regulated	9.94347	1.02828	2fold higher in Biofilm
Saci_0100	tatD	L	TatD family deoxyribonuclease	76736	76005	732	328	1411	703	601	1274	385	436	338.34	1003.99	389.529	403.335	604.27	229.936	172.649	8.50396	-0.181488	not_regulated	8.25046	-0.76927	not_regulated	8.52908	0.0392406	not_regulated	8.22534	0.711457	not_regulated	9.28856	-1.35446	2fold lower in 1% butanol	9.18693	1.18719	2fold higher with butanol	8.94744	0.527996	not_regulated	8.22534	0.711457	not_regulated
Saci_0101	abrB	V	AbrB family transcriptional regulator	76943	76782	162	4258	4210	4718	4130	6396	2181	2584	19790.7	13529.3	11798.1	12506.1	13699.1	5873.15	4614.66	13.8994	-1.13101	2fold lower with butanol	13.0651	-1.04895	2fold lower with butanol	13.9414	0.95494	not_regulated	13.0231	0.957312	not_regulated	13.625	-0.186053	not_regulated	13.9982	-0.930743	not_regulated	13.6761	0.076239	not_regulated	13.0231	0.957312	not_regulated
Saci_0103	dph6	J	Diphthine-ammonia ligase	78254	77583	672	86.5	129.5	167.5	151.5	155	136	132	98.0182	101.076	101.557	111.296	80.5355	88.896	57.2369	6.64056	-0.333582	not_regulated	6.63615	-0.282741	not_regulated	6.70662	0.109462	not_regulated	6.5701	0.143055	not_regulated	6.66272	0.0183276	not_regulated	6.63713	-0.337696	not_regulated	6.56491	-0.521929	not_regulated	6.5701	0.143055	not_regulated
Saci_0104	Saci_0104	O	S-adenosyl-L-methionine-dependent methyltransferase	78718	78251	468	267	485	866.5	489.5	575.5	696.5	334	431.079	540.5	750.762	514.012	427.352	649.875	207.011	9.15201	0.415655	not_regulated	9.17484	0.379833	not_regulated	8.87873	0.0388963	not_regulated	9.44811	0.159153	not_regulated	9.31518	0.485536	not_regulated	8.91498	-0.055668	not_regulated	8.87247	-0.321598	not_regulated	9.44811	0.159153	not_regulated
Saci_0105	mobA	H	MobA-like NTP transferase	79299	78712	588	108	110	167.5	106	162	105	104	139.546	98.2542	116.065	89.2456	96.1705	78.6067	51.6423	6.99169	-0.650555	not_regulated	6.38814	-0.141654	not_regulated	6.80215	0.937634	not_regulated	6.57769	0.513167	not_regulated	6.73862	0.251818	not_regulated	6.87152	-0.88816	not_regulated	6.53362	0.0525958	not_regulated	6.57769	0.513167	not_regulated
Saci_0106	moeA	H	molybdopterin molybdotransferase	80443	79274	1170	168.5	249.5	371.5	287	464.5	494.5	583	109.057	111.436	128.949	120.722	138.028	184.667	144.351	6.8898	-0.143021	not_regulated	7.22216	0.654709	not_regulated	6.84224	0.146133	not_regulated	7.26972	-0.567162	not_regulated	6.90537	0.222059	not_regulated	6.78451	-0.350866	not_regulated	7.01218	0.138047	not_regulated	7.26972	-0.567162	not_regulated
Saci_0108	Saci_0108	Q	S-adenosyl-L-methionine-dependent methyltransferase	81151	81846	696	267	594	732	731	833	437	480	289.863	444.952	426.553	515.801	415.708	274.408	199.862	8.45791	0.172604	not_regulated	8.55542	-0.86902	not_regulated	8.59495	-0.538694	not_regulated	8.41838	0.587365	not_regulated	8.76704	-0.0494476	not_regulated	8.48837	0.236265	not_regulated	8.85505	-0.366462	not_regulated	8.41838	0.587365	not_regulated
Saci_0109	Saci_0109	S	hypothetical protein	82237	81827	411	852.5	1463	2282	1612.5	2886	611	399	1563.25	1853.98	2249.79	1925.34	2436.89	649.293	281.457	10.873	0.140492	not_regulated	10.1268	-1.5267	2fold lower with butanol	10.7606	-0.00781406	not_regulated	10.2392	1.74381	2fold higher in biofilm	10.996	0.290644	not_regulated	10.7334	-0.135939	not_regulated	11.0809	0.284712	not_regulated	10.2392	1.74381	2fold higher in Biofilm
Saci_0110	Saci_0110	S	hypothetical protein	82614	82213	402	408.5	1087	1613	985.5	1505	971	498	766.824	1408.67	1626.13	1203.51	1299.66	1054.32	358.978	10.125	0.699729	not_regulated	10.1376	-0.14947	not_regulated	9.90789	-0.357539	not_regulated	10.3547	0.576095	not_regulated	10.5637	0.218591	not_regulated	10.0214	0.495352	not_regulated	10.2885	0.0556654	not_regulated	10.3547	0.576095	not_regulated
Saci_0111	Saci_0111	S	hypothetical protein	82751	83005	255	183	291	547	363	396	305	207	543.182	596.003	870.401	700.07	540.11	523.254	235.894	9.42541	0.295494	not_regulated	9.24136	-0.378514	not_regulated	9.26832	-0.0733162	not_regulated	9.39845	0.685127	not_regulated	9.49236	0.557836	not_regulated	9.15223	-0.248129	not_regulated	9.26423	-0.429465	not_regulated	9.39845	0.685127	not_regulated
Saci_0112	Saci_0112	K	Iron dependent repressor	83009	83653	645	503	804	1380	846	1218	1171	1010	588.219	649.593	867.187	644.027	655.656	792.317	453.299	9.4802	0.175242	not_regulated	9.48046	0.340431	not_regulated	9.26559	0.161978	not_regulated	9.69507	0.0812232	not_regulated	9.5518	0.428281	not_regulated	9.2718	-0.238826	not_regulated	9.34389	-0.0294011	not_regulated	9.69507	0.0812232	not_regulated
Saci_0113	garK	G	glycerate 2-kinase	83676	84857	1182	172	438	382	255	436	221	447	110.178	193.309	131.238	106.219	128.261	81.8967	109.611	6.90987	-0.132404	not_regulated	6.54332	-0.333691	not_regulated	6.7573	0.345545	not_regulated	6.69589	0.631267	not_regulated	7.3154	-0.547248	not_regulated	7.18923	0.429058	not_regulated	6.86692	0.216824	not_regulated	6.69589	0.631267	not_regulated
Saci_0114	cysT	O	MetI-like ABC transporter transmembrane domain	85309	86070	762	163	186	130	228	316	77	35	162.016	127.73	69.6298	147.388	144.323	44.6345	13.6629	6.73081	-1.6031	2fold lower with butanol	6.34178	-1.68191	2fold lower with butanol	7.27173	0.429265	not_regulated	5.80086	0.592503	not_regulated	6.55929	-0.863843	not_regulated	7.16847	-0.725049	not_regulated	7.18832	-0.0855302	not_regulated	5.80086	0.592503	not_regulated
Saci_0116	Saci_0116	S	hypothetical protein	86173	86481	309	622	859	1374	1368	1152	752	589	1517.74	1448.59	1802.28	2172.83	1294.5	1062.59	552.188	10.6917	-0.136848	not_regulated	10.5694	-0.990508	not_regulated	10.8265	-0.224902	not_regulated	10.4345	0.713192	not_regulated	10.658	0.326652	not_regulated	10.5341	-0.449287	not_regulated	10.7118	-0.802395	not_regulated	10.4345	0.713192	not_regulated
Saci_0117	pfuT	G	triose-phosphate isomerase	87179	86487	693	46	103	149	116	207	200	221	51.0543	78.1098	87.6671	82.8005	104.127	126.472	92.6432	6.06396	0.395254	not_regulated	6.67712	0.65258	not_regulated	6.02276	-0.404859	not_regulated	6.71832	-0.577751	not_regulated	6.3707	0.178008	not_regulated	5.9807	0.23146	not_regulated	6.53688	0.27541	not_regulated	6.71832	-0.577751	not_regulated
Saci_0118	Saci_0118	R	hypothetical protein	87208	87738	531	31	64	89	62	112	84	22	45.3653	63.7124	68.6478	58.1871	73.8271	69.8	12.5264	5.80233	0.212877	not_regulated	5.99389	0.304004	not_regulated	5.68307	-0.0663635	not_regulated	6.11315	-0.0730554	not_regulated	6.04732	0.119114	not_regulated	5.74851	0.107977	not_regulated	6.03435	0.288234	not_regulated	6.11315	-0.0730554	not_regulated
Saci_0119	kefB	P	cation:proton antiporter	89284	87713	1572	137	166	284	232	287	109	203	66.0837	55.2929	73.4296	72.6915	63.5582	30.512	37.5294	6.12226	-0.232682	not_regulated	5.55751	-1.21093	2fold lower with butanol	6.11497	0.155255	not_regulated	5.5648	1.21794	2fold higher in biofilm	5.99366	0.420743	not_regulated	5.91762	-0.639211	not_regulated	6.08686	-0.248927	not_regulated	5.5648	1.21794	2fold higher in Biofilm
Saci_0120	pytH	P	pyrethroid hydrolase	89667	90632	966	101	308	350	190	355	215	252	79.4861	166.489	147.166	96.9698	127.851	97.5007	75.7421	6.75697	0.503926	not_regulated	6.6034	0.0493514	not_regulated	6.45605	0.00591297	not_regulated	6.90432	0.544922	not_regulated	7.2903	-0.166507	not_regulated	6.84596	0.684646	not_regulated	6.79889	0.343639	not_regulated	6.90432	0.544922	not_regulated
Saci_0121	yfcD	L	NUDIX hydrolase	91414	90953	462	77.5	161	210.5	125	244.5	191	372	127.907	182.507	185.416	133.755	184.349	181.213	233.486	7.26679	0.150917	not_regulated	7.2825	0.479575	not_regulated	7.0312	0.228257	not_regulated	7.51808	-0.0159662	not_regulated	7.52321	0.0342927	not_regulated	7.25538	0.130838	not_regulated	7.29487	0.407634	not_regulated	7.51808	-0.0159662	not_regulated
Saci_0122	fumA	C	Fumarate hydratase class II	92727	91411	1317	393.5	624	1308.5	595	1000.5	1795	3075	225.491	247.002	402.716	221.943	263.813	594.637	675.452	8.23527	0.451943	not_regulated	8.50495	1.4633	2fold higher with butanol	7.80548	0.315629	not_regulated	8.93474	-0.611289	not_regulated	8.301	0.716717	not_regulated	7.88265	-0.25056	not_regulated	7.91871	0.194113	not_regulated	8.93474	-0.611289	not_regulated
Saci_0123	Saci_0123	R	MBL fold metallo-hydrolase	92849	93445	597	148	373	551	300	487	720	388	187.88	326.064	374.493	247.271	283.581	526.614	188.438	8.05123	0.61038	not_regulated	8.49527	1.13213	2fold higher with butanol	7.75181	-0.103535	not_regulated	8.7947	-0.540849	not_regulated	8.4489	0.211259	not_regulated	7.95134	0.413335	not_regulated	8.04878	0.142452	not_regulated	8.7947	-0.540849	not_regulated
Saci_0124	Saci_0124	M	Nucleotide-diphospho-sugar transferases	93482	94768	1287	535	813	985	1107	1746	1027	2247	313.512	329.194	310.297	422.223	470.919	348.294	505.14	8.28494	-0.399621	not_regulated	8.58301	-0.236225	not_regulated	8.50712	-0.136737	not_regulated	8.36083	-0.215698	not_regulated	8.32015	-0.0738123	not_regulated	8.32758	-0.311595	not_regulated	8.8006	0.102256	not_regulated	8.36083	-0.215698	not_regulated
Saci_0125	Saci_0125	R	MMPL-family membrane transport protein	94860	97319	2460	1651	1839	2125	3006	4252	760	900	505.525	389.303	350.031	599.485	599.78	134.89	105.921	8.71649	-0.915048	not_regulated	8.15161	-2.11046	4fold lower with butanol	9.10461	0.0468053	not_regulated	7.76349	1.32666	2fold higher in biofilm	8.52805	-0.141935	not_regulated	8.7932	-0.758899	not_regulated	9.22794	-0.0545094	not_regulated	7.76349	1.32666	2fold higher in Biofilm
Saci_0127	tmcA	J	tRNA(Met) cytidine acetyltransferase	97409	99625	2217	214	418	438	382	559	373	636	73.003	98.368	80.2006	84.7254	87.6303	73.5592	83.0936	6.25771	-0.249092	not_regulated	6.30278	-0.162413	not_regulated	6.2973	0.0779087	not_regulated	6.26319	0.0756651	not_regulated	6.47283	-0.2831	not_regulated	6.405	0.0482223	not_regulated	6.42904	-0.00658296	not_regulated	6.26319	0.0756651	not_regulated
Saci_0128	spollM	R	stage II sporulation protein M	99663	100643	981	388	659	1422	681	1145	1759	586	298.503	350.171	587.509	340.954	405.273	782.303	173.047	8.71003	0.592118	not_regulated	9.01251	1.23962	2fold higher with butanol	8.31752	0.100915	not_regulated	9.40503	-0.462157	not_regulated	8.82519	0.758027	not_regulated	8.33676	-0.151695	not_regulated	8.53809	0.194098	not_regulated	9.40503	-0.462157	not_regulated
Saci_0129	xthA	L	DNA-(apurinic or apyrimidinic site) lyase	101354	100629	726	98	144	149	134	229	168	204	102.652	103.953	83.6823	91.1964	109.906	101.504	81.6603	6.53423	-0.679514	not_regulated	6.58815	0.195957	not_regulated	6.59626	0.463457	not_regulated	6.52612	-0.327578	not_regulated	6.54332	-0.301462	not_regulated	6.6907	-0.363839	not_regulated	6.64552	0.214009	not_regulated	6.52612	-0.327578	not_regulated
Saci_0130	tusA	P	sulfurtransferase TusA family protein	101617	101877	261	1715	3125	5041	3377	4249	1526	1047	4949.31	6233.81	7824.22	6347.45	5649.11	2551.11	1161.22	12.6034	0.275971	not_regulated	11.9744	-1.27358	2fold lower with butanol	12.4525	-0.0662033	not_regulated	12.1253	1.56778	2fold higher in biofilm	12.7698	0.339307	not_regulated	12.4395	-0.0491231	not_regulated	12.5479	-0.223372	not_regulated	12.1253	1.56778	2fold higher in Biofilm
Saci_0131	Saci_0131	S	DUF1641 domain-containing protein	103017	101944	1074	889	2338	2924	1751	3625	3215	4876	623.812	1133.53	1103.06	800.037	1171.27	1305.7	1313.23	9.69613	0.437583	not_regulated	9.99726	0.748157	not_regulated	9.46445	-0.0662091	not_regulated	10.229	-0.292348	not_regulated	10.127	-0.0278264	not_regulated	9.71578	0.479623	not_regulated	9.91889	0.494711	not_regulated	10.229	-0.292348	not_regulated
Saci_0132	Saci_0132	S	hypothetical protein	103675	103217	459	46	105	161	83	162	104	188	77.082	120.198	142.949	89.7526	123.199	99.7488	119.081	6.71384	0.506285	not_regulated	6.56405	0.193821	not_regulated	6.3781	0.0731879	not_regulated	6.89979	0.470087	not_regulated	7.03432	0.261558	not_regulated	6.5888	0.25894	not_regulated	6.71636	0.401745	not_regulated	6.89979	0.470087	not_regulated
Saci_0133	lrs14	K	TrmB family transcriptional regulator	103892	104302	411	498	2203	1119	1505	1726	852	1634	913.959	2791.1	1103.71	1797.06	1457.75	904.979	1150.46	9.97207	-0.112589	not_regulated	10.3166	-0.948211	not_regulated	10.3237	-0.682694	not_regulated	9.96494	0.237364	not_regulated	10.7774	-1.327	2fold lower in 1% butanol	10.6413	1.22862	2fold higher with butanol	10.6605	-0.357119	not_regulated	9.96494	0.237364	not_regulated
Saci_0134	wcaG	M	NAD-dependent epimerase/dehydratase	104311	105249	939	257	574	568	405	786	503	539	206.834	318.719	245.429	212.051	290.764	234.043	166.311	7.81575	-0.137918	not_regulated	7.79945	0.183837	not_regulated	7.7103	0.256808	not_regulated	7.9049	0.0194873	not_regulated	8.12765	-0.365504	not_regulated	8.00424	0.2418	not_regulated	7.95599	0.400219	not_regulated	7.9049	0.0194873	not_regulated
Saci_0135	ytbE	R	carbonyl reductase (NADPH)	106054	105251	804	118	363	519.5	290	604.5	635.5	659.5	111.419	235.641	262.206	177.508	261.27	345.202	237.58	7.4172	0.849961	not_regulated	7.95152	1.00103	2fold higher with butanol	7.13579	-0.379141	not_regulated	8.23293	-0.44578	not_regulated	7.9575	0.165589	not_regulated	7.34015	0.698586	not_regulated	7.75057	0.502442	not_regulated	8.23293	-0.44578	not_regulated
Saci_0136	lpdV	C	dihydrolipoyl dehydrogenase	107295	106051	1245	76	171	256.5	191	282.5	433.5	491.5	46.5575	71.9059	83.7696	75.6332	78.9979	152.178	114.401	5.96465	0.462666	not_regulated	6.74528	1.05014	2fold higher with butanol	5.89094	-0.40726	not_regulated	6.81899	-0.910301	not_regulated	6.2782	0.231793	not_regulated	5.85449	0.245087	not_regulated	6.27234	0.00757703	not_regulated	6.81899	-0.910301	not_regulated
Saci_0137	thiC	H	phosphomethylpyrimidine synthase	107432	108718	1287	115	273	161	277	358	310	2196	67.8496	110.81	50.9818	105.937	96.7716	105.369	493.68	5.87809	-0.797107	not_regulated	6.72318	0.0337224	not_regulated	6.40566	-0.350044	not_regulated	6.19561	-1.09644	2fold lower in biofilm	6.23192	-1.10855	2fold lower in 1% butanol	6.4381	0.32566	not_regulated	6.66179	-0.185766	not_regulated	6.19561	-1.09644	2fold lower in Biofilm
Saci_0138	tsf	J	translation elongation factor	108774	109628	855	501	617	1662	891	1111	1360	947	441.983	376.208	787.78	511.657	451.201	694.102	320.654	9.20475	0.449053	not_regulated	9.21902	0.481444	not_regulated	8.89344	0.0815601	not_regulated	9.53033	0.133604	not_regulated	9.08852	1.07774	2fold higher in 1% butanol	8.67162	-0.614472	not_regulated	8.90833	-0.236624	not_regulated	9.53033	0.133604	not_regulated
Saci_0139	flaK	N	preflagellin peptidase	110154	110435	282	25	95	97	74	111	34	27	69.4052	177.185	140.752	130.435	137.785	54.119	28.7146	6.62699	0.635294	not_regulated	6.39262	-1.22764	2fold lower with butanol	6.57208	-0.617463	not_regulated	6.44754	1.32991	2fold higher in biofilm	7.30307	-0.320624	not_regulated	6.79304	0.970131	not_regulated	7.06673	0.0238708	not_regulated	6.44754	1.32991	2fold higher in Biofilm
Saci_0140	Saci_0140	S	DUF973 domain-containing protein	110503	111342	840	311	553	1196	988	1589	1400	723	279.604	343.27	577.157	577.427	656.674	727.26	249.26	8.65003	0.660829	not_regulated	9.33991	0.374307	not_regulated	8.65037	-0.753508	not_regulated	9.33957	-0.382551	not_regulated	8.79801	0.761094	not_regulated	8.27522	-0.0860513	not_regulated	9.26626	0.130319	not_regulated	9.33957	-0.382551	not_regulated
Saci_0141	arfB	H	creatininase	112000	111332	669	146	208	248	155	329	180	213	165.409	162.602	150.748	114.361	171.127	117.973	92.5085	7.30295	-0.518646	not_regulated	6.85989	0.0863364	not_regulated	7.10367	0.825187	not_regulated	7.05916	0.304638	not_regulated	7.2906	-0.0977283	not_regulated	7.35755	-0.406704	not_regulated	7.12819	0.526255	not_regulated	7.05916	0.304638	not_regulated
Saci_0144	ycaD	G	MFS transporter	113660	114820	1161	117	189	323	264	449	347	421	76.5099	85.1779	113.029	111.942	134.466	130.701	105.117	6.53906	0.178231	not_regulated	6.91837	0.264988	not_regulated	6.53209	-0.256289	not_regulated	6.92534	-0.258611	not_regulated	6.61648	0.419623	not_regulated	6.33499	-0.227179	not_regulated	6.93885	0.209267	not_regulated	6.92534	-0.258611	not_regulated
Saci_0145	Saci_0145	I	Hotdog acyl-CoA thioesterase	115748	114813	936	355.5	634.5	758.5	554	915.5	806.5	1400.5	286.716	353.383	328.648	290.802	339.694	376.182	433.023	8.26194	-0.187828	not_regulated	8.36959	0.412867	not_regulated	8.17369	0.272331	not_regulated	8.45784	-0.24393	not_regulated	8.41274	-0.0932133	not_regulated	8.31428	-0.0804012	not_regulated	8.29599	0.168982	not_regulated	8.45784	-0.24393	not_regulated
Saci_0146	Saci_0146	S	hypothetical protein	116127	115735	393	116.5	332.5	432.5	288	571.5	363.5	419.5	225.068	441.681	446.761	360.65	505.376	404.423	309.433	8.30879	0.604395	not_regulated	8.57709	0.206742	not_regulated	8.15433	-0.387492	not_regulated	8.73154	0.0945956	not_regulated	8.79511	0.0279741	not_regulated	8.30054	0.590635	not_regulated	8.73783	0.431541	not_regulated	8.73154	0.0945956	not_regulated
Saci_0147	Saci_0147	L	HerA helicase	117945	116128	1818	465	1057	1186	967	1832	1220	2595.5	192.957	302.899	264.445	261.133	349.784	292.855	413.036	7.81948	0.0699421	not_regulated	8.11134	0.206877	not_regulated	7.81039	-0.143761	not_regulated	8.12043	-0.196261	not_regulated	8.14476	-0.184391	not_regulated	7.91741	0.268546	not_regulated	8.23948	0.366462	not_regulated	8.12043	-0.196261	not_regulated
Saci_0148	Saci_0148	L	NurA domain-containing hydrolase	119026	117938	1089	1216	2286	3248	2208	4488	2291	3175.5	841.261	1093.06	1208.37	994.828	1430.06	917.736	843.558	9.97763	0.137691	not_regulated	9.90012	-0.0748937	not_regulated	9.83736	0.0508522	not_regulated	10.0404	0.347871	not_regulated	10.1665	0.156168	not_regulated	9.90528	-0.00426409	not_regulated	10.2201	0.468335	not_regulated	10.0404	0.347871	not_regulated
Saci_0149	npx	P	NAD(P)H sulfur oxidoreductase (CoA-dependent)	120415	119093	1323	317	985	714	539	1245	762	395	180.94	387.902	218.89	200.177	326.731	251.476	86.5624	7.63671	-0.110059	not_regulated	7.8097	0.370616	not_regulated	7.57225	0.146984	not_regulated	7.87417	-0.249257	not_regulated	8.1868	-0.814016	not_regulated	8.04946	0.71817	not_regulated	7.99855	0.651607	not_regulated	7.87417	-0.249257	not_regulated
Saci_0150	Saci_0150	S	hypothetical protein	120774	121208	435	222	322	378	377.5	523	342	873	385.908	386.473	352.881	426.734	417.901	343.824	581.053	8.52758	-0.513822	not_regulated	8.58136	-0.270192	not_regulated	8.66465	0.147667	not_regulated	8.44428	-0.0115283	not_regulated	8.52863	-0.119707	not_regulated	8.59317	-0.379901	not_regulated	8.72211	-0.0853919	not_regulated	8.44428	-0.0115283	not_regulated
Saci_0151	pgi	G	Bifunctional glucose-6-phosphate/mannose-6-phosphate isomerase	121201	122121	921	118	228	222	225.5	336	243	997	97.2647	129.414	98.0672	120.612	126.941	115.521	313.375	6.60977	-0.372894	not_regulated	6.88312	-0.0207372	not_regulated	6.75903	-0.017633	not_regulated	6.73386	-0.285355	not_regulated	6.81577	-0.388675	not_regulated	6.80985	0.0299947	not_regulated	6.95112	0.0185721	not_regulated	6.73386	-0.285355	not_regulated
Saci_0152	cysS	J	cysteine-tRNA ligase	122124	123533	1410	272	465	528	538	803	507	1735	145.751	172.017	151.955	187.478	197.819	157.1	356.061	7.21743	-0.324609	not_regulated	7.42306	-0.213564	not_regulated	7.36897	-0.0704679	not_regulated	7.27152	-0.0970784	not_regulated	7.33696	-0.167433	not_regulated	7.30689	-0.142962	not_regulated	7.58931	0.0222448	not_regulated	7.27152	-0.0970784	not_regulated
Saci_0153	Saci_0153	F	NUDIX domain-containing hydrolase	123954	123514	441	201	373	702	403	772	701	447	344.811	441.406	645.648	449.286	608.097	694.112	293.787	8.88213	0.520193	not_regulated	9.12526	0.669008	not_regulated	8.62058	-0.0890835	not_regulated	9.38681	-0.153464	not_regulated	9.06028	0.560115	not_regulated	8.60781	-0.0257083	not_regulated	9.02982	0.381448	not_regulated	9.38681	-0.153464	not_regulated
Saci_0154	ompA	R	Cell surface protein	124009	125265	1257	395	1049	2008	991	2530	1057	882	237.153	434.77	647.327	387.041	698.536	367.013	203.151	8.61401	1.06393	2fold higher with butanol	8.55801	-0.0351797	not_regulated	8.24301	-0.413923	not_regulated	8.92902	0.76962	not_regulated	9.05123	0.585717	not_regulated	8.32689	0.492426	not_regulated	9.02227	0.79663	not_regulated	8.92902	0.76962	not_regulated
Saci_0155	gdhA	E	glutamate dehydrogenase (NADP+)	125386	126657	1272	2524	2837	1026	3033	2983	966	5161	1494.32	1161.26	327.011	1169.79	813.848	331.49	1173.61	9.44923	-2.57682	4fold lower with butanol	9.28243	-1.77774	2fold lower with butanol	10.3687	0.645979	not_regulated	8.36301	-0.0686692	not_regulated	9.26734	-1.81681	2fold lower in 1% butanol	10.3634	-0.7458	not_regulated	9.93033	-0.578639	not_regulated	8.36301	-0.0686692	not_regulated
Saci_0156	Saci_0156	S	DUF131 domain-containing protein	126939	126658	282	602	614	771	941	1529	258	343	1609.67	1135.09	1108.78	1638.26	1882.24	400.481	352.779	10.3837	-0.922533	not_regulated	9.66177	-1.99088	2fold lower with butanol	10.6652	0.267347	not_regulated	9.38018	1.42013	2fold higher in biofilm	10.1317	-0.0223567	not_regulated	10.4006	-0.885963	not_regulated	10.7781	0.145067	not_regulated	9.38018	1.42013	2fold higher in Biofilm
Saci_0157	cydC	R	ATPase	128431	126944	1488	240	434	763	609	1109	798	2310	121.922	152.157	207.955	201.051	258.793	234.14	449.149	7.31497	0.385564	not_regulated	7.76132	0.261279	not_regulated	7.29062	-0.42886	not_regulated	7.78568	-0.22014	not_regulated	7.47477	0.462186	not_regulated	7.08962	-0.062409	not_regulated	7.83354	0.309013	not_regulated	7.78568	-0.22014	not_regulated
Saci_0158	retS	I	NADP-retinol dehydrogenase	129330	128542	789	193	282	508	312.5	397.5	517.5	774.5	185.094	186.687	261.288	194.868	175.22	286.552	284.249	7.78081	0.112633	not_regulated	7.8845	0.597771	not_regulated	7.56923	0.218508	not_regulated	8.09607	-0.182196	not_regulated	7.78699	0.496492	not_regulated	7.5383	-0.369646	not_regulated	7.52969	-0.208551	not_regulated	8.09607	-0.182196	not_regulated
Saci_0159	ung	L	uracil-DNA glycosylase	129940	129299	642	133	199	182	247.5	228.5	268.5	313.5	157.122	162.144	115.45	189.833	124.017	183.044	141.67	7.07344	-0.829365	not_regulated	7.54232	-0.0110679	not_regulated	7.43217	0.0199036	not_regulated	7.18359	-0.713959	not_regulated	7.09613	-0.478527	not_regulated	7.31844	-0.336624	not_regulated	7.26149	-0.669417	not_regulated	7.18359	-0.713959	not_regulated
Saci_0160	Saci_0160	S	hypothetical protein	130142	130450	309	146	298	452	272	540	243	116	358.119	503.638	593.77	433.296	607.394	344.32	109.502	8.84903	0.344719	not_regulated	8.59341	-0.290127	not_regulated	8.62175	0.0178317	not_regulated	8.82068	0.737112	not_regulated	9.095	0.248994	not_regulated	8.73027	0.109938	not_regulated	9.00285	0.432062	not_regulated	8.82068	0.737112	not_regulated
Saci_0161	troR	K	Iron dependent repressor	130894	130496	399	1322	2394	2362	1809	1888	2310	1039	2496.06	3124.19	2398.66	2224.77	1642.45	2525.56	753.797	11.2567	-0.442169	not_regulated	11.2109	0.22442	not_regulated	11.2024	0.45874	not_regulated	11.2652	-0.123415	not_regulated	11.4186	-0.369777	not_regulated	11.4474	-0.0581787	not_regulated	10.9005	-0.493032	not_regulated	11.2652	-0.123415	not_regulated
Saci_0162	dapA	E	4-hydroxy-tetrahydrodipicolinate synthase	130936	131793	858	417	732	1427	825	1253	756	1252	366.739	444.654	674.093	472.142	507.04	384.716	422.335	8.95771	0.493445	not_regulated	8.73536	-0.253956	not_regulated	8.70084	-0.0717224	not_regulated	8.99223	0.760113	not_regulated	9.09667	0.61174	not_regulated	8.65757	-0.104081	not_regulated	8.93452	0.0476583	not_regulated	8.99223	0.760113	not_regulated
Saci_0164	Saci_0164	K	ArsR family transcriptional regulator	132274	131846	429	933	1219	3820	1465	2680	3086	775	1638.92	1480.16	3607.43	1675.93	2168.06	3137.69	523.116	11.2476	0.75348	not_regulated	11.1631	0.946213	not_regulated	10.6946	0.260526	not_regulated	11.7161	0.152227	not_regulated	11.1741	1.2967	2fold higher in 1% butanol	10.605	-0.529005	not_regulated	10.8965	0.316221	not_regulated	11.7161	0.152227	not_regulated
Saci_0165	Saci_0165	R	hypothetical protein	135062	132333	2730	436	841	1198	836	1435	623	1202	120.5	160.53	177.883	150.364	182.484	99.6674	127.437	7.19384	0.177151	not_regulated	6.93568	-0.551789	not_regulated	7.0726	-0.0266779	not_regulated	7.05692	0.786696	not_regulated	7.40074	0.159568	not_regulated	7.11979	0.0317957	not_regulated	7.37197	0.224091	not_regulated	7.05692	0.786696	not_regulated
Saci_0166	putA	C	L-glutamate gamma-semialdehyde dehydrogenase	135347	136912	1566	113	292	433	382	543	464	561	54.8001	97.3826	112.248	119.946	120.514	129.477	103.786	6.29332	0.649685	not_regulated	6.9614	0.151779	not_regulated	6.34118	-0.837394	not_regulated	6.91355	-0.255053	not_regulated	6.70807	0.216423	not_regulated	6.19085	0.447476	not_regulated	6.90965	-0.0484031	not_regulated	6.91355	-0.255053	not_regulated
Saci_0167	Saci_0167	S	hypothetical protein	137603	136962	642	317	832	1767	541	1260	1082	204	372.872	675.329	1115.39	414.042	681.415	735.571	92.3448	9.33293	1.19604	2fold higher with butanol	9.10818	0.870561	not_regulated	8.61809	0.14165	not_regulated	9.82303	0.551567	not_regulated	9.76139	0.735359	not_regulated	8.97099	0.474898	not_regulated	9.05301	0.663538	not_regulated	9.82303	0.551567	not_regulated
Saci_0168	Saci_0168	R	NAD(P)- and CoA-binding protein	138160	137735	426	650	1858	1556	1192	1183	1600	1421	1150.37	2271.3	1480.33	1373.44	964.215	1638.75	965.348	10.3498	-0.0209365	not_regulated	10.551	0.296272	not_regulated	10.2957	0.0370519	not_regulated	10.605	-0.195722	not_regulated	10.8405	-0.606129	not_regulated	10.6586	0.599406	not_regulated	10.1684	-0.56559	not_regulated	10.605	-0.195722	not_regulated
Saci_0169	Saci_0169	S	hypothetical protein	138313	138495	183	1499	1637	2078	2877	4736	691	818	6170.33	4658.74	4601.32	7712.94	8980.16	1648.87	1294.28	12.3795	-0.808049	not_regulated	11.8002	-2.18433	4fold lower with butanol	12.7521	-0.0291876	not_regulated	11.4275	1.43153	2fold higher in biofilm	12.1768	-0.00641674	not_regulated	12.3884	-0.787418	not_regulated	13.0228	0.164242	not_regulated	11.4275	1.43153	2fold higher in Biofilm
Saci_0171	rpoM	K	DNA-directed RNA polymerase subunit M	139158	138856	303	433	1537	2931	1387	1257	2347	1554	1078.24	2641.92	3919.22	2246.61	1440.36	3378.99	1484.16	11.0054	1.47714	2fold higher with butanol	11.428	0.630318	not_regulated	10.604	-0.766324	not_regulated	11.8294	0.164935	not_regulated	11.6519	0.580458	not_regulated	10.7209	0.910897	not_regulated	10.8129	-0.696541	not_regulated	11.8294	0.164935	not_regulated
Saci_0172	Saci_0172	S	hypothetical protein	139466	139218	249	26.5	99	117.5	68	100.5	86	363	83.1383	209.029	192.752	135.903	141.416	152.353	422.762	6.98402	0.828408	not_regulated	7.16886	0.206312	not_regulated	6.73194	-0.416248	not_regulated	7.42094	0.290282	not_regulated	7.64908	-0.105484	not_regulated	7.0425	0.948105	not_regulated	7.11512	0.00214606	not_regulated	7.42094	0.290282	not_regulated
Saci_0173	rpoL	K	DNA-directed RNA polymerase subunit L	139735	139463	273	71	207	321	176.5	325	379.5	745.5	198.535	396.557	477.718	318.872	414.273	607.747	790.79	8.26663	0.882016	not_regulated	8.78208	0.97197	not_regulated	7.97504	-0.390834	not_regulated	9.07367	-0.396353	not_regulated	8.7657	0.280106	not_regulated	8.13232	0.616123	not_regulated	8.50564	0.322388	not_regulated	9.07367	-0.396353	not_regulated
Saci_0174	csl4	J	Exosome complex component	140267	139725	543	289.5	596	672.5	496.5	838.5	783.5	2092.5	402.73	572.242	502.362	449.338	536.355	629.976	1114.98	8.81313	-0.0658362	not_regulated	9.05541	0.52897	not_regulated	8.73266	0.134758	not_regulated	9.13587	-0.375613	not_regulated	9.06653	-0.176424	not_regulated	8.90708	0.124801	not_regulated	8.93935	0.200168	not_regulated	9.13587	-0.375613	not_regulated
Saci_0175	Saci_0175	J	2-(3-amino-3-carboxypropyl)histidine synthase, subunit 1	141302	140298	1005	413.5	629.5	1041.5	726	1115	890.5	3977.5	310.475	326.531	420.135	354.771	385.239	386.8	1144.85	8.49652	0.0516274	not_regulated	8.5331	0.166172	not_regulated	8.37454	0.100333	not_regulated	8.65508	0.0702231	not_regulated	8.53289	0.375108	not_regulated	8.3147	-0.309267	not_regulated	8.53018	0.0636444	not_regulated	8.65508	0.0702231	not_regulated
Saci_0176	rplP	J	50S ribosomal protein L10e	141829	141299	531	1213.5	1638.5	4251.5	2151	2963	3498.5	10126.5	1721.75	1607.02	3243.61	1987.6	1936.49	2873.71	5515.71	11.2065	0.528973	not_regulated	11.2228	0.573363	not_regulated	10.8532	0.0856009	not_regulated	11.576	0.125645	not_regulated	11.1568	1.02468	2fold higher in 1% butanol	10.6999	-0.481498	not_regulated	10.938	-0.092798	not_regulated	11.576	0.125645	not_regulated
Saci_0178	Saci_0178	S	lysylphosphatidylglycerol synthetase family protein	144031	143120	912	294.5	386.5	404	450	684	379	226	243.911	221.148	179.862	242.528	260.572	181.685	71.9821	7.71048	-0.824212	not_regulated	7.71365	-0.375235	not_regulated	7.92611	0.300947	not_regulated	7.49802	-0.0635951	not_regulated	7.63981	-0.286646	not_regulated	7.85954	-0.523353	not_regulated	7.97377	0.0483112	not_regulated	7.49802	-0.0635951	not_regulated
Saci_0179	thiF	H	sulfur carrier protein ThiS adenylyltransferase	144911	144039	873	442	772	1565	738	1126	1273	1356	381.995	460.862	726.535	415.155	447.859	636.336	449.531	9.04115	0.54273	not_regulated	9.00558	0.657612	not_regulated	8.63746	0.172649	not_regulated	9.40927	0.142201	not_regulated	9.17654	0.668173	not_regulated	8.7128	-0.11123	not_regulated	8.7522	0.0541758	not_regulated	9.40927	0.142201	not_regulated
Saci_0180	tktA	G	transketolase	144979	145794	816	869	1938	2410	2227.5	3469.5	1765.5	2502.5	802.596	1236.78	1196.7	1339.38	1475.48	943.962	887.261	9.93669	0.191568	not_regulated	10.135	-0.463287	not_regulated	10.0179	-0.446069	not_regulated	10.0537	0.29322	not_regulated	10.2486	-0.0360523	not_regulated	9.96045	0.241834	not_regulated	10.4572	0.0844052	not_regulated	10.0537	0.29322	not_regulated
Saci_0181	dxs	G	1-deoxy-D-xylulose-5-phosphate synthase	145766	146704	939	159.5	385	674	389	596	562	2130	128.67	213.957	291.15	203.695	220.567	261.441	656.314	7.59658	0.793338	not_regulated	7.8503	0.401554	not_regulated	7.3389	-0.369984	not_regulated	8.10798	0.106235	not_regulated	7.9634	0.455916	not_regulated	7.37436	0.351636	not_regulated	7.72767	0.0595914	not_regulated	8.10798	0.106235	not_regulated
Saci_0183	aroA	E	3-deoxy-7-phosphoheptulonate synthase	147730	148722	993	194.5	429	899	530.5	829	686	1347.5	148.206	225.385	367.09	262.503	289.975	301.675	392.731	7.86572	0.92378	not_regulated	8.13652	0.242133	not_regulated	7.62382	-0.531985	not_regulated	8.37842	0.234097	not_regulated	8.16812	0.715217	not_regulated	7.51385	0.222777	not_regulated	8.10799	0.0883762	not_regulated	8.37842	0.234097	not_regulated
Saci_0184	aroB	E	3-dehydroquinate synthase	148719	149780	1062	184.5	403	612.5	537.5	712	555.5	1059.5	131.488	197.999	233.975	248.68	232.915	228.492	288.789	7.4545	0.446668	not_regulated	7.89708	-0.0806719	not_regulated	7.49847	-0.626611	not_regulated	7.85311	-0.0148359	not_regulated	7.74978	0.252337	not_regulated	7.33407	0.208545	not_regulated	7.9109	-0.14971	not_regulated	7.85311	-0.0148359	not_regulated
Saci_0185	aroE	E	shikimate dehydrogenase	149768	150559	792	253.5	411	506.5	453.5	613.5	309	492	241.897	270.756	259.531	281.442	269.171	170.674	180.018	7.96901	-0.283234	not_regulated	7.7759	-0.680119	not_regulated	8.02747	0.0743018	not_regulated	7.71743	0.555622	not_regulated	8.05031	-0.0496077	not_regulated	7.99955	-0.219413	not_regulated	8.10454	-0.119533	not_regulated	7.71743	0.555622	not_regulated
Saci_0186	aroC	E	chorismate synthase	150537	151712	1176	159.5	285	467	398.5	496.5	364	677.5	102.739	126.58	161.182	166.606	146.763	135.337	166.854	7.0077	0.264959	not_regulated	7.23035	-0.258406	not_regulated	7.03157	-0.404706	not_regulated	7.20648	0.203094	not_regulated	7.15823	0.360122	not_regulated	6.83337	-0.0809494	not_regulated	7.28882	-0.238164	not_regulated	7.20648	0.203094	not_regulated
Saci_0187	aroK	E	shikimate kinase	151664	152470	807	164	285	458	398	590	375.5	588.5	153.914	184.458	230.366	242.482	254.066	203.434	211.254	7.55688	0.197052	not_regulated	7.79507	-0.211846	not_regulated	7.59386	-0.363006	not_regulated	7.7581	0.130327	not_regulated	7.68747	0.332108	not_regulated	7.39657	-0.120842	not_regulated	7.9554	0.012104	not_regulated	7.7581	0.130327	not_regulated
Saci_0188	aroA	E	3-phosphoshikimate 1-carboxyvinyltransferase	152608	153684	1077	156	310	494	499.5	724	500	699	109.737	150.297	186.152	227.913	233.536	202.84	187.965	7.15912	0.377688	not_regulated	7.74827	-0.126667	not_regulated	7.30512	-0.761689	not_regulated	7.60227	-0.1729	not_regulated	7.38601	0.320143	not_regulated	7.00479	0.0717587	not_regulated	7.84992	-0.0200545	not_regulated	7.60227	-0.1729	not_regulated
Saci_0189	aroD	E	3-dehydroquinate dehydratase	153665	154324	660	54	172	245	268.5	423	249	203	62.7316	136.429	150.963	200.26	222.871	165.168	89.3882	6.60459	0.882179	not_regulated	7.50676	-0.236464	not_regulated	6.80843	-1.38187	2fold lower in biofilm	7.30292	-0.178787	not_regulated	7.16503	0.157515	not_regulated	6.53157	0.738877	not_regulated	7.7229	0.0991136	not_regulated	7.30292	-0.178787	not_regulated
Saci_0190	Saci_0190	P	(2Fe-2S)-binding protein	154590	154288	303	112	201	386	183	285	494	217	280.74	346.988	517.306	297.821	327.458	712.35	208.069	8.57398	0.497035	not_regulated	8.84737	1.29962	2fold higher with butanol	8.1757	0.207533	not_regulated	9.24566	-0.510613	not_regulated	8.72681	0.587607	not_regulated	8.28591	-0.0763588	not_regulated	8.28673	0.081644	not_regulated	9.24566	-0.510613	not_regulated
Saci_0191	Saci_0191	S	hypothetical protein	154751	155041	291	2128.5	3901	2464.5	3489	4192.5	416	1252	5508.74	6979.1	3431.55	5881.83	4999.37	624.848	1245.24	12.0861	-1.06761	2fold lower with butanol	10.9047	-3.19322	4fold lower with butanol	12.4748	0.198204	not_regulated	10.516	2.40824	4fold higher in biofilm	12.2567	-1.0127	2fold lower in 1% butanol	12.5982	-0.0406922	not_regulated	12.4048	-0.289738	not_regulated	10.516	2.40824	4fold higher in Biofilm
Saci_0192	dnaB	K	DEAD/DEAH box helicase	155041	156696	1656	425.5	1013	513.5	545	900.5	378	795	193.877	318.701	125.836	161.701	188.859	99.7953	139.01	7.2872	-1.00835	2fold lower with butanol	6.98904	-0.65481	not_regulated	7.46809	0.554561	not_regulated	6.80815	0.285456	not_regulated	7.64573	-1.32919	2fold lower in 1% butanol	7.95753	0.335049	not_regulated	7.44917	0.168761	not_regulated	6.80815	0.285456	not_regulated
Saci_0193	ybbN	O	thioredoxin-like protein	156693	157496	804	507	1041	1121	878	1413	1253	1899	475.637	674.555	565.217	536.183	610.134	680.1	683.426	9.01819	-0.135804	not_regulated	9.23809	0.384495	not_regulated	8.98015	0.119882	not_regulated	9.27613	-0.315982	not_regulated	9.27023	-0.243654	not_regulated	9.14575	0.122064	not_regulated	9.15978	0.131182	not_regulated	9.27613	-0.315982	not_regulated
Saci_0194	tusA	P	TusA-like domain-containing protein	157512	157739	228	484	793	1034	893	1396	869	814	1601.31	1812.55	1838.59	1923.02	2125.66	1663.86	1033.75	10.7447	-0.185402	not_regulated	10.8047	-0.167367	not_regulated	10.7771	0.0286264	not_regulated	10.7723	0.0950259	not_regulated	10.8341	0.0320487	not_regulated	10.7344	-0.203237	not_regulated	10.9814	0.0893199	not_regulated	10.7723	0.0950259	not_regulated
Saci_0195	sodA	P	superoxide dismutase	157840	158475	636	1298	2474	4881	2814	3656	8603	9360	1537.52	2025.46	3108.99	2170.71	1994.8	5898.95	4256.56	11.0943	0.631095	not_regulated	11.8051	1.48377	2fold higher with butanol	10.8352	-0.204817	not_regulated	12.0642	-0.973053	not_regulated	11.2931	0.629673	not_regulated	10.7852	0.0156358	not_regulated	11.023	-0.17714	not_regulated	12.0642	-0.973053	not_regulated
Saci_0196	mpg1	M	mannose-1-phosphate guanylyltransferase	158508	159587	1080	651	1050	1629	1041	1847	1879	4107	454.456	506.506	611.283	473.178	593.622	759.041	1100.02	9.04185	0.0429521	not_regulated	9.22714	0.72327	not_regulated	8.85712	0.234505	not_regulated	9.41187	-0.361378	not_regulated	9.12007	0.282738	not_regulated	8.90622	-0.225572	not_regulated	9.04982	0.271944	not_regulated	9.41187	-0.361378	not_regulated
Saci_0197	Saci_0197	S	hypothetical protein	159925	160275	351	50	87	63	75	252	75	89	109.378	130.491	73.8502	106.191	250.061	94.4143	74.1531	6.48986	-0.951401	not_regulated	6.64572	-0.128107	not_regulated	6.75185	0.335414	not_regulated	6.38373	-0.403445	not_regulated	6.61717	-0.809803	not_regulated	6.90049	-0.127385	not_regulated	7.34832	1.1804	2fold higher with butanol	6.38373	-0.403445	not_regulated
Saci_0198	Saci_0198	O	thioredoxin domain-containing protein	160314	162212	1899	1116.5	1881.5	2048.5	1624.5	2602	1485.5	2678.5	442.986	515.959	437.121	419.8	475.533	341.327	408.059	8.7815	-0.403979	not_regulated	8.56429	-0.257071	not_regulated	8.75234	0.370308	not_regulated	8.59345	0.307835	not_regulated	8.8915	-0.227749	not_regulated	8.90112	-0.162016	not_regulated	8.80348	0.124626	not_regulated	8.59345	0.307835	not_regulated
Saci_0199	fabG	I	3-oxoacyl-[acyl- carrier- protein] reductase	162209	162913	705	286.5	686.5	980.5	591.5	812	870.5	1012.5	306.985	507.562	563.871	412.173	400.067	539.026	415.746	8.70062	0.49245	not_regulated	8.88066	0.428578	not_regulated	8.47456	-0.132337	not_regulated	9.10672	0.01597	not_regulated	9.06333	0.163257	not_regulated	8.62473	0.343406	not_regulated	8.6656	-0.0982252	not_regulated	9.10672	0.01597	not_regulated
Saci_0200	nucS	L	Endonuclease NucS	162967	163719	753	216.5	346.5	171.5	403	408.5	173	641	217.436	240.196	92.784	263.128	188.665	100.759	246.566	7.15013	-1.61339	2fold lower with butanol	7.34719	-1.34338	2fold lower with butanol	7.90203	0.0175766	not_regulated	6.59529	-0.168009	not_regulated	7.22194	-1.36079	2fold lower in 1% butanol	7.83626	-0.238394	not_regulated	7.79965	-0.535157	not_regulated	6.59529	-0.168009	not_regulated
Saci_0201	Saci_0201	M	glycosyl transferase family 2	163640	164668	1029	127.5	264.5	324	257	332.5	291	528	94.006	134.293	127.922	122.966	112.438	123.737	148.674	6.7769	0.0596954	not_regulated	6.94662	0.05049	not_regulated	6.7484	-0.0946862	not_regulated	6.97513	-0.00104623	not_regulated	7.03418	-0.0586433	not_regulated	6.81196	0.132552	not_regulated	6.87755	-0.18435	not_regulated	6.97513	-0.00104623	not_regulated
Saci_0202	Saci_0202	S	Uncharacterized extracellular membrane protein	164665	165033	369	1058	1561	1641.5	1474	2627	769	567	2160.42	2203.23	1802.84	1960.41	2470.76	909.904	445.16	10.9466	-0.645785	not_regulated	10.3833	-1.06589	2fold lower with butanol	11.007	0.432904	not_regulated	10.3228	0.937445	not_regulated	10.9607	-0.277872	not_regulated	11.0912	-0.353699	not_regulated	11.1038	0.278585	not_regulated	10.3228	0.937445	not_regulated
Saci_0203	Saci_0203	S	hypothetical protein	165578	165123	456	43	134	94	101	199.5	175.5	740	72.6366	154.09	84.3796	109.702	152.539	168.776	469.945	6.29072	-0.168552	not_regulated	7.08821	0.662992	not_regulated	6.48004	-0.302077	not_regulated	6.89889	-1.04919	2fold lower in biofilm	6.83323	-0.857331	not_regulated	6.72513	0.702993	not_regulated	7.01524	0.420368	not_regulated	6.89889	-1.04919	2fold lower in Biofilm
Saci_0204	segA	D	chromosome segregation protein SegA	166237	165575	663	127	266	343	294	646.5	417.5	1597	145.333	209.606	210.147	218.217	338.811	275.241	697.039	7.44924	0.147289	not_regulated	7.93709	0.376405	not_regulated	7.47642	-0.293655	not_regulated	7.9099	-0.438337	not_regulated	7.7134	0.0151977	not_regulated	7.44738	0.146305	not_regulated	8.08698	0.5795	not_regulated	7.9099	-0.438337	not_regulated
Saci_0205	glpC	C	4Fe-4S ferredoxin-type iron-sulfur binding protein	167278	166310	969	212	657.5	697.5	418	805.5	615	1224	165.472	353.702	291.959	212.066	288.744	277.197	365.6	7.78003	0.434431	not_regulated	7.92157	0.427873	not_regulated	7.5494	-0.0651804	not_regulated	8.15219	0.0258122	not_regulated	8.32801	-0.265294	not_regulated	7.91842	0.713939	not_regulated	7.95101	0.390059	not_regulated	8.15219	0.0258122	not_regulated
Saci_0206	glcD	C	glycolate dehydrogenase	168639	167263	1377	590	1553.5	2503.5	1180	2016.5	1676	2691	323.088	587.574	736.658	420.626	508.29	531.044	565.373	8.93032	0.804317	not_regulated	8.88454	0.377766	not_regulated	8.52609	-0.0878625	not_regulated	9.28877	0.423122	not_regulated	9.36174	0.337701	not_regulated	8.76721	0.480829	not_regulated	8.85295	0.217894	not_regulated	9.28877	0.423122	not_regulated
Saci_0207	Saci_0207	C	FAD-binding oxidoreductase	168792	169754	963	118	366	528	285	592	618	275	93.0226	198.356	222.489	145.653	213.629	280.282	82.8851	7.16855	0.87333	not_regulated	7.65856	0.985817	not_regulated	6.86295	-0.354137	not_regulated	7.96416	-0.382189	not_regulated	7.71477	0.177117	not_regulated	7.08573	0.710427	not_regulated	7.46268	0.497352	not_regulated	7.96416	-0.382189	not_regulated
Saci_0208	korB	C	2-oxoacid oxidoreductase (ferredoxin), subunit KorB	170665	169751	915	794.5	1438.5	1320.5	1238.5	2040.5	2338.5	3532.5	654.466	818.834	584.958	664.363	774.034	1114.89	1116.81	9.27318	-0.546733	not_regulated	9.74926	0.788335	not_regulated	9.365	0.271092	not_regulated	9.65744	-0.979541	not_regulated	9.43481	-0.473763	not_regulated	9.5158	-0.0587573	not_regulated	9.48604	0.165206	not_regulated	9.65744	-0.979541	not_regulated
Saci_0209	korA	C	2-oxoacid oxidoreductase (ferredoxin), subunit KorA	172520	170652	1869	1848.5	3176.5	3027.5	2809.5	4473.5	4459.5	7667.5	744.926	884.874	656.292	737.487	830.552	1040.65	1186.57	9.44957	-0.567508	not_regulated	9.77487	0.538271	not_regulated	9.53371	0.307225	not_regulated	9.69073	-0.71412	not_regulated	9.57376	-0.41966	not_regulated	9.66514	-0.133634	not_regulated	9.6122	0.116234	not_regulated	9.69073	-0.71412	not_regulated
Saci_0210	Saci_0210	S	hypothetical protein	173464	172652	813	207	421	603	481	743	551	704	192.593	270.164	300.902	290.761	317.478	296.06	250.78	7.91128	0.258989	not_regulated	8.19672	0.0675278	not_regulated	7.88655	-0.301533	not_regulated	8.22145	-0.0256373	not_regulated	8.15542	0.166934	not_regulated	7.83355	0.106268	not_regulated	8.2471	0.0716041	not_regulated	8.22145	-0.0256373	not_regulated
Saci_0211	Saci_0211	R	carbon-nitrogen hydrolase family protein	174212	173496	717	247.5	497	476.5	292.5	580	393	970.5	260.901	361.506	269.732	200.756	281.118	239.612	391.848	8.05137	-0.336721	not_regulated	7.77693	0.296728	not_regulated	7.83833	0.670802	not_regulated	7.98997	0.121788	not_regulated	8.28663	-0.411016	not_regulated	8.26262	0.0885086	not_regulated	7.89217	0.430512	not_regulated	7.98997	0.121788	not_regulated
Saci_0212	Saci_0212	R	CBS domain protein	175342	174209	1134	543.5	1017	658.5	605.5	1068	872	2721.5	361.454	467.24	235.549	262.3	327.037	335.685	694.302	8.18877	-1.00254	2fold lower with butanol	8.21302	0.397367	not_regulated	8.26637	0.755341	not_regulated	8.13542	-0.560127	not_regulated	8.37395	-0.976664	not_regulated	8.68284	-0.0116577	not_regulated	8.19419	0.263017	not_regulated	8.13542	-0.560127	not_regulated
Saci_0213	hdaA	R	histone deacetylase	175393	176433	1041	179	368	494	345	507	407	543	130.164	184.493	192.59	163.007	169.295	170.899	151.127	7.30679	0.180456	not_regulated	7.3829	0.10969	not_regulated	7.18649	-0.0318587	not_regulated	7.5032	0.123342	not_regulated	7.55841	0.0734366	not_regulated	7.2758	0.121233	not_regulated	7.37609	-0.000608938	not_regulated	7.5032	0.123342	not_regulated
Saci_0214	purT	F	Formate-dependent phosphoribosylglycinamide formyltransferase	177624	176428	1197	553	1514	1414	861	1227	1170	900	348.404	658.755	478.786	353.178	355.907	426.574	217.683	8.67393	0.0738682	not_regulated	8.60045	0.313874	not_regulated	8.45443	0.273115	not_regulated	8.81994	0.117543	not_regulated	9.13342	-0.448887	not_regulated	8.90411	0.536969	not_regulated	8.4698	-0.0441146	not_regulated	8.81994	0.117543	not_regulated
Saci_0215	Saci_0215	S	hypothetical protein	178252	177638	615	111	162	187	129	229	167	148	137.092	137.949	123.812	103.669	129.743	119.115	70.0656	7.0255	-0.531742	not_regulated	6.79602	0.241842	not_regulated	6.89742	0.695904	not_regulated	6.92411	0.00675385	not_regulated	7.03	-0.14451	not_regulated	7.10349	-0.373018	not_regulated	6.85768	0.268457	not_regulated	6.92411	0.00675385	not_regulated
Saci_0216	cdsA	I	phosphatidate cytidylyltransferase	178302	178952	651	390	439	1507	601	1167	1182	240	452.13	351.785	938.208	453.519	622.435	792.383	107.061	9.34718	0.66842	not_regulated	9.22754	0.846507	not_regulated	8.82281	0.288322	not_regulated	9.75191	0.194669	not_regulated	9.16616	1.42669	2fold higher in 1% butanol	8.63957	-0.744056	not_regulated	9.0534	0.401539	not_regulated	9.75191	0.194669	not_regulated
Saci_0217	Saci_0217	V	hypothetical protein	179534	178908	627	496	613	846	706	985	770	683	596.701	509.69	547.135	553.009	545.558	536.189	315.488	9.15831	-0.50986	not_regulated	9.08888	-0.00308665	not_regulated	9.16601	0.402452	not_regulated	9.08118	-0.0198865	not_regulated	9.04462	0.113752	not_regulated	9.10717	-0.609398	not_regulated	9.10137	-0.074788	not_regulated	9.08118	-0.0198865	not_regulated
Saci_0218	Saci_0218	S	hypothetical protein	179632	180072	441	69	122	253	195	283	277	72	119.489	145.168	233.278	217.971	223.415	274.876	47.8716	7.38332	0.580426	not_regulated	7.93531	0.376124	not_regulated	7.33436	-0.57451	not_regulated	7.98427	-0.285774	not_regulated	7.52374	0.695799	not_regulated	7.04116	-0.10116	not_regulated	7.78578	-0.0196281	not_regulated	7.98427	-0.285774	not_regulated
Saci_0219	dadA	E	FAD dependent oxidoreductase	181058	180060	999	85	211	220	154	226	220	152	64.8039	110.453	89.5995	76.0933	78.8301	96.4624	44.2914	6.25171	0.0826619	not_regulated	6.4208	0.383671	not_regulated	6.13385	0.0610568	not_regulated	6.53866	-0.155518	not_regulated	6.63635	-0.290389	not_regulated	6.40265	0.387264	not_regulated	6.27519	-0.00424132	not_regulated	6.53866	-0.155518	not_regulated
Saci_0220	Saci_0220	R	hypothetical protein	181095	181892	798	95	161	302	197	280	289.5	308	90.56	105.662	153.787	121.687	122.162	158.736	111.982	6.88279	0.379236	not_regulated	7.11875	0.42493	not_regulated	6.71391	-0.133478	not_regulated	7.28763	-0.0947379	not_regulated	6.99405	0.552953	not_regulated	6.61206	-0.159504	not_regulated	6.92984	-0.0495957	not_regulated	7.28763	-0.0947379	not_regulated
Saci_0221	moaB	H	Molybdenum cofactor biosynthesis protein B	181889	182425	537	140	279.5	621	300	443.5	583	822.5	197.657	271.872	469.132	274.899	287.164	474.209	443.489	8.25035	0.862243	not_regulated	8.49607	0.828098	not_regulated	7.86481	-0.183152	not_regulated	8.88161	-0.0645714	not_regulated	8.48032	0.798543	not_regulated	7.85682	0.0779143	not_regulated	8.13424	0.00775453	not_regulated	8.88161	-0.0645714	not_regulated
Saci_0222	Saci_0222	R	DUF1286 domain-containing protein	182422	182907	486	79	160.5	300	170	298.5	252.5	297.5	123.914	172.958	250.847	172.56	213.792	227.443	177.624	7.46193	0.632716	not_regulated	7.63016	0.439882	not_regulated	7.19208	-0.185008	not_regulated	7.90001	0.0922602	not_regulated	7.70247	0.547858	not_regulated	7.19374	0.099071	not_regulated	7.58551	0.253894	not_regulated	7.90001	0.0922602	not_regulated
Saci_0223	Saci_0223	V	Archaeal PaREP1	183790	183419	372	92.5	223.5	168.5	146.5	286.5	207	383	189.207	314.108	184.546	194.46	268.118	243.81	298.526	7.54583	-0.420729	not_regulated	7.76647	0.367761	not_regulated	7.58357	0.25324	not_regulated	7.72873	-0.450816	not_regulated	7.91148	-0.755801	not_regulated	7.92947	0.349286	not_regulated	7.83503	0.408182	not_regulated	7.72873	-0.450816	not_regulated
Saci_0224	Saci_0224	V	Archaeal PaREP1	184130	183747	384	203.5	614.5	522.5	466.5	600.5	721	1006	400.894	834.262	552.159	597.078	543.421	819.855	758.389	8.87801	0.0771127	not_regulated	9.4505	0.498925	not_regulated	8.93443	-0.281949	not_regulated	9.39408	-0.619327	not_regulated	9.40665	-0.58394	not_regulated	9.17572	0.675267	not_regulated	9.15385	-0.191067	not_regulated	9.39408	-0.619327	not_regulated
Saci_0225	kdgA	E	2-dehydro-3-deoxy-phosphogluconate/2-dehydro-3-deoxy-6-phosphogalactonate aldolase	186300	187166	867	808	1144	3051	2124	3303	1917	2334	702.421	687.372	1425.75	1202.04	1322.06	964.63	778.864	9.96685	0.636567	not_regulated	10.0726	-0.275967	not_regulated	9.84373	-0.482335	not_regulated	10.1957	0.514635	not_regulated	9.95123	1.06404	2fold higher in 1% butanol	9.44057	-0.413255	not_regulated	10.2999	0.0820854	not_regulated	10.1957	0.514635	not_regulated
Saci_0226	rbsK	G	2-dehydro-3-deoxyglucono/galactono-kinase	187177	188112	936	202	382	683	537	657	664	1266	163.263	212.975	295.978	281.895	243.883	309.797	391.466	7.7802	0.473541	not_regulated	8.2071	0.177641	not_regulated	7.74503	-0.49521	not_regulated	8.24226	-0.114876	not_regulated	7.97194	0.486281	not_regulated	7.5428	0.00147338	not_regulated	8.03453	-0.264184	not_regulated	8.24226	-0.114876	not_regulated
Saci_0227	putA	C	glyceraldehyde-3-phosphate dehydrogenase (NADP+)	188141	189664	1524	355	667	1130	753	1104	1173	2023	175.846	228.138	300.577	242.642	251.541	335.903	384.078	7.84488	0.388674	not_regulated	8.1573	0.510689	not_regulated	7.69043	-0.171771	not_regulated	8.31175	-0.209351	not_regulated	8.03268	0.409308	not_regulated	7.64597	-0.00642042	not_regulated	7.94867	-0.00325546	not_regulated	8.31175	-0.209351	not_regulated
Saci_0228	Saci_0228	P	Rieske [2Fe-2S] domain-containing protein	190044	189727	318	224	294	326	370	550	375	78	532.627	482.837	416.485	572.173	601.113	515.575	71.8445	8.87955	-0.73961	not_regulated	9.08517	-0.108794	not_regulated	9.10864	0.189422	not_regulated	8.85608	-0.35696	not_regulated	8.80876	-0.201795	not_regulated	8.98619	-0.523601	not_regulated	9.1959	0.0159677	not_regulated	8.85608	-0.35696	not_regulated
Saci_0229	Saci_0229	S	hypothetical protein	190498	191061	564	60	147	155	118	189	63	51	81.4177	136.58	112.027	103.478	116.871	49.4803	26.6636	6.57749	0.0756889	not_regulated	6.16098	-1.02293	2fold lower with butanol	6.52023	-0.053164	not_regulated	6.21824	1.12988	2fold higher in biofilm	6.95066	-0.274422	not_regulated	6.72044	0.364325	not_regulated	6.78098	0.120372	not_regulated	6.21824	1.12988	2fold higher in Biofilm
Saci_0230	mscS	M	mechanosensitive ion channel family protein	192301	191363	939	204	558	699	286	592	863	386	164.345	309.85	301.933	149.898	219.089	401.217	119.19	7.79933	0.492755	not_regulated	7.93804	1.46187	2fold higher with butanol	7.29421	0.42549	not_regulated	8.44316	-0.459194	not_regulated	8.25676	-0.0258645	not_regulated	7.818	0.532833	not_regulated	7.50161	0.492316	not_regulated	8.44316	-0.459194	not_regulated
Saci_0231	Saci_0231	P	ferritin-like protein	192591	193658	1068	147	349	528	348	540	675	1193	104.318	170.57	200.615	160.263	175.735	275.998	323.316	7.17656	0.558695	not_regulated	7.71641	0.825689	not_regulated	7.01457	-0.326713	not_regulated	7.8784	-0.509273	not_regulated	7.53125	0.245542	not_regulated	7.05953	0.327366	not_regulated	7.39078	0.0777362	not_regulated	7.8784	-0.509273	not_regulated
Saci_0232	Saci_0232	S	hypothetical protein	194217	193627	591	139	661	560	273	560	628	76	178.323	583.01	384.463	227.375	329.312	464.082	37.6788	8.03253	0.723598	not_regulated	8.34358	1.07078	2fold higher with butanol	7.65364	-0.0578326	not_regulated	8.72247	-0.320577	not_regulated	8.88704	-0.589202	not_regulated	8.33286	1.32701	2fold higher with butanol	8.09612	0.479159	not_regulated	8.72247	-0.320577	not_regulated
Saci_0233	lysO	S	Lysine exporter LysO	194289	195149	861	509	656	1363	936	1022	1377	655	445.897	397.162	641.638	533.724	412.196	697.874	220.341	9.06309	0.140299	not_regulated	9.25339	0.428348	not_regulated	8.93026	0.0333647	not_regulated	9.38622	-0.17025	not_regulated	8.9796	0.703507	not_regulated	8.71708	-0.548995	not_regulated	8.87357	-0.42798	not_regulated	9.38622	-0.17025	not_regulated
Saci_0236	Saci_0236	V	Arc-type protein	196752	196255	498	950	3157	2460	1742	2682	2486	1472	1437.54	3300.56	2001.53	1716.52	1869.06	2177.6	855.396	10.7281	0.0927515	not_regulated	10.9169	0.384727	not_regulated	10.6173	0.0368611	not_regulated	11.0277	-0.170679	not_regulated	11.3277	-0.710138	not_regulated	11.0889	0.817103	not_regulated	10.8067	0.0676091	not_regulated	11.0277	-0.170679	not_regulated
Saci_0237	tldE	O	Putative metalloprotease TldD/PmbA	196832	197806	975	444	972	1086	615	870	1007	553	343.576	519.414	451.548	309.854	309.917	450.803	164.323	8.62161	0.00949875	not_regulated	8.5459	0.582386	not_regulated	8.34996	0.441791	not_regulated	8.81754	-0.0466613	not_regulated	8.91974	-0.190531	not_regulated	8.72261	0.214243	not_regulated	8.27559	-0.054923	not_regulated	8.81754	-0.0466613	not_regulated
Saci_0238	fabG	I	3-oxoacyl-[acyl-carrier-protein] reductase	198606	197851	756	140	208	525	256	290	636	904	140.399	143.89	281.801	166.722	133.537	367.408	346.195	7.63596	0.620392	not_regulated	7.95127	1.18142	2fold higher with butanol	7.25734	0.0448433	not_regulated	8.32989	-0.431748	not_regulated	7.65368	0.981189	not_regulated	7.15111	-0.346584	not_regulated	7.2212	-0.375415	not_regulated	8.32989	-0.431748	not_regulated
Saci_0239	Saci_0239	R	HAD family hydrolase	198658	199305	648	133	261	350	256	315	432	324	155.667	210.442	219.387	194.508	169.178	291.369	145.045	7.52983	0.110262	not_regulated	7.8952	0.624491	not_regulated	7.44301	-0.0286189	not_regulated	7.98202	-0.458414	not_regulated	7.74731	0.0715331	not_regulated	7.4998	0.0529425	not_regulated	7.50304	-0.256509	not_regulated	7.98202	-0.458414	not_regulated
Saci_0240	Saci_0240	C	radical SAM protein	200863	199277	1587	622	790	813	711	827	912	1422	295.515	259.421	207.743	220.031	181.003	250.856	259.311	7.95287	-0.893179	not_regulated	7.87614	0.23063	not_regulated	7.99432	0.718271	not_regulated	7.83469	-0.321104	not_regulated	7.8589	-0.30902	not_regulated	8.11312	-0.569946	not_regulated	7.64071	-0.336912	not_regulated	7.83469	-0.321104	not_regulated
Saci_0241	Saci_0241	S	hypothetical protein	201432	201088	345	275	311	215	1117	1318	140	320	602.224	470.696	253.579	1589.29	1326.35	178.21	269.079	8.61022	-1.63261	2fold lower with butanol	9.0558	-3.11526	4fold lower with butanol	9.93416	-1.10726	2fold lower in biofilm	7.73186	0.459819	not_regulated	8.43247	-0.880886	not_regulated	9.0564	-0.737514	not_regulated	10.5037	-0.316141	not_regulated	7.73186	0.459819	not_regulated
Saci_0242	czcD	P	cation efflux transporter	201884	202708	825	1137	1893	1522	1619	2815	755	648	1038.38	1194.9	747.695	963.033	1184.16	399.576	227.502	9.78321	-0.858561	not_regulated	9.27688	-1.22764	2fold lower with butanol	9.96578	0.401423	not_regulated	9.09432	0.85494	not_regulated	9.88449	-0.664892	not_regulated	10.1214	-0.179456	not_regulated	10.0605	0.242988	not_regulated	9.09432	0.85494	not_regulated
Saci_0243	prpC	C	citrate-/2-methylcitrate synthase	203691	202705	987	971	1922	2327	1263	2454	2714	3288	741.339	1014.07	955.311	628.073	862.911	1199.45	963.697	9.71691	-0.0189131	not_regulated	9.76148	0.974848	not_regulated	9.41439	0.531948	not_regulated	10.064	-0.377379	not_regulated	9.94288	-0.0746388	not_regulated	9.75997	0.0699393	not_regulated	9.52393	0.403061	not_regulated	10.064	-0.377379	not_regulated
Saci_0244	prpB	G	Methylisocitrate lyase	204923	204081	843	288	514	1395	560	785	1338	2189.5	258.07	317.969	670.713	326.374	323.465	692.603	751.466	8.70059	0.993182	not_regulated	8.89313	1.12698	2fold higher with butanol	8.181	-0.0460148	not_regulated	9.41272	-0.0953746	not_regulated	8.85115	1.08828	2fold higher in 1% butanol	8.16218	-0.0808883	not_regulated	8.34392	-0.0681369	not_regulated	9.41272	-0.0953746	not_regulated
Saci_0245	prpD	R	2-Methylcitrate dehydratase	206193	204898	1296	275	492	942	506	867	1079	1188.5	160.314	197.992	294.704	191.859	232.352	363.371	265.432	7.76394	0.493614	not_regulated	8.0446	0.962866	not_regulated	7.45433	0.033599	not_regulated	8.35421	-0.351219	not_regulated	7.91621	0.585299	not_regulated	7.47703	-0.0774719	not_regulated	7.72204	0.221044	not_regulated	8.35421	-0.351219	not_regulated
Saci_0246	mdh	C	malate dehydrogenase	206397	207317	921	492	790	1980	1182	1640	2976	2775	402.954	447.015	871.171	629.949	618.131	1409.45	871.673	9.21064	0.727593	not_regulated	9.88001	1.2033	2fold higher with butanol	8.97678	-0.351874	not_regulated	10.1139	-0.743148	not_regulated	9.2855	0.974108	not_regulated	8.72933	-0.232301	not_regulated	9.28543	-0.0825402	not_regulated	10.1139	-0.743148	not_regulated
Saci_0247	ldhA	C	glyoxylate reductase	207319	208218	900	312	431	850	540	743	971	1017	261.8	249.831	382.971	294.805	286.789	470.928	327.114	8.30671	0.164021	not_regulated	8.54149	0.71722	not_regulated	8.11797	0.121451	not_regulated	8.73023	-0.347315	not_regulated	8.27295	0.627757	not_regulated	7.99857	-0.449523	not_regulated	8.18373	-0.0949914	not_regulated	8.73023	-0.347315	not_regulated
Saci_0248	Saci_0248	R	UPF0310 protein	208282	208731	450	142	161	197	178	273	219	111	239.217	187.373	178.21	195.084	211.237	213.177	71.9779	7.6898	-0.809491	not_regulated	7.67193	0.169437	not_regulated	7.75506	0.586972	not_regulated	7.60667	-0.307521	not_regulated	7.5136	-0.0608645	not_regulated	7.72597	-0.734413	not_regulated	7.66533	0.0595509	not_regulated	7.60667	-0.307521	not_regulated
Saci_0249	pucG	EF	serine-pyruvate transaminase	208779	209942	1164	184	421	738	497	814	688	918	119.643	188.697	257.14	209.825	242.905	258.106	228.326	7.4545	0.719073	not_regulated	7.86243	0.340251	not_regulated	7.30782	-0.517704	not_regulated	8.00911	-0.0544472	not_regulated	7.78317	0.45796	not_regulated	7.23126	0.275326	not_regulated	7.81864	0.155989	not_regulated	8.00911	-0.0544472	not_regulated
Saci_0250	nfnB	C	5,6-dimethylbenzimidazole synthase	209952	210617	666	41	86	116	75	164	133	180	47.4726	67.9908	71.1525	55.9654	85.9491	87.7327	78.5956	5.86093	0.199071	not_regulated	6.13075	0.690054	not_regulated	5.68774	0.0553064	not_regulated	6.30394	-0.351242	not_regulated	6.12006	0.0770501	not_regulated	5.82815	0.136235	not_regulated	6.11594	0.563729	not_regulated	6.30394	-0.351242	not_regulated
Saci_0251	Saci_0251	S	hypothetical protein	210971	210738	234	15	32	69	34	229	7	9	51.4721	73.4013	121.16	73.3555	340.992	14.9075	12.3588	6.30325	0.850307	not_regulated	5.0474	-2.25739	4fold lower with butanol	5.94128	-0.218367	not_regulated	5.40937	2.97377	4fold higher in biofilm	6.55925	0.734518	not_regulated	5.94173	0.130003	not_regulated	7.30521	2.16154	4fold higher with butanol	5.40937	2.97377	4fold higher in Biofilm
Saci_0252	leuD	E	3-isopropylmalate dehydratase small subunit	211569	211084	486	150	328	512	419.5	557	871.5	1537	233.888	352.343	427.523	424.336	398.318	782.817	915.195	8.30477	0.485434	not_regulated	9.1708	0.924942	not_regulated	8.29937	-0.566641	not_regulated	9.1762	-0.921714	not_regulated	8.60035	0.2905	not_regulated	8.16526	0.209148	not_regulated	8.68342	-0.146506	not_regulated	9.1762	-0.921714	not_regulated
Saci_0253	leuC	E	3-isopropylmalate dehydratase large subunit	212813	211569	1245	641	1477	2399	1670.5	2365	2547.5	4798	388.18	617.889	780.766	658.442	659.291	892.579	1114.74	9.10466	0.623413	not_regulated	9.58237	0.480398	not_regulated	8.98175	-0.469582	not_regulated	9.70529	-0.242132	not_regulated	9.43997	0.349017	not_regulated	8.93589	0.28861	not_regulated	9.36384	-0.0533587	not_regulated	9.70529	-0.242132	not_regulated
Saci_0254	tatC	U	Sec-independent protein translocase protein TatC	213713	212877	837	690	1549.5	1782	1141.5	2172.5	1194.5	1538	621.47	964.166	862.789	669.439	900.878	622.81	531.749	9.5162	0.0885731	not_regulated	9.33473	-0.0626873	not_regulated	9.33318	0.18548	not_regulated	9.51776	0.421175	not_regulated	9.833	-0.148798	not_regulated	9.59634	0.251585	not_regulated	9.601	0.373161	not_regulated	9.51776	0.421175	not_regulated
Saci_0255	Saci_0255	U	Uncharacterized extracellular membrane protein	214068	213685	384	404	1503.5	1957	749.5	1179.5	1088.5	2293	793.947	2039.23	2065.19	958.517	1066.51	1237.16	1727.65	10.3225	0.994411	not_regulated	10.0887	0.409635	not_regulated	9.76878	0.0209863	not_regulated	10.6424	0.690197	not_regulated	11.0029	0.0297255	not_regulated	10.3134	0.978899	not_regulated	9.98167	0.0988087	not_regulated	10.6424	0.690197	not_regulated
Saci_0256	tatAE	U	twin arginine-targeting protein translocase	214386	214096	291	5774	13537	22503	11468	11762	12533	6394	14939.2	24214	31321.7	19329.2	14023.5	18781.4	6355.38	14.4008	0.683313	not_regulated	14.2178	0	not_regulated	14.0527	-0.0789303	not_regulated	14.5659	0.688817	not_regulated	14.7492	0.382796	not_regulated	14.2152	0.31473	not_regulated	14.007	-0.518149	not_regulated	14.5659	0.688817	not_regulated
Saci_0257	tauB	P	ABC transporter ATP-binding protein	214660	215376	717	447.5	938.5	2947	1188.5	2046	2682	1824	470.881	681.998	1665.28	813.627	990.445	1631.67	736.101	9.79038	1.43758	2fold higher with butanol	10.1702	1.04538	2fold higher with butanol	9.27372	-0.496259	not_regulated	10.6868	-0.0196281	not_regulated	10.0576	1.2994	2fold higher in 1% butanol	9.14642	0.152394	not_regulated	9.81008	0.22849	not_regulated	10.6868	-0.0196281	not_regulated
Saci_0258	Saci_0258	P	MetI-like ABC transporter transmembrane domain	215373	217004	1632	221.5	470.5	908	459.5	1032	626	951	102.631	150.372	225.591	138.385	219.59	167.525	168.698	7.24944	0.751499	not_regulated	7.25039	0.317157	not_regulated	6.89693	-0.138479	not_regulated	7.6029	0.380297	not_regulated	7.52498	0.596651	not_regulated	6.95686	0.169061	not_regulated	7.44561	0.610902	not_regulated	7.6029	0.380297	not_regulated
Saci_0260	accC	I	acetyl-CoA carboxylase	217169	218701	1533	272	600.5	861	722	1022	811	899	134.057	204.22	227.742	231.3	231.508	230.964	169.783	7.44898	0.379811	not_regulated	7.85258	0.0393768	not_regulated	7.46016	-0.494178	not_regulated	7.84139	-0.0693094	not_regulated	7.75262	0.168752	not_regulated	7.37034	0.225273	not_regulated	7.85427	-0.0539268	not_regulated	7.84139	-0.0693094	not_regulated
Saci_0261	accB	I	acetyl-CoA carboxylase biotinyl domain	218701	219204	504	31	61.5	56	74	97	38	53	47.7955	64.5439	45.8061	72.9812	67.4571	33.7416	30.9854	5.54814	-0.446086	not_regulated	5.63295	-1.07152	2fold lower with butanol	5.88413	-0.317902	not_regulated	5.29696	0.39197	not_regulated	5.76484	-0.483265	not_regulated	5.79551	0.051393	not_regulated	6.13268	-0.168774	not_regulated	5.29696	0.39197	not_regulated
Saci_0262	pccB	I	acetyl/propionyl-CoA carboxylase beta chain	219246	220781	1536	163	270	461	343	488	641	640	80.3749	91.8298	121.823	109.837	110.446	182.253	120.687	6.62866	0.215221	not_regulated	7.14451	0.772057	not_regulated	6.55395	-0.157796	not_regulated	7.21922	-0.630198	not_regulated	6.72477	0.419229	not_regulated	6.42478	-0.189794	not_regulated	6.78321	-0.0472395	not_regulated	7.21922	-0.630198	not_regulated
Saci_0263	brr2	L	ATP-dependent DNA helicase Hel308	223024	220907	2118	322	566	1045	551	1023	1123	3985	114.801	139.336	200.025	127.818	167.728	231.404	544.258	7.24351	0.416301	not_regulated	7.42611	0.897795	not_regulated	6.92047	0.137782	not_regulated	7.74915	-0.259277	not_regulated	7.38323	0.533091	not_regulated	6.9827	-0.102577	not_regulated	7.19397	0.33681	not_regulated	7.74915	-0.259277	not_regulated
Saci_0265	pitA	P	phosphate transporter	223381	224352	972	204.5	358	1389.5	391	650	868.5	841	159.153	192.236	579.407	197.788	232.352	390.063	250.518	8.24635	1.47942	2fold higher with butanol	8.11769	1.02123	2fold higher with butanol	7.47104	-0.0207988	not_regulated	8.893	0.521828	not_regulated	8.38258	1.60318	2fold higher in 1% butanol	7.4505	-0.109546	not_regulated	7.74399	0.177138	not_regulated	8.893	0.521828	not_regulated
Saci_0266	Saci_0266	P	DUF47 domain-containing protein	225003	224341	663	382	560	768	564	663	791	1268	434.864	440.408	469.777	417.941	347.445	520.886	553.531	8.82013	-0.273337	not_regulated	8.86599	0.359142	not_regulated	8.73579	0.35001	not_regulated	8.95033	-0.198034	not_regulated	8.82926	0.104612	not_regulated	8.77356	-0.363735	not_regulated	8.5739	-0.321733	not_regulated	8.95033	-0.198034	not_regulated
Saci_0267	Saci_0267	S	DUF763 domain-containing protein	226192	225059	1134	296	548	777	529	864	852	1522	197.157	251.979	277.872	229.215	264.627	327.995	388.401	7.87074	0.110331	not_regulated	8.09904	0.558446	not_regulated	7.73188	0.075387	not_regulated	8.2379	-0.288293	not_regulated	8.04772	0.152593	not_regulated	7.80018	-0.0280481	not_regulated	7.94419	0.152042	not_regulated	8.2379	-0.288293	not_regulated
Saci_0268	cpdA	T	Metallo-dependent phosphatase-like protein	226230	226892	663	127	227	327	225	350	286	306	145.333	178.989	200.373	167.177	183.665	188.755	133.912	7.41488	0.0785761	not_regulated	7.4728	0.216621	not_regulated	7.28422	0.0907375	not_regulated	7.60346	0.0371275	not_regulated	7.56514	0.174291	not_regulated	7.33347	-0.0815013	not_regulated	7.45308	0.0804829	not_regulated	7.60346	0.0371275	not_regulated
Saci_0269	ybfD	X	transposase	227720	226899	822	274	516	467	612	991	560	619	251.842	327.359	230.597	365.737	418.67	297.593	218.129	7.9128	-0.511899	not_regulated	8.36593	-0.255994	not_regulated	8.24552	-0.245539	not_regulated	8.03321	-0.41701	not_regulated	8.10198	-0.494027	not_regulated	8.16555	-0.00365862	not_regulated	8.61217	0.139788	not_regulated	8.03321	-0.41701	not_regulated
Saci_0270	Saci_0270	R	class II glutamine amidotransferase	228460	227747	714	326.5	590	707	571	1039	1081.5	1038	345.288	430.819	401.619	392.896	505.321	661.09	420.834	8.54067	-0.166721	not_regulated	8.99335	0.792173	not_regulated	8.52483	0.106396	not_regulated	9.00919	-0.768063	not_regulated	8.70031	-0.0897799	not_regulated	8.5913	-0.0627281	not_regulated	8.79953	0.307831	not_regulated	9.00919	-0.768063	not_regulated
Saci_0271	elaC	R	MBL fold metallo-hydrolase	229148	228453	696	132.5	282	357	242	395	360.5	755	144.391	211.633	208.33	171.229	197.387	226.48	314.128	7.43828	0.144144	not_regulated	7.62151	0.444932	not_regulated	7.29681	0.0467999	not_regulated	7.76299	-0.169554	not_regulated	7.71407	-0.0112136	not_regulated	7.44963	0.169571	not_regulated	7.52233	0.149879	not_regulated	7.76299	-0.169554	not_regulated
Saci_0272	rbsK	G	ribokinase	230108	229242	867	160	208.5	322.5	290.5	354.5	271	617.5	139.79	125.768	151.124	164.892	142.25	136.798	206.307	7.18335	-0.272271	not_regulated	7.23064	-0.227997	not_regulated	7.24625	0.0544813	not_regulated	7.16775	0.0946415	not_regulated	7.10711	0.276444	not_regulated	7.05087	-0.534502	not_regulated	7.25883	-0.268312	not_regulated	7.16775	0.0946415	not_regulated
Saci_0273	thiD	H	bifunctional hydroxymethylpyrimidine kinase/phosphomethylpyrimidine kinase	231313	230105	1209	338	417.5	732.5	416.5	613.5	628	902.5	211.077	180.167	245.727	169.36	176.33	226.859	216.12	7.83127	-0.165464	not_regulated	7.6148	0.463177	not_regulated	7.56279	0.610426	not_regulated	7.88328	0.0662194	not_regulated	7.71705	0.459198	not_regulated	7.60741	-0.610449	not_regulated	7.43304	0.00297142	not_regulated	7.88328	0.0662194	not_regulated
Saci_0274	cas4	V	5' to 3' exodeoxyribonuclease (nucleoside 3'-phosphate-forming)	231965	231354	612	50	156	228	197	298	344	400	62.7316	133.522	151.552	158.67	169.493	245.81	189.49	6.6074	0.887802	not_regulated	7.62564	0.672989	not_regulated	6.6405	-1.04601	2fold lower in biofilm	7.59254	-0.746766	not_regulated	7.1523	0.194212	not_regulated	6.51603	0.707804	not_regulated	7.35748	0.0399797	not_regulated	7.59254	-0.746766	not_regulated
Saci_0275	Saci_0275	M	CESA-like glycosyltransferase	233144	231969	1176	195	402	656	413	864	684	1204	125.463	178.362	226.275	172.653	255.176	253.989	296.329	7.39653	0.466064	not_regulated	7.71017	0.598366	not_regulated	7.20143	-0.167861	not_regulated	7.90528	-0.215728	not_regulated	7.6503	0.354742	not_regulated	7.22489	0.125535	not_regulated	7.71354	0.508404	not_regulated	7.90528	-0.215728	not_regulated
Saci_0276	Saci_0276	S	hypothetical protein	233252	233515	264	67	217	1711	1803	740	1985	11064	193.898	429.792	2626.51	3351.3	973.747	3280.25	12121.1	9.47904	3.37503	4fold higher with butanol	11.695	0.010559	not_regulated	9.65483	-3.8186	4fold lower in biofilm	11.5193	-0.3697	not_regulated	10.0532	2.62291	4fold higher in 1% butanol	8.17332	0.76633	not_regulated	10.819	-1.83832	2fold lower with butanol	11.5193	-0.3697	not_regulated
Saci_0277	Saci_0277	R	UPF0282 protein	233532	234461	930	433	714	2499	1423	1887	5107	21739	351.297	400.155	1088.77	750.944	704.289	2394.96	6760.37	9.27252	1.24719	2fold higher with butanol	10.3892	1.7147	2fold higher with butanol	9.00455	-0.803266	not_regulated	10.6571	-1.18635	2fold lower in biofilm	9.36645	1.45554	2fold higher in 1% butanol	8.55048	-0.194143	not_regulated	9.50629	-0.147756	not_regulated	10.6571	-1.18635	2fold lower in Biofilm
Saci_0278	ccc1	P	membrane protein	235188	234430	759	395	993	3646	648	1679	2443	605	392.755	681.632	1946.13	419.356	767.891	1404.08	230.9	9.77194	1.92416	2fold higher with butanol	9.58372	1.78485	2fold higher with butanol	8.66476	0.198198	not_regulated	10.6909	0.421948	not_regulated	10.1696	1.52502	2fold higher in 1% butanol	9.01517	0.413354	not_regulated	9.14839	0.817505	not_regulated	10.6909	0.421948	not_regulated
Saci_0279	Saci_0279	R	ABC transporter ATP-binding protein	235728	235258	471	297	466	630	456	681	756	591	476.281	516.061	542.609	475.856	502.337	700.819	363.492	8.98972	-0.196648	not_regulated	9.17364	0.599992	not_regulated	8.89503	0.294035	not_regulated	9.26833	-0.418171	not_regulated	9.04758	0.0838463	not_regulated	8.95353	-0.266281	not_regulated	8.93345	0.0229122	not_regulated	9.26833	-0.418171	not_regulated
Saci_0280	queC	J	bifunctional archaeosine synthase/7-cyano-7- deazaguanine synthase	237157	235769	1389	168	246	356	427	493	482	1187	91.5909	92.5551	104.099	151.12	123.383	151.627	247.348	6.60947	-0.200075	not_regulated	7.24197	0.0463051	not_regulated	6.87834	-0.429671	not_regulated	6.97309	-0.591617	not_regulated	6.61702	0.181042	not_regulated	6.52469	-0.366903	not_regulated	7.09328	-0.347765	not_regulated	6.97309	-0.591617	not_regulated
Saci_0281	Saci_0281	R	DEAD/DEAH box helicase	237191	239431	2241	213	356	711	483	676	763	1114	71.8853	82.9147	128.682	105.921	104.804	148.656	143.889	6.58764	0.45529	not_regulated	6.97134	0.530458	not_regulated	6.44724	-0.26648	not_regulated	7.11175	-0.257213	not_regulated	6.69061	0.645582	not_regulated	6.27059	-0.176078	not_regulated	6.7192	-0.0705166	not_regulated	7.11175	-0.257213	not_regulated
Saci_0282	Saci_0282	P	sulfite exporter TauE/SafE family protein	239465	240322	858	555	759	1476	746.5	1411	1951	1259	487.815	461.033	697.223	427.272	570.925	992.027	424.695	9.18783	0.130537	not_regulated	9.34662	1.2567	2fold higher with butanol	8.8346	0.483928	not_regulated	9.69986	-0.557801	not_regulated	9.1471	0.608227	not_regulated	8.88946	-0.463477	not_regulated	8.94808	0.362929	not_regulated	9.69986	-0.557801	not_regulated
Saci_0283	Saci_0283	S	DUF1634 domain-containing protein	240312	240680	369	87	164	218	155.5	279	244	236	179.525	232.736	240.379	208.002	263.247	289.515	185.744	7.6986	0.0363795	not_regulated	7.93897	0.518512	not_regulated	7.59425	0.0803292	not_regulated	8.04333	-0.317368	not_regulated	7.88586	0.0580937	not_regulated	7.67529	-0.00750069	not_regulated	7.87036	0.284599	not_regulated	8.04333	-0.317368	not_regulated
Saci_0284	Saci_0284	S	hypothetical protein	240684	241187	504	103	219	196	196	384.5	47.5	97	155.336	227.194	158.312	191.697	265.354	41.9607	56.2328	7.29294	-0.357364	not_regulated	6.48683	-2.15025	4fold lower with butanol	7.43097	-0.0106956	not_regulated	6.3488	1.86662	2fold higher in biofilm	7.56721	-0.509679	not_regulated	7.55351	0.166529	not_regulated	7.81723	0.41387	not_regulated	6.3488	1.86662	2fold higher in Biofilm
Saci_0285	Saci_0285	S	hypothetical protein	241184	241621	438	401	701	1342	774	2140.5	366.5	75	690.907	834.197	1241.88	867.777	1696.2	365.86	50.1803	9.85533	0.461216	not_regulated	9.13816	-1.20456	2fold lower with butanol	9.59676	-0.0360844	not_regulated	9.39673	1.71413	2fold higher in biofilm	9.99128	0.585545	not_regulated	9.5683	-0.110116	not_regulated	10.2446	0.911688	not_regulated	9.39673	1.71413	2fold higher in Biofilm
Saci_0286	dedA	S	DedA family protein	242223	241651	573	204	352	978	472	630	428	170	269.319	320.646	692.001	404.843	382.038	326.463	86.3049	8.7539	0.976709	not_regulated	8.506	-0.26897	not_regulated	8.3672	-0.2953	not_regulated	8.8927	1.03481	2fold higher in biofilm	8.87973	1.12127	2fold higher in 1% butanol	8.199	-0.130347	not_regulated	8.6194	-0.138866	not_regulated	8.8927	1.03481	2fold higher in Biofilm
Saci_0287	Saci_0287	S	hypothetical protein	242919	242410	510	101	167	306	208	228	273	104	150.556	171.453	243.807	200.982	155.775	234.267	59.5406	7.58188	0.310694	not_regulated	7.76147	0.262566	not_regulated	7.44254	-0.124017	not_regulated	7.9008	0.00854518	not_regulated	7.67563	0.519406	not_regulated	7.32791	-0.194499	not_regulated	7.46712	-0.422821	not_regulated	7.9008	0.00854518	not_regulated
Saci_0288	Saci_0288	R	CBS domain-containing protein	243036	243431	396	245	615	674	572	714	768	485	467.636	809.638	690.379	709.643	626.387	846.764	354.924	9.15024	0.177253	not_regulated	9.59838	0.296341	not_regulated	9.1701	-0.30896	not_regulated	9.57853	-0.343614	not_regulated	9.54619	-0.218414	not_regulated	9.26519	0.409881	not_regulated	9.38093	-0.235257	not_regulated	9.57853	-0.343614	not_regulated
Saci_0289	cydC	R	ATPase	244802	243777	1026	36	59	44	58	72	31	80	27.147	30.4375	17.7641	28.2023	24.6835	13.5998	22.8313	4.45681	-0.996576	not_regulated	4.29163	-1.01075	2fold lower with butanol	4.79023	0.237727	not_regulated	3.95821	0.336336	not_regulated	4.53934	-0.765409	not_regulated	4.84525	-0.216954	not_regulated	4.72161	-0.247484	not_regulated	3.95821	0.336336	not_regulated
Saci_0290	fixA	C	electron transfer flavoprotein subunit beta	245249	245980	732	719	1791.5	939.5	1016	1713	1131.5	1034	740.439	1274.54	520.387	681.381	812.328	674.619	408.906	9.27784	-0.893545	not_regulated	9.40512	0.0270841	not_regulated	9.47228	0.412666	not_regulated	9.21068	-0.423529	not_regulated	9.6696	-1.28084	2fold lower in 1% butanol	9.924	0.401513	not_regulated	9.53912	0.198382	not_regulated	9.21068	-0.423529	not_regulated
Saci_0291	fixB	C	electron transfer flavoprotein subunit alpha	245977	246822	846	448.5	1170	658.5	720.5	1219.5	649	698	399.97	720.43	315.735	418.26	500.494	335.023	238.946	8.47316	-0.725924	not_regulated	8.54819	-0.278667	not_regulated	8.676	0.228238	not_regulated	8.34534	-0.134585	not_regulated	8.89764	-1.17867	2fold lower in 1% butanol	9.06823	0.466957	not_regulated	8.83773	0.203736	not_regulated	8.34534	-0.134585	not_regulated
Saci_0292	fixC	C	electron transfer flavoprotein-quinone oxidoreductase	246819	248042	1224	738.5	2040.5	1159	1272.5	1844.5	1462.5	1433	454.804	868.107	383.845	510.267	523.076	521.366	338.814	8.70674	-0.629473	not_regulated	9.01063	0.0725165	not_regulated	8.91211	0.12674	not_regulated	8.80527	-0.490816	not_regulated	9.17305	-1.16588	2fold lower in 1% butanol	9.29542	0.550616	not_regulated	9.01299	-0.0194526	not_regulated	8.80527	-0.490816	not_regulated
Saci_0293	fixX	C	4Fe-4S ferredoxin-type iron-sulfur binding protein	248544	248275	270	1255	1990	3023	1917	2544	1817	465	3501.82	3838.07	4536.25	3483.9	3270.06	2936.04	499.133	11.9606	-0.0113543	not_regulated	11.6431	-0.205358	not_regulated	11.7702	0.30015	not_regulated	11.8335	0.578588	not_regulated	12.0267	0.252594	not_regulated	11.84	-0.249735	not_regulated	11.7208	-0.146602	not_regulated	11.8335	0.578588	not_regulated
Saci_0294	glgP	G	glycogen phosphorylase	250162	248681	1482	236	329	325	224	384	223	137	120.384	115.897	89.0939	74.4586	90.1248	65.9069	26.9293	6.69438	-0.818991	not_regulated	6.13036	-0.134534	not_regulated	6.56493	0.985879	not_regulated	6.25981	0.385856	not_regulated	6.66698	-0.367965	not_regulated	6.8841	-0.436812	not_regulated	6.35611	0.220268	not_regulated	6.25981	0.385856	not_regulated
Saci_0295	Saci_0295	G	MFS transporter	251655	250405	1251	304	421	1540	1015	1292	1564	470	183.531	175.574	498.912	398.306	358.569	545.492	108.882	8.24126	1.05801	2fold higher with butanol	8.86457	0.495155	not_regulated	8.07881	-0.825103	not_regulated	9.02703	-0.177813	not_regulated	8.20929	1.51818	2fold higher in 1% butanol	7.48791	-0.445958	not_regulated	8.56192	-0.206844	not_regulated	9.02703	-0.177813	not_regulated
Saci_0296	Saci_0296	R	radical SAM protein	252864	251845	1020	73	170	90	160	248	65	373	54.6134	87.2572	36.1343	77.4116	84.6898	28.2147	106.039	5.47324	-0.980635	not_regulated	5.54643	-1.41463	2fold lower with butanol	6.02283	-0.210547	not_regulated	4.99684	0.307883	not_regulated	5.81125	-1.26043	2fold lower in 1% butanol	6.10919	0.294008	not_regulated	6.3393	0.0744197	not_regulated	4.99684	0.307883	not_regulated
Saci_0297	Saci_0297	S	hypothetical protein	253148	253456	309	602	816	2542	1604	5774	604	556	1469.02	1376.16	3333.24	2547.4	6483.74	853.745	521.303	11.1117	0.797326	not_regulated	10.5262	-1.53567	2fold lower with butanol	10.9177	-0.501427	not_regulated	10.7202	1.91601	2fold higher in biofilm	11.0646	1.28775	2fold higher in 1% butanol	10.4735	-0.476213	not_regulated	11.9887	1.29258	2fold higher with butanol	10.7202	1.91601	2fold higher in Biofilm
Saci_0298	Saci_0298	S	hypothetical protein	254336	253488	849	2454	3861	4832	3393	5452	5096	5420	2176.77	2367.61	2305.62	1960.58	2228.23	2617.81	1846.57	11.1295	-0.30178	not_regulated	11.1456	0.458554	not_regulated	11.0125	0.443653	not_regulated	11.2625	-0.232247	not_regulated	11.1901	-0.0268003	not_regulated	11.1486	-0.260766	not_regulated	11.0294	0.129398	not_regulated	11.2625	-0.232247	not_regulated
Saci_0299	glcD	C	D-lactate dehydrogenase (acceptor)	254513	255835	1323	269	607	846	517	842	944	1524.5	153.629	239.193	259.3	192.022	221.055	311.461	333.462	7.64089	0.370427	not_regulated	7.93402	0.739255	not_regulated	7.42421	-0.0290762	not_regulated	8.15069	-0.31347	not_regulated	7.96026	0.12792	not_regulated	7.58267	0.256721	not_regulated	7.68669	0.147915	not_regulated	8.15069	-0.31347	not_regulated
Saci_0300	nadR	H	nicotinamide-nucleotide adenylyltransferase	255832	256359	528	75	223	412	201	287	384	556.5	108.355	220.81	316.807	187.628	189.23	317.949	305.355	7.53354	1.16309	2fold higher with butanol	7.93219	0.802396	not_regulated	7.15567	-0.499368	not_regulated	8.31006	-0.0542342	not_regulated	8.04706	0.532272	not_regulated	7.27314	0.645036	not_regulated	7.55787	-0.0429519	not_regulated	8.31006	-0.0542342	not_regulated
Saci_0302	Saci_0302	R	(S)-2-haloacid dehalogenase	257424	258044	621	77	211	388	266	353	233	265	94.552	177.685	253.71	210.863	197.762	164.307	123.875	7.27504	1.03925	2fold higher with butanol	7.5402	-0.318439	not_regulated	7.1416	-0.864377	not_regulated	7.67364	0.577744	not_regulated	7.7301	0.525335	not_regulated	7.01811	0.528127	not_regulated	7.67389	-0.147756	not_regulated	7.67364	0.577744	not_regulated
Saci_0303	Saci_0303	Q	putative muconolactone delta-isomerase	258365	258054	312	135	287	902	511	588	488	290	328.135	480.445	1172.23	804.814	654.926	683.416	269.732	9.27659	1.45214	2fold higher with butanol	9.53457	-0.194417	not_regulated	9.00533	-1.00162	2fold lower in biofilm	9.80583	0.729374	not_regulated	9.55163	1.29829	2fold higher in 1% butanol	8.63319	0.168071	not_regulated	9.50385	-0.352542	not_regulated	9.80583	0.729374	not_regulated
Saci_0304	Saci_0304	S	hypothetical protein	259060	258506	555	26	30.5	28.5	32.5	54	7.5	56.5	36.6217	29.5409	21.5282	29.6028	34.3797	6.67816	29.9619	4.81139	-1.15122	2fold lower with butanol	3.81356	-2.10673	4fold lower with butanol	5.04114	0.599715	not_regulated	3.5838	1.63966	2fold higher in biofilm	4.6564	-0.445008	not_regulated	5.03963	-0.691999	not_regulated	4.99557	0.160605	not_regulated	3.5838	1.63966	2fold higher in Biofilm
Saci_0305	Saci_0305	S	Selenium-binding protein	260429	259029	1401	379	530.5	737.5	681.5	681	511.5	4932.5	204.18	197.456	213.497	238.916	168.88	159.51	1018.38	7.70588	-0.320377	not_regulated	7.60893	-0.541384	not_regulated	7.78703	0.0660868	not_regulated	7.52778	0.371528	not_regulated	7.68173	0.124157	not_regulated	7.64954	-0.430321	not_regulated	7.65011	-0.555723	not_regulated	7.52778	0.371528	not_regulated
Saci_0306	acs	I	acetate-CoA ligase	262641	260644	1998	377	1625	4932	1889	3724	5102	5559	142.418	423.575	999.987	463.924	646.789	1113.68	804.772	8.55988	2.42703	4fold higher with butanol	9.48943	1.30485	2fold higher with butanol	8.00586	-1.41101	2fold lower in biofilm	10.0434	-0.204398	not_regulated	9.34612	1.25077	2fold higher in 1% butanol	7.94023	1.19048	2fold higher with butanol	9.09745	0.424189	not_regulated	10.0434	-0.204398	not_regulated
Saci_0307	lplA	H	lipoate-protein ligase	263521	262775	747	89	134	175	165	211	152	104	90.6964	94.0629	95.4269	108.985	98.4571	89.3104	40.6502	6.53965	-0.311397	not_regulated	6.62437	-0.245759	not_regulated	6.63548	0.0277301	not_regulated	6.52854	0.0465262	not_regulated	6.56594	0.0322449	not_regulated	6.52926	-0.329429	not_regulated	6.69471	-0.201784	not_regulated	6.52854	0.0465262	not_regulated
Saci_0308	aceF	C	biotin attachment protein	263557	263805	249	144	335	217	235	165	118	233	438.366	702.337	354.598	464.829	231.281	208.391	271.775	8.62302	-0.690701	not_regulated	8.28185	-1.11593	2fold lower with butanol	8.81827	0.208182	not_regulated	8.08659	0.717849	not_regulated	8.96303	-0.974504	not_regulated	9.11601	0.298017	not_regulated	8.35703	-1.06227	2fold lower with butanol	8.08659	0.717849	not_regulated
Saci_0309	lipA	H	lipoyl synthase	263807	264667	861	239.5	526.5	558.5	380	640	530	806.5	210.271	318.878	263.194	217.021	258.278	268.92	271.227	7.87804	-0.0608747	not_regulated	7.91636	0.350814	not_regulated	7.7389	0.247162	not_regulated	8.05551	-0.0800913	not_regulated	8.17842	-0.265404	not_regulated	8.01648	0.218743	not_regulated	7.88724	0.195868	not_regulated	8.05551	-0.0800913	not_regulated
Saci_0310	lipM	H	lipoyl(octanoyl) transferase	264639	265436	798	107.5	328.5	360.5	250	428	359	754.5	102.352	214.911	183.478	154.259	186.503	196.712	273.795	7.09843	0.457325	not_regulated	7.44458	0.392202	not_regulated	6.9733	-0.299076	not_regulated	7.5697	-0.149519	not_regulated	7.63353	-0.216654	not_regulated	7.21249	0.688192	not_regulated	7.40613	0.218625	not_regulated	7.5697	-0.149519	not_regulated
Saci_0311	Saci_0311	S	hypothetical protein	265590	265811	222	125	300	142	170	334	70	65	427.253	705.698	260.893	377.767	523.508	139.456	85.9775	8.38313	-1.09638	2fold lower with butanol	7.84251	-1.39621	2fold lower with butanol	8.65015	0.470344	not_regulated	7.57549	0.854607	not_regulated	8.74511	-1.42412	2fold lower in 1% butanol	9.10093	0.341948	not_regulated	8.79671	0.415499	not_regulated	7.57549	0.854607	not_regulated
Saci_0312	mcl/citE	G	citrate (pro-3S)-lyase/(3S)-malyl-CoA thioesterase	265913	266725	813	180	398	670	424	560	694	833	167.593	255.439	334.28	256.377	239.389	372.757	296.667	7.88687	0.611347	not_regulated	8.27211	0.581443	not_regulated	7.69547	-0.320557	not_regulated	8.4635	-0.206218	not_regulated	8.19088	0.399553	not_regulated	7.69283	0.226008	not_regulated	7.95267	-0.154127	not_regulated	8.4635	-0.206218	not_regulated
Saci_0313	paaI	Q	putative thioesterase	267117	266713	405	92	221	217	247	269	325	153	172.861	285.301	218.012	300.315	231.281	350.989	109.966	7.60086	-0.0499504	not_regulated	8.34281	0.266425	not_regulated	7.8319	-0.504121	not_regulated	8.11177	-0.736061	not_regulated	7.9623	-0.376603	not_regulated	7.7949	0.340866	not_regulated	8.04192	-0.432046	not_regulated	8.11177	-0.736061	not_regulated
Saci_0314	Saci_0314	S	hypothetical protein	267219	267641	423	1137	2207	1728	1142	1755	1833	2695	2025.21	2716.84	1655.52	1325.21	1440.18	1890.56	1843.2	10.8385	-0.675539	not_regulated	10.6283	0.554061	not_regulated	10.6779	0.904592	not_regulated	10.7888	-0.240573	not_regulated	11.0504	-0.703173	not_regulated	11.1958	0.0418483	not_regulated	10.432	0.064802	not_regulated	10.7888	-0.240573	not_regulated
Saci_0315	fixA	C	electron transfer flavoprotein subunit beta	267785	269614	1830	1822	2585	3737	3086	3787	3486	4583	749.9	735.5	827.308	827.305	718.11	830.868	724.415	9.62142	-0.243024	not_regulated	9.69538	0.0476736	not_regulated	9.62142	0.151026	not_regulated	9.69538	-0.0552374	not_regulated	9.60743	0.181173	not_regulated	9.53657	-0.409984	not_regulated	9.59017	-0.259435	not_regulated	9.69538	-0.0552374	not_regulated
Saci_0316	fixC	C	electron transfer flavoprotein-quinone oxidoreductase	269618	270802	1185	675.5	1073.5	1567	1087.5	1783	1638.5	2653	429.751	471.947	535.928	450.495	522.286	603.287	647.704	8.90663	-0.0662122	not_regulated	9.02604	0.462807	not_regulated	8.78136	0.224737	not_regulated	9.1513	-0.219848	not_regulated	8.97419	0.194889	not_regulated	8.81492	-0.246888	not_regulated	8.92203	0.158109	not_regulated	9.1513	-0.219848	not_regulated
Saci_0317	fixX	C	ferredoxin-like protein	270799	271089	291	471.5	689.5	1491	941.5	1351	1207.5	906	1222.3	1235.03	2076.61	1588.43	1611.82	1810.86	901.38	10.6377	0.379885	not_regulated	10.7279	0.230546	not_regulated	10.4444	-0.0852618	not_regulated	10.9212	0.148512	not_regulated	10.6452	0.761163	not_regulated	10.2629	-0.367064	not_regulated	10.6439	-0.0341348	not_regulated	10.9212	0.148512	not_regulated
Saci_0318	fdhD	C	Sulfur carrier protein FdhD	271953	271192	762	75	164.5	393	150	342.5	323.5	163	75.0804	113.044	209.421	97.1857	156.388	185.691	62.2419	6.97031	1.09515	2fold higher with butanol	7.06972	0.975563	not_regulated	6.41652	-0.0795608	not_regulated	7.62351	0.12446	not_regulated	7.2655	0.900993	not_regulated	6.52555	0.208369	not_regulated	6.94583	0.631096	not_regulated	7.62351	0.12446	not_regulated
Saci_0320	yjgC	R	formate dehydrogenase, subunit alpha	275184	272254	2931	252.5	1088.5	3508.5	821	1947	2739	1922.5	65.1074	193.471	484.963	137.542	230.571	407.63	189.789	7.47324	2.51223	4fold higher with butanol	7.88742	1.60886	2fold higher with butanol	6.56424	-0.786236	not_regulated	8.79642	0.201572	not_regulated	8.25885	1.33723	2fold higher in 1% butanol	6.81036	1.18922	2fold higher with butanol	7.4764	0.690118	not_regulated	8.79642	0.201572	not_regulated
Saci_0321	Saci_0321	R	Metallo-dependent phosphatase-like protein	276538	275396	1143	107	322	339	255	504	236	504	71.1288	147.083	120.479	109.843	153.277	90.4135	127.773	6.5325	0.375527	not_regulated	6.63889	-0.239364	not_regulated	6.46583	-0.334196	not_regulated	6.70555	0.36513	not_regulated	7.05656	-0.276371	not_regulated	6.67642	0.666112	not_regulated	7.01965	0.425474	not_regulated	6.70555	0.36513	not_regulated
Saci_0323	Saci_0323	V	PIN domain-containing protein	276935	277333	399	158.5	254.5	127	244	286.5	130	182	300.923	333.291	129.932	301.144	249.975	143.163	132.639	7.62743	-1.59639	2fold lower with butanol	7.69791	-1.03132	2fold lower with butanol	8.23378	0.291691	not_regulated	7.09156	-0.188941	not_regulated	7.70113	-1.34755	2fold lower in 1% butanol	8.30694	-0.234624	not_regulated	8.09997	-0.323885	not_regulated	7.09156	-0.188941	not_regulated
Saci_0324	Saci_0324	P	sulfite exporter TauE/SafE family protein	278311	277460	852	149	904	974	158	1079	850	67	132.532	552.859	463.494	91.5246	439.76	435.533	23.0815	7.9533	1.42146	2fold higher with butanol	7.64136	2.29203	4fold higher with butanol	6.78314	0.826852	not_regulated	8.81152	0.0407255	not_regulated	8.98359	-0.242887	not_regulated	8.08048	1.67856	2fold higher with butanol	7.64833	2.20927	4fold higher with butanol	8.81152	0.0407255	not_regulated
Saci_0325	hdrB	C	CoB-CoM heterodisulfide reductase subunit B	279282	278371	912	190	1586	2577	806.5	3017.5	2549	796.5	157.655	905.707	1144.9	434.238	1148.23	1219.2	252.889	8.73081	2.47563	4fold higher with butanol	9.50703	1.53086	2fold higher with butanol	8.03148	-1.16897	2fold lower in biofilm	10.2064	-0.139763	not_regulated	9.99195	0.349579	not_regulated	8.56176	2.14027	4fold higher with butanol	9.46377	1.34763	2fold higher with butanol	10.2064	-0.139763	not_regulated
Saci_0326	hdrC	C	Heterodisulfide reductase, subunit C	279971	279279	693	94.5	727.5	873	344	1137	743	635	103.738	547.144	510.807	244.155	569.693	468.135	265.41	7.84672	1.91508	2fold higher with butanol	8.40122	0.980599	not_regulated	7.31423	-0.942107	not_regulated	8.93371	0.0768131	not_regulated	9.04621	-0.0876668	not_regulated	7.89629	2.01697	4fold higher with butanol	8.54285	1.16717	2fold higher with butanol	8.93371	0.0768131	not_regulated
Saci_0327	Saci_0327	C	Predicted heterodisulfide reductase subunit	280641	279958	684	139.5	1057.5	1533	493.5	2196.5	1107	573.5	154.628	805.453	908.339	354.561	1114.56	706.342	242.9	8.54987	2.16968	4fold higher with butanol	8.96706	1.03581	2fold higher with butanol	7.87127	-0.904484	not_regulated	9.64565	0.313823	not_regulated	9.74037	0.184906	not_regulated	8.46316	1.99899	2fold higher with butanol	9.29608	1.59716	2fold higher with butanol	9.64565	0.313823	not_regulated
Saci_0328	hdrA	C	Heterodisulfide reductase, subunit A, polyferredoxin	281779	280685	1095	324	1955	3156	858	3772	2564	1495	223.428	929.737	1167.72	384.733	1195.38	1021.42	395.104	8.99657	2.00107	4fold higher with butanol	9.29204	1.45012	2fold higher with butanol	8.19569	-0.491302	not_regulated	10.0929	0.144078	not_regulated	10.0251	0.340277	not_regulated	8.83217	1.675	2fold higher with butanol	9.40548	1.58032	2fold higher with butanol	10.0929	0.144078	not_regulated
Saci_0329	hdrB	C	Heterodisulfide reductase, subunit B	283153	281837	1317	900	5790	6990	3540	11600	7955	7132	515	2288.62	2149.97	1318.62	3055.92	2634.15	1566.32	10.0393	1.67692	2fold higher with butanol	10.864	1.03978	2fold higher with butanol	9.68662	-1.06364	2fold lower in biofilm	11.2166	-0.342062	not_regulated	11.1152	-0.0786848	not_regulated	10.0843	1.76982	2fold higher with butanol	10.9711	1.15736	2fold higher with butanol	11.2166	-0.342062	not_regulated
Saci_0330	tusA	P	Sulfurtransferase TusA&TusA-like protein	283670	283903	234	280	772	626	650	1107	569	1000	903.979	1719.37	1085.25	1364.41	1642.69	1062.16	1237.12	9.95198	-0.121081	not_regulated	10.2334	-0.319803	not_regulated	10.1171	-0.301171	not_regulated	10.0683	-0.0180141	not_regulated	10.4157	-0.652374	not_regulated	10.2839	0.545507	not_regulated	10.548	0.212563	not_regulated	10.0683	-0.0180141	not_regulated
Saci_0331	sqr	R	Sulfide:quinone oxidoreductase	283916	285073	1158	690	2413	2984	1699	4893	3970	5743	449.198	1085.01	1044.03	719.98	1466.18	1495.28	1434.5	9.41958	0.831997	not_regulated	10.019	1.09586	2fold higher with butanol	9.15151	-0.387861	not_regulated	10.2871	-0.567289	not_regulated	10.0557	-0.0440659	not_regulated	9.44735	0.890277	not_regulated	10.0048	0.970814	not_regulated	10.2871	-0.567289	not_regulated
Saci_0332	Saci_0332	C	DsrE/DsrF-like protein	285075	285455	381	268	843	1022	682	1293	1166	2113	531.49	1152.98	1087.5	879.176	1178.26	1335.6	1604.63	9.57035	0.648152	not_regulated	10.0816	0.64474	not_regulated	9.41695	-0.433363	not_regulated	10.235	-0.345516	not_regulated	10.129	-0.0728799	not_regulated	9.61253	0.735246	not_regulated	9.99123	0.367215	not_regulated	10.235	-0.345516	not_regulated
Saci_0333	Saci_0333	S	DUF1641 domain-containing protein	285461	286381	921	901	2218	2617	1563	3736	4224	4439	737.25	1254.02	1151.3	832.832	1407.65	2000.31	1394.17	9.84753	0.25829	not_regulated	10.3339	1.3056	2fold higher with butanol	9.61395	0.116875	not_regulated	10.5675	-0.846004	not_regulated	10.2307	-0.111816	not_regulated	9.90918	0.384319	not_regulated	10.0805	0.701975	not_regulated	10.5675	-0.846004	not_regulated
Saci_0334	hdrC	C	heterodisulfide reductase	287396	286554	843	1086	4794	5253	3027	6424	3788	4426	970.666	2960.51	2524.3	1761.61	2644.1	1959.87	1518.71	10.6123	0.994088	not_regulated	10.8596	0.195345	not_regulated	10.3528	-0.567097	not_regulated	11.1191	0.316081	not_regulated	11.4166	-0.218486	not_regulated	10.7272	1.22679	2fold higher with butanol	11.0756	0.530666	not_regulated	11.1191	0.316081	not_regulated
Saci_0335	tusA	P	TusA-like sulfurtransferase	287713	287471	243	2849	4508	5183	3711	8915	4156	4626	8828.9	9657.83	8640.47	7491.73	12729	7459.42	5506.64	13.0925	-0.415872	not_regulated	12.868	0.0352387	not_regulated	12.9896	0.529682	not_regulated	12.9709	0.163005	not_regulated	13.1572	-0.149113	not_regulated	13.1728	-0.252546	not_regulated	13.2535	0.709535	not_regulated	12.9709	0.163005	not_regulated
Saci_0336	Saci_0336	C	DsrEFH-like family protein	288156	287725	432	2347	6236	5237	3539	7624	6018	8225	4091.5	7514.45	4910.89	4018.83	6123.33	6075.36	5506.79	12.1301	-0.121392	not_regulated	12.2707	0.637667	not_regulated	11.9855	0.3186	not_regulated	12.4153	-0.356025	not_regulated	12.5686	-0.602207	not_regulated	12.4369	0.495029	not_regulated	12.2763	0.552323	not_regulated	12.4153	-0.356025	not_regulated
Saci_0337	Saci_0337	R	DsrEFH-like family protein	288292	288693	402	380	1282	1151	748	1644	1566	1096	713.455	1661.14	1160.66	913.768	1419.62	1699.71	789.177	9.8297	0.317302	not_regulated	10.2834	0.93686	not_regulated	9.65718	-0.0642583	not_regulated	10.4559	-0.599382	not_regulated	10.4393	-0.505752	not_regulated	10.0883	0.837267	not_regulated	10.1535	0.580385	not_regulated	10.4559	-0.599382	not_regulated
Saci_0338	lpd	C	dihydrolipoyl dehydrogenase	288700	290034	1335	191.5	687	366.5	382	831.5	424.5	503	108.547	268.233	111.495	140.701	216.339	138.979	109.18	6.7815	-0.34609	not_regulated	7.12761	0.0237074	not_regulated	6.94933	-0.0815695	not_regulated	6.95978	-0.366932	not_regulated	7.43409	-1.25504	2fold lower in 1% butanol	7.41476	0.923159	not_regulated	7.44682	0.56544	not_regulated	6.95978	-0.366932	not_regulated
Saci_0339	Saci_0339	S	hypothetical protein	290021	290362	342	119	379.5	306	190	428	334.5	353.5	264.133	579.074	363.573	273.897	435.174	427.757	299.767	8.27561	0.0762283	not_regulated	8.41907	0.684633	not_regulated	8.07131	0.240378	not_regulated	8.62337	-0.283592	not_regulated	8.84185	-0.660029	not_regulated	8.61136	0.750471	not_regulated	8.43147	0.61274	not_regulated	8.62337	-0.283592	not_regulated
Saci_0340	trxA	O	protein-disulfide reductase (acceptor)	290359	290910	552	113.5	370.5	272.5	161	466.5	386	432.5	156.147	350.288	200.677	143.932	293.815	305.705	227.114	7.46775	-0.0227827	not_regulated	7.71262	1.12823	2fold higher with butanol	7.228	0.41027	not_regulated	7.95236	-0.65631	not_regulated	8.05056	-0.792193	not_regulated	7.86958	0.783623	not_regulated	7.684	0.974307	not_regulated	7.95236	-0.65631	not_regulated
Saci_0341	Saci_0341	V	PIN domain-containing protein	291214	290876	339	140	286	168	337	420	141	156	313.103	440.644	201.914	488.987	430.838	182.65	133.935	7.97404	-1.01765	2fold lower with butanol	8.2233	-1.37924	2fold lower with butanol	8.61207	-0.350412	not_regulated	7.58527	0.0956147	not_regulated	8.22053	-1.1144	2fold lower in 1% butanol	8.53698	0.110964	not_regulated	8.84233	-0.237868	not_regulated	7.58527	0.0956147	not_regulated
Saci_0342	Saci_0342	S	putative Peptidase M23	292092	291259	834	22	100	129	94	205	136	69	20.7601	63.032	63.1329	55.8648	85.6906	71.6285	24.2731	5.17803	1.21983	2fold higher with butanol	5.98316	0.400069	not_regulated	5.0898	-1.13538	2fold lower in biofilm	6.07139	-0.231182	not_regulated	5.97917	0.0137852	not_regulated	5.17688	1.22026	2fold higher with butanol	6.11247	0.56198	not_regulated	6.07139	-0.231182	not_regulated
Saci_0343	Saci_0343	R	radical SAM protein	293148	292093	1056	55	217	321.5	168	535.5	357	279.5	39.9201	107.448	123.693	78.488	176.253	147.826	76.818	6.13483	1.24682	2fold higher with butanol	6.75108	0.954829	not_regulated	5.80672	-0.682608	not_regulated	7.07919	-0.306178	not_regulated	6.84906	0.2146	not_regulated	6.03327	1.04644	2fold higher with butanol	6.87795	1.11189	2fold higher with butanol	7.07919	-0.306178	not_regulated
Saci_0344	Saci_0344	R	radical SAM protein	294122	293145	978	48.5	196	298	180	422.5	330	242	38.1008	104.841	123.826	90.7653	150.226	147.578	71.8557	6.10196	1.31567	2fold higher with butanol	6.8547	0.742734	not_regulated	5.87791	-0.959573	not_regulated	7.07875	-0.302203	not_regulated	6.83212	0.251579	not_regulated	5.98191	1.0783	2fold higher with butanol	6.86753	0.671707	not_regulated	7.07875	-0.302203	not_regulated
Saci_0346	zntA	P	hypothetical protein	295235	295402	168	115	240	249	219	506	181	62	519.776	746.643	602.712	642.235	1046.96	472.382	108.449	9.12854	-0.171173	not_regulated	9.10538	-0.401672	not_regulated	9.17435	-0.0124623	not_regulated	9.05957	0.302472	not_regulated	9.3898	-0.297476	not_regulated	9.28301	0.140517	not_regulated	9.67947	0.649817	not_regulated	9.05957	0.302472	not_regulated
Saci_0347	Saci_0347	S	hypothetical protein	295783	295433	351	154	475	843	314	493	643	164	332.424	705.838	973.899	440.133	488.261	800.037	135.947	9.15226	1.166	2fold higher with butanol	9.21286	0.903602	not_regulated	8.57934	-0.112167	not_regulated	9.78578	0.234665	not_regulated	9.69541	0.47591	not_regulated	8.92004	0.704302	not_regulated	8.85665	0.0944938	not_regulated	9.78578	0.234665	not_regulated
Saci_0348	gph	R	HAD family hydrolase	296297	295803	495	31	107	124	86	178	251	50	48.6645	113.56	102.278	86.1974	125.453	221.986	29.7961	6.14058	0.686808	not_regulated	7.11195	1.40623	2fold higher with butanol	6.01719	-0.532027	not_regulated	7.23534	-1.16701	2fold lower in biofilm	6.75183	-0.139474	not_regulated	6.21605	0.840496	not_regulated	6.70029	0.486207	not_regulated	7.23534	-1.16701	2fold lower in Biofilm
Saci_0349	gcvH	E	glycine cleavage system H protein 3	296337	296777	441	91	348	669	308	530	578	372	157.042	411.9	615.34	343.637	417.722	572.494	244.604	8.28013	1.58548	2fold higher with butanol	8.79293	0.777849	not_regulated	7.85988	-0.836985	not_regulated	9.21318	0.0550802	not_regulated	8.9757	0.590563	not_regulated	7.99058	1.00913	2fold higher with butanol	8.56557	0.22644	not_regulated	9.21318	0.0550802	not_regulated
Saci_0350	gcvH	E	glycine cleavage system H protein 2	296924	297373	450	72	332	394	245	635	457.5	401	122.118	385.156	355.519	268.104	490.316	444.281	258.349	7.70296	1.15691	2fold higher with butanol	8.43099	0.770156	not_regulated	7.49939	-0.841773	not_regulated	8.63456	-0.370587	not_regulated	8.53154	-0.104041	not_regulated	7.76071	1.27516	2fold higher with butanol	8.50211	0.815703	not_regulated	8.63456	-0.370587	not_regulated
Saci_0351	lplA	H	lipoate-protein ligase	297373	298470	1098	79	420	524	224	788	523.5	563	54.8473	199.565	193.658	100.499	249.291	208.293	148.549	6.68736	1.43527	2fold higher with butanol	7.17675	1.09291	2fold higher with butanol	6.21419	-0.580937	not_regulated	7.64992	-0.154143	not_regulated	7.61904	-0.031874	not_regulated	6.70903	1.48136	2fold higher with butanol	7.30636	1.25543	2fold higher with butanol	7.64992	-0.154143	not_regulated
Saci_0352	Saci_0352	S	hypothetical protein	298665	299114	450	82.5	208	237	174	334	230.5	371	139.682	241.735	214.212	190.724	258.264	224.321	239.07	7.43445	0.232138	not_regulated	7.69238	0.27555	not_regulated	7.35068	-0.15659	not_regulated	7.77616	-0.115568	not_regulated	7.83009	-0.162913	not_regulated	7.52164	0.409264	not_regulated	7.79402	0.382141	not_regulated	7.77616	-0.115568	not_regulated
Saci_0353	Saci_0353	O	OsmC-like protein	299111	299536	426	29.5	105	139	75	119	97.5	345	53.8962	129.51	133.106	87.4952	97.7245	100.823	234.888	6.40427	0.91957	not_regulated	6.5534	0.246017	not_regulated	6.10162	-0.406274	not_regulated	6.85605	0.351714	not_regulated	7.03667	0.0509914	not_regulated	6.38451	0.882792	not_regulated	6.53089	0.104298	not_regulated	6.85605	0.351714	not_regulated
Saci_0354	Saci_0354	S	hypothetical protein	299571	299894	324	279	395	500	510	539	165	220	650.55	636.144	626.284	773.493	578.203	223.406	197.261	9.3181	-0.439592	not_regulated	8.69938	-1.75025	2fold lower with butanol	9.47038	0.04302	not_regulated	8.5471	1.43811	2fold higher in biofilm	9.30194	-0.011061	not_regulated	9.32936	-0.414318	not_regulated	9.38534	-0.475029	not_regulated	8.5471	1.43811	2fold higher in Biofilm
Saci_0355	Saci_0355	K	AsnC family transcriptional regulator	300883	300074	810	451	1105	804	1047	1275	673	2413	420.07	710.682	402.522	634.536	546.509	362.832	861.878	8.6837	-0.44631	not_regulated	8.90636	-0.764926	not_regulated	9.01202	-0.302328	not_regulated	8.57804	0.100723	not_regulated	9.06299	-0.808662	not_regulated	9.09377	0.376565	not_regulated	9.20183	-0.270676	not_regulated	8.57804	0.100723	not_regulated
Saci_0357	Saci_0357	S	DUF1059 domain-containing protein	301187	301546	360	2604	6595	2557	3323	3284	5527	4284	5447.2	9536.38	2877.91	4528.34	3165.66	6695.71	3442.25	11.9511	-1.30524	2fold lower with butanol	12.4269	0.60573	not_regulated	12.278	0.559279	not_regulated	12.0999	-1.26726	2fold lower in biofilm	12.355	-1.71695	2fold lower in 1% butanol	12.8153	0.425917	not_regulated	11.8865	-0.571692	not_regulated	12.0999	-1.26726	2fold lower in Biofilm
Saci_0358	Saci_0358	S	hypothetical protein	302027	301629	399	559	350	418	485	868	166	34	1056.53	457.867	425.324	597.37	755.577	182.505	25.3682	9.38877	-1.69745	2fold lower with butanol	8.36714	-1.66922	2fold lower with butanol	9.6338	1.11539	2fold higher in biofilm	8.12211	1.17158	2fold higher in biofilm	8.7856	-0.0948919	not_regulated	9.44195	-1.58835	2fold lower with butanol	9.39196	0.283734	not_regulated	8.12211	1.17158	2fold higher in Biofilm
Saci_0359	Saci_0359	R	DUF929 domain-containing protein	303019	302192	828	488	740	1652	1098	2001	1612	912	444.576	465.793	808.577	650.95	838.814	849.445	318.885	9.22776	0.478204	not_regulated	9.53839	0.425448	not_regulated	9.07135	-0.257369	not_regulated	9.69481	-0.120177	not_regulated	9.26139	0.80717	not_regulated	8.82992	-0.314752	not_regulated	9.5293	0.310585	not_regulated	9.69481	-0.120177	not_regulated
Saci_0360	Saci_0360	R	hypothetical protein	303121	304209	1089	1404	2268	9733	4395	5676	5714	18518	971.217	1084.46	3620.28	1979.75	1808.52	2288.33	4917.94	10.8728	1.51349	2fold higher with butanol	11.0556	0.250455	not_regulated	10.4374	-0.734705	not_regulated	11.491	0.612762	not_regulated	10.9523	1.75061	2fold higher in 1% butanol	10.0032	-0.222905	not_regulated	10.8858	-0.185728	not_regulated	11.491	0.612762	not_regulated
Saci_0361	gatA	J	glutaminyl-tRNA synthase (glutamine-hydrolysing), subunit A	305724	304321	1404	94	223	433	227	599	444	1156	50.936	83.0398	125.199	79.6431	148.257	138.205	238.32	6.31935	0.91272	not_regulated	6.71307	0.836664	not_regulated	5.99304	-0.352118	not_regulated	7.03937	-0.191628	not_regulated	6.67191	0.603825	not_regulated	6.02317	0.323108	not_regulated	6.76372	0.841263	not_regulated	7.03937	-0.191628	not_regulated
Saci_0362	saRD	L	pancreatic ribonuclease	306162	305965	198	1439	3148	6095	13043	6652	3639	7611	5474.76	8277.76	12469.8	32309.2	11656.9	8016.18	11118	13.0124	0.802818	not_regulated	13.9742	-1.96948	2fold lower with butanol	13.6991	-2.26833	4fold lower in biofilm	13.2874	0.588407	not_regulated	13.3106	0.602598	not_regulated	12.7168	0.214434	not_regulated	14.2443	-1.52597	2fold lower with butanol	13.2874	0.588407	not_regulated
Saci_0363	bisC	C	molybdopterin oxidoreductase	308013	306262	1752	516	762	1259	875	1402	1028	2707	222.139	226.671	291.283	245.217	277.815	256.102	447.001	7.9908	0.0062116	not_regulated	7.96924	0.104133	not_regulated	7.86662	0.15015	not_regulated	8.09343	0.136663	not_regulated	8.00537	0.373298	not_regulated	7.80989	-0.352873	not_regulated	8.02795	0.124847	not_regulated	8.09343	0.136663	not_regulated
Saci_0364	kefB	P	cation:proton antiporter	309284	308088	1197	763	661	1187	721	1173	1168	253	480.471	287.852	401.977	295.817	340.256	425.845	61.3668	8.77964	-0.642086	not_regulated	8.47137	0.567097	not_regulated	8.55843	0.99249	not_regulated	8.69258	-0.132258	not_regulated	8.41008	0.493261	not_regulated	8.53874	-1.12113	2fold lower with butanol	8.30952	0.146696	not_regulated	8.69258	-0.132258	not_regulated
Saci_0365	Saci_0365	S	hypothetical protein	309342	310304	963	313	467.5	718	533.5	791.5	534	1550	245.455	253.215	302.4	272.209	285.499	242.247	465.778	8.08981	-0.0837487	not_regulated	8.00445	-0.126758	not_regulated	8.01394	0.143491	not_regulated	8.08032	0.270935	not_regulated	8.11226	0.267572	not_regulated	7.96176	-0.337107	not_regulated	8.12296	0.0135556	not_regulated	8.08032	0.270935	not_regulated
Saci_0366	atoA	I	coenzyme A transferase	310301	311020	720	120	246.5	330	337.5	554.5	436	799	126.509	178.916	186.198	230.572	267.66	264.655	321.33	7.26189	0.172848	not_regulated	7.94852	0.24037	not_regulated	7.41608	-0.573232	not_regulated	7.79433	-0.55632	not_regulated	7.51191	0.0690315	not_regulated	7.23311	0.11803	not_regulated	7.95667	0.159966	not_regulated	7.79433	-0.55632	not_regulated
Saci_0367	atoD	I	coenzyme A transferase	311776	311021	756	433	770	917	948	1011	1247	1343	432.151	530.809	491.813	615.637	464.398	719.82	514.128	8.84868	-0.198177	not_regulated	9.37871	0.267031	not_regulated	9.01066	-0.217797	not_regulated	9.21673	-0.598569	not_regulated	8.99701	-0.0986078	not_regulated	8.90372	-0.0853555	not_regulated	9.06258	-0.461936	not_regulated	9.21673	-0.598569	not_regulated
Saci_0368	hyuB	E	5-oxoprolinase (ATP-hydrolysing) subunit B	313418	311901	1518	256	423.5	688	496	791	589	874.5	127.447	145.55	183.834	160.57	181.003	169.477	166.793	7.25801	0.14376	not_regulated	7.366	0.119362	not_regulated	7.16041	-0.040561	not_regulated	7.4636	0.0682715	not_regulated	7.35381	0.348368	not_regulated	7.08956	-0.190395	not_regulated	7.41346	0.117589	not_regulated	7.4636	0.0682715	not_regulated
Saci_0369	hyuA	E	5-oxoprolinase (ATP-hydrolysing) subunit A	315337	313415	1923	366	561.5	1016	693	1048	1199	1628.5	143.666	152.247	214.2	176.995	189.247	272.103	245.058	7.4547	0.191492	not_regulated	7.77779	0.66192	not_regulated	7.31707	-0.00823914	not_regulated	7.91541	-0.394232	not_regulated	7.49654	0.504024	not_regulated	7.20842	-0.298318	not_regulated	7.51584	0.0413417	not_regulated	7.91541	-0.394232	not_regulated
Saci_0370	Saci_0370	Q	S-adenosyl-L-methionine-dependent methyltransferase	315526	316125	600	87	142	239	204	224	277	223	110.408	124.048	162.009	167.565	130.096	202.034	107.967	7.06331	0.168483	not_regulated	7.52352	0.311354	not_regulated	7.08764	-0.309132	not_regulated	7.49919	-0.367568	not_regulated	7.14734	0.396648	not_regulated	6.87073	-0.213952	not_regulated	7.206	-0.420364	not_regulated	7.49919	-0.367568	not_regulated
Saci_0371	Saci_0371	G	MFS Oxalate:formate antiporter	316330	317448	1119	171	331	443	346	547	537	342	115.709	154.424	160.706	152.083	169.896	209.644	88.6457	7.09132	0.0891752	not_regulated	7.48026	0.504563	not_regulated	7.05153	-0.101611	not_regulated	7.52004	-0.432564	not_regulated	7.29951	0.0690053	not_regulated	7.06255	0.0343834	not_regulated	7.32861	0.104575	not_regulated	7.52004	-0.432564	not_regulated
Saci_0372	pepN	E	Sulfolobus solfataricus aminopeptidase	317678	320026	2349	454	586	1236	1050	1425	1486	3730	145.813	130.065	213.288	219.432	210.605	276.032	459.342	7.46232	0.163931	not_regulated	7.94316	0.372535	not_regulated	7.4828	-0.296908	not_regulated	7.92267	-0.421077	not_regulated	7.37987	0.725042	not_regulated	7.10553	-0.546897	not_regulated	7.74801	-0.114454	not_regulated	7.92267	-0.421077	not_regulated
Saci_0373	leuR	J	leucine-tRNA ligase	322846	320018	2829	944	1365	1636	1311	2003	1683	3938	251.459	251.318	234.366	227.448	245.752	259.562	402.668	7.9234	-0.486308	not_regulated	7.92466	0.232017	not_regulated	7.90178	0.437535	not_regulated	7.94628	-0.196355	not_regulated	7.92299	-0.0892743	not_regulated	7.97377	-0.38282	not_regulated	7.88522	0.0564494	not_regulated	7.94628	-0.196355	not_regulated
Saci_0374	Saci_0374	R	radical SAM/SPASM domain-containing protein	323916	322873	1044	296	555	644	478	645	547	842	214.153	277.191	250.229	225.017	214.666	228.882	233.518	7.8548	-0.16014	not_regulated	7.82617	0.0660429	not_regulated	7.77819	0.221354	not_regulated	7.90278	0.0796057	not_regulated	8.04092	-0.136157	not_regulated	7.92862	-0.00976933	not_regulated	7.77992	-0.123157	not_regulated	7.90278	0.0796057	not_regulated
Saci_0375	argE	E	cytosol nonspecific dipeptidase	325199	323928	1272	317	591	723	435	758	666	891	188.195	242.237	230.531	168.105	207.008	228.649	202.802	7.70245	-0.092013	not_regulated	7.6151	0.485251	not_regulated	7.47465	0.455615	not_regulated	7.84291	-0.0372146	not_regulated	7.88455	-0.0599786	not_regulated	7.73818	-0.0178209	not_regulated	7.54338	0.245106	not_regulated	7.84291	-0.0372146	not_regulated
Saci_0376	Saci_0376	S	hypothetical protein	325232	325546	315	150	324	458	408	561	459	215	360.856	537.005	590.175	636.785	618.953	636.764	198.307	8.85014	0.32497	not_regulated	9.31464	0.0414257	not_regulated	8.90497	-0.526636	not_regulated	9.25981	-0.158657	not_regulated	9.1369	0.147683	not_regulated	8.78204	0.1915	not_regulated	9.29417	-0.0961961	not_regulated	9.25981	-0.158657	not_regulated
Saci_0377	priX	L	DNA primase	326065	325607	459	99	249	264	160	184	186	313	164.004	283.487	233.836	172.026	139.827	177.648	197.838	7.61347	0.127016	not_regulated	7.44968	0.0878703	not_regulated	7.39204	0.223856	not_regulated	7.67112	0.347437	not_regulated	8.00825	-0.266307	not_regulated	7.75236	0.407537	not_regulated	7.27699	-0.354201	not_regulated	7.67112	0.347437	not_regulated
Saci_0378	tilS	J	tRNA-5-methyluridine(54) 2-sulfurtransferase	327019	326072	948	418	646	751	654	898	599	861	332.716	355.223	321.283	338.855	328.99	275.978	262.962	8.35292	-0.435194	not_regulated	8.25647	-0.25464	not_regulated	8.39133	0.266372	not_regulated	8.21806	0.170253	not_regulated	8.40014	-0.133404	not_regulated	8.42536	-0.287576	not_regulated	8.38321	-0.0978392	not_regulated	8.21806	0.170253	not_regulated
Saci_0379	metF	E	hypothetical protein	327075	327767	693	265	417	1057	456	735	1531	829	288.946	313.941	618.345	323.417	368.448	963.955	346.369	8.72346	0.712866	not_regulated	9.12504	1.61704	2fold higher with butanol	8.25595	0.130149	not_regulated	9.59255	-0.689594	not_regulated	8.78331	0.989394	not_regulated	8.2345	-0.262315	not_regulated	8.43129	0.132846	not_regulated	9.59255	-0.689594	not_regulated
Saci_0380	sfsA	R	Sugar fermentation stimulation protein homolog	328478	327735	744	102	234	240	179.5	226.5	172	346	104.215	164.399	131.197	118.983	106.082	101.392	134.881	6.86951	-0.0525871	not_regulated	6.77921	-0.189334	not_regulated	6.79902	0.101562	not_regulated	6.84969	0.322744	not_regulated	7.19832	-0.313999	not_regulated	7.03224	0.275625	not_regulated	6.81182	-0.220798	not_regulated	6.84969	0.322744	not_regulated
Saci_0381	sir2	K	[archaeal chromatin protein Alba]-lysine deacetylase	329226	328420	807	430	759	1373	498.5	764.5	1207	1251	402.042	490.169	689.592	303.558	329.082	652.716	448.667	9.0404	0.393646	not_regulated	8.79807	1.14596	2fold higher with butanol	8.44852	0.69812	not_regulated	9.38996	0.030244	not_regulated	9.18337	0.50394	not_regulated	8.79417	-0.0960797	not_regulated	8.30407	0.0612523	not_regulated	9.38996	0.030244	not_regulated
Saci_0382	Saci_0382	S	hypothetical protein	329597	329791	195	19	53	46	47	131	12	21	77.2082	144.133	97.6207	120.722	234.839	29.0697	32.6274	6.4399	-0.0463152	not_regulated	5.88849	-2.01263	4fold lower with butanol	6.59311	-0.352118	not_regulated	5.73528	1.69863	2fold higher in biofilm	6.89019	-0.55067	not_regulated	6.72097	0.518568	not_regulated	7.39554	0.904766	not_regulated	5.73528	1.69863	2fold higher in Biofilm
Saci_0383	putP	E	sodium:solute symporter	329797	331356	1560	193	565	366	366	597	361	882	93.6149	188.841	95.2841	115.378	132.987	101.185	163.693	6.56141	-0.359253	not_regulated	6.75553	-0.147898	not_regulated	6.69944	-0.00880695	not_regulated	6.61751	-0.135727	not_regulated	7.0676	-0.975393	not_regulated	7.05485	0.630354	not_regulated	6.95268	0.1497	not_regulated	6.61751	-0.135727	not_regulated
Saci_0384	Saci_0384	S	DUF2203 domain-containing protein	331631	331996	366	3224	2150	616	5489	2063	691	2930	6633.1	3058.9	682.783	7356.51	1956.41	824.434	2315.95	11.0554	-3.66493	4fold lower with butanol	11.266	-3.11607	4fold lower with butanol	12.7701	0.143409	not_regulated	9.55127	-0.321019	not_regulated	10.497	-2.15204	4fold lower in 1% butanol	12.1371	-1.49868	2fold lower with butanol	11.8894	-1.96603	2fold lower with butanol	9.55127	-0.321019	not_regulated
Saci_0385	mmsB	I	3-hydroxyisobutyrate dehydrogenase	332846	331983	864	374	711	1646	1068	1406	2522	3812	326.727	428.915	772.073	606.798	564.953	1273.31	1276.28	8.97227	0.855902	not_regulated	9.77972	1.11077	2fold higher with butanol	8.79851	-0.600383	not_regulated	9.95348	-0.770817	not_regulated	9.16857	0.85952	not_regulated	8.54825	0.0105954	not_regulated	9.19353	-0.158305	not_regulated	9.95348	-0.770817	not_regulated
Saci_0386	Saci_0386	O	hypothetical protein	333417	333031	387	2446	5615	13307	5367	4233	9457	8142	4759.82	7553.04	13927.7	6802.71	3795.52	10656.6	6085.09	12.9912	1.16423	2fold higher with butanol	13.0557	0.689043	not_regulated	12.4743	-0.222454	not_regulated	13.5726	0.337169	not_regulated	13.3243	0.894308	not_regulated	12.5498	0.284138	not_regulated	12.311	-0.897029	not_regulated	13.5726	0.337169	not_regulated
Saci_0387	Saci_0387	O	thioredoxin-like selenoprotein	333604	333846	243	11619	5849	13348	14411	18415	8839	4872	35997.1	12530.1	22249.5	29087	26291.8	15862.7	5799.41	14.7885	-1.07885	2fold lower with butanol	14.3907	-0.83326	not_regulated	14.9818	0.600256	not_regulated	14.1974	0.439096	not_regulated	14.0273	0.839852	not_regulated	14.3744	-1.90449	2fold lower with butanol	14.7552	-0.200976	not_regulated	14.1974	0.439096	not_regulated
Saci_0388	modB	V	ABC transporter permease	334880	333891	990	300	434	761	460.5	713.5	435	518.5	228.875	228.696	311.744	228.621	250.38	192.036	151.755	8.06132	0.0610516	not_regulated	7.71102	-0.21011	not_regulated	7.83762	0.294349	not_regulated	7.93473	0.649945	not_regulated	8.06075	0.458404	not_regulated	7.83785	-0.383139	not_regulated	7.90239	0.075938	not_regulated	7.93473	0.649945	not_regulated
Saci_0389	ccmA	V	xenobiotic-transporting ATPase	335682	334855	828	236	313	369	339.5	432.5	373	560.5	215.47	197.381	180.988	201.682	181.631	196.957	196.116	7.62555	-0.636338	not_regulated	7.63884	0.00727618	not_regulated	7.70364	0.388149	not_regulated	7.56075	-0.171031	not_regulated	7.56229	-0.11361	not_regulated	7.68809	-0.508514	not_regulated	7.5804	-0.206288	not_regulated	7.56075	-0.171031	not_regulated
Saci_0390	hypE	O	PurM-like AIR synthase related protein	335633	336574	942	154.5	245	194.5	198.5	222	239.5	368	124.265	135.922	84.0571	103.866	82.127	111.326	113.284	6.67529	-0.948722	not_regulated	6.74861	0.141541	not_regulated	6.82792	0.551442	not_regulated	6.59597	-0.454386	not_regulated	6.73997	-0.681861	not_regulated	7.02195	-0.252648	not_regulated	6.52918	-0.39401	not_regulated	6.59597	-0.454386	not_regulated
Saci_0391	Saci_0391	H	adenosylcobinamide-phosphate guanylyltransferase	336546	337037	492	51.5	63	48.5	61.5	104	51.5	107	80.3271	67.7049	40.7492	62.301	74.0382	46.5292	63.4823	5.83826	-1.36386	2fold lower with butanol	5.75062	-0.379646	not_regulated	6.1445	0.659378	not_regulated	5.44438	-0.240406	not_regulated	5.71494	-0.721015	not_regulated	6.2045	-0.628637	not_regulated	6.08569	0.193796	not_regulated	5.44438	-0.240406	not_regulated
Saci_0392	Saci_0392	S	DUF1614 domain-containing protein	337037	337783	747	357	471	769	555	1071	452	246	360.77	328.872	417.493	365.035	497.859	264.429	95.6247	8.60027	-0.174077	not_regulated	8.27931	-0.423681	not_regulated	8.50341	0.275791	not_regulated	8.37617	0.60983	not_regulated	8.53349	0.3557	not_regulated	8.42816	-0.515564	not_regulated	8.73574	0.392483	not_regulated	8.37617	0.60983	not_regulated
Saci_0393	Saci_0393	S	hypothetical protein	338063	337776	288	389	1004	1005	826	687	1325	981	1019.39	1816.26	1414.76	1408.29	828.758	2007.62	986.081	10.2299	0.0881083	not_regulated	10.7155	0.553014	not_regulated	10.2266	-0.173497	not_regulated	10.7188	-0.553968	not_regulated	10.6466	-0.348936	not_regulated	10.4101	0.451258	not_regulated	10.0773	-0.820144	not_regulated	10.7188	-0.553968	not_regulated
Saci_0394	cbiF	H	cobalt-precorrin-4 methyltransferase	338867	338070	798	66	142.5	296	160.5	260.5	306	619.5	63.2033	93.5954	150.741	99.2544	113.684	167.752	224.871	6.60893	0.869254	not_regulated	7.01162	0.798597	not_regulated	6.30749	-0.358385	not_regulated	7.31306	-0.203293	not_regulated	6.89215	0.699041	not_regulated	6.26515	0.184426	not_regulated	6.73097	0.140611	not_regulated	7.31306	-0.203293	not_regulated
Saci_0395	cbiL	H	precorrin-2 C20-methyl transferase	339525	338854	672	92.5	157.5	250	160	290.5	219	539	104.739	122.762	151.281	117.5	150.488	142.753	232.39	6.97587	0.145673	not_regulated	7.01694	0.322336	not_regulated	6.79359	0.126894	not_regulated	7.19923	0.0346663	not_regulated	7.0904	0.312833	not_regulated	6.82519	-0.152947	not_regulated	7.05501	0.30177	not_regulated	7.19923	0.0346663	not_regulated
Saci_0396	cbiT	H	cobalt-precorrin-6B (C15)-methyltransferase [decarboxylating]	340100	339522	579	157.5	204	386	222	378	245.5	444.5	206.072	184.281	270.714	188.889	227.087	185.639	222.517	7.88382	0.00887478	not_regulated	7.54888	0.0164366	not_regulated	7.6242	0.418356	not_regulated	7.80849	0.495228	not_regulated	7.8032	0.566339	not_regulated	7.60638	-0.54325	not_regulated	7.69425	0.210489	not_regulated	7.80849	0.495228	not_regulated
Saci_0397	cbiD	H	cobalt-precorrin-5B (C1)-methyltransferase	341164	340097	1068	64	157.5	190	174.5	247	270	554.5	45.8152	77.2438	72.4337	80.5909	80.5587	110.644	150.42	5.84817	0.276085	not_regulated	6.56117	0.498715	not_regulated	5.92515	-0.522043	not_regulated	6.48419	-0.660238	not_regulated	6.22497	-0.0812813	not_regulated	5.89455	0.37158	not_regulated	6.33226	-0.0557963	not_regulated	6.48419	-0.660238	not_regulated
Saci_0398	cobJ	H	cobalt-factor III methyltransferase	341885	341130	756	62.5	110.5	266	155.5	204	321.5	556.5	63.2295	76.7642	143.044	101.525	94.0728	186.011	213.264	6.57142	0.793035	not_regulated	7.10247	0.915029	not_regulated	6.32411	-0.390418	not_regulated	7.34978	-0.427977	not_regulated	6.71134	0.909425	not_regulated	6.12244	-0.102176	not_regulated	6.6107	-0.165204	not_regulated	7.34978	-0.427977	not_regulated
Saci_0399	cbiX	H	Precorrin-8X methylmutase	342904	341882	1023	76.5	172	266	209.5	345	326	348	57.0288	88.0189	105.71	100.915	117.336	139.381	98.6606	6.27879	0.505596	not_regulated	6.88994	0.507363	not_regulated	6.24531	-0.530636	not_regulated	6.92343	-0.447968	not_regulated	6.59185	0.275697	not_regulated	6.14668	0.244113	not_regulated	6.76575	0.162286	not_regulated	6.92343	-0.447968	not_regulated
Saci_0400	cbiE	H	cobalt-precorrin-8 methylmutase	343735	343100	636	77	123	188	154	203	217	195	92.322	101.478	120.36	119.524	111.277	149.462	89.1236	6.71991	-0.00213574	not_regulated	7.06239	0.363953	not_regulated	6.71488	-0.0798057	not_regulated	7.06743	-0.361459	not_regulated	6.78812	0.257675	not_regulated	6.59681	-0.245597	not_regulated	6.84958	-0.158364	not_regulated	7.06743	-0.361459	not_regulated
Saci_0401	cbiG	H	cobalt-precorrin 5A hydrolase	344726	343749	978	117.5	178.5	206.5	195	305	204	290	91.211	95.5281	85.9326	98.2873	108.546	91.4	86.0494	6.46814	-0.470752	not_regulated	6.56653	-0.063337	not_regulated	6.56504	0.18495	not_regulated	6.46963	-0.13803	not_regulated	6.50149	-0.141244	not_regulated	6.54449	-0.315294	not_regulated	6.69055	0.0880126	not_regulated	6.46963	-0.13803	not_regulated
Saci_0402	ansA	E	asparaginase	345577	344723	855	107.5	173.5	304.5	263	340	396	360	95.5282	106.227	144.718	151.432	138.363	202.468	122.105	6.87748	0.214501	not_regulated	7.45204	0.460494	not_regulated	6.91019	-0.371926	not_regulated	7.41933	-0.533484	not_regulated	6.95406	0.457574	not_regulated	6.65443	-0.228859	not_regulated	7.17742	-0.185432	not_regulated	7.41933	-0.533484	not_regulated
Saci_0404	Saci_0404	S	hypothetical protein	347014	345824	1191	388	555	990	746	1276	691	462	245.87	242.979	337.008	307.602	371.973	253.353	112.425	8.1692	0.070139	not_regulated	8.12496	-0.238443	not_regulated	8.10334	-0.0304216	not_regulated	8.19082	0.362595	not_regulated	8.16066	0.483429	not_regulated	7.93322	-0.399077	not_regulated	8.40199	0.218913	not_regulated	8.19082	0.362595	not_regulated
Saci_0405	Saci_0405	S	hypothetical protein	347637	347149	489	185	177	346	398	515	322	245	286.333	189.46	287.408	400.17	366.077	288.021	145.486	8.16426	-0.379343	not_regulated	8.40725	-0.432962	not_regulated	8.40301	-0.19017	not_regulated	8.1685	-0.0521161	not_regulated	7.86635	0.612687	not_regulated	7.86365	-0.977817	not_regulated	8.58024	-0.183683	not_regulated	8.1685	-0.0521161	not_regulated
Saci_0406	Saci_0406	S	Uncharacterized secretory protein	348319	347699	621	2515	3566	7067	9010	6721	11739	7488	3049.91	2989.63	4609.82	7116.42	3755.25	8243.42	3487.59	11.8725	0.211194	not_regulated	12.903	0.253566	not_regulated	12.1857	-0.929639	not_regulated	12.5898	-0.887576	not_regulated	11.8581	0.63622	not_regulated	11.5602	-0.410812	not_regulated	12.3358	-0.977462	not_regulated	12.5898	-0.887576	not_regulated
Saci_0407	Saci_0407	S	hypothetical protein	348998	348651	348	44	86	112.5	126	153.5	43	55	97.3422	130.12	132.098	178.98	154.021	55.1321	46.5374	6.82523	0.0557194	not_regulated	6.63424	-1.65736	2fold lower with butanol	7.04432	-0.585915	not_regulated	6.41514	1.2116	2fold higher in biofilm	7.03458	0.0332338	not_regulated	6.81435	0.0366991	not_regulated	7.37532	-0.271887	not_regulated	6.41514	1.2116	2fold higher in Biofilm
Saci_0408	Saci_0408	S	hypothetical protein	349482	348931	552	307	513	884.5	528	762.5	409	227	420.029	484.651	649.723	469.999	479.846	323.874	119.451	9.02901	0.244586	not_regulated	8.6079	-0.495751	not_regulated	8.79543	0.130579	not_regulated	8.84148	0.955351	not_regulated	9.13224	0.434353	not_regulated	8.81757	-0.175553	not_regulated	8.89147	-0.025305	not_regulated	8.84148	0.955351	not_regulated
Saci_0409	Saci_0409	S	Uncharacterized membrane protein	350128	350493	366	341	639	1140	545	791	563	626	703.417	910.132	1262.65	731.631	750.716	671.938	495.428	9.88024	0.459255	not_regulated	9.45358	-0.0813131	not_regulated	9.4866	0.236012	not_regulated	9.84721	0.861014	not_regulated	10.0661	0.483784	not_regulated	9.64408	-0.0103157	not_regulated	9.53355	-0.0180659	not_regulated	9.84721	0.861014	not_regulated
Saci_0410	tdh	E	L-threonine 3-dehydrogenase	350533	351552	1020	247	474	515	365	556	611	1185	183.029	242.381	204.894	175.979	189.447	261.627	336.262	7.59733	-0.221945	not_regulated	7.74531	0.613581	not_regulated	7.48759	0.349413	not_regulated	7.85505	-0.401678	not_regulated	7.79993	-0.230928	not_regulated	7.71853	0.0231961	not_regulated	7.51245	0.0511683	not_regulated	7.85505	-0.401678	not_regulated
Saci_0411	cbiB/cobD	H	cobalamin biosynthesis protein CobD	352395	351460	936	93	121	310.5	146.5	282.5	310	109	75.5997	67.8406	134.791	77.2852	105.077	144.882	33.9868	6.65744	0.449524	not_regulated	6.72543	0.948092	not_regulated	6.25621	0.260934	not_regulated	7.12666	-0.1532	not_regulated	6.57933	1.00198	2fold higher in 1% butanol	6.16219	-0.538243	not_regulated	6.49371	0.387968	not_regulated	7.12666	-0.1532	not_regulated
Saci_0412	cobS	H	adenosylcobinamide-GDP ribazoletransferase	353108	352350	759	170	170	289.5	313.5	273.5	172	66	169.599	117.263	155.018	203.217	125.468	99.3883	25.5286	7.34114	-0.514434	not_regulated	7.15094	-0.990395	not_regulated	7.53643	0.0318528	not_regulated	6.95565	0.592249	not_regulated	7.07495	0.414171	not_regulated	7.13979	-0.914391	not_regulated	7.31902	-0.750919	not_regulated	6.95565	0.592249	not_regulated
Saci_0413	cobQ	H	adenosylcobyric acid synthase (glutamine-hydrolysing)	353123	354502	1380	150	302	358	346	527	298	405	82.3694	114.28	105.364	123.319	132.735	94.4764	85.0826	6.54164	-0.0295407	not_regulated	6.75407	-0.342897	not_regulated	6.65514	-0.289471	not_regulated	6.64056	0.108321	not_regulated	6.77783	-0.105705	not_regulated	6.60023	0.090378	not_regulated	6.99933	0.0509369	not_regulated	6.64056	0.108321	not_regulated
Saci_0414	guaA	F	GMP synthase (glutamine-hydrolysing), subunit B	354525	355646	1122	194	342	477	318	550	513	159	130.831	159.113	172.55	139.437	170.369	199.757	41.2402	7.23121	0.0145605	not_regulated	7.38279	0.560105	not_regulated	7.07751	0.200834	not_regulated	7.53648	-0.260275	not_regulated	7.37239	0.128431	not_regulated	7.17273	-0.0996568	not_regulated	7.26799	0.23383	not_regulated	7.53648	-0.260275	not_regulated
Saci_0416	Saci_0416	R	CBS domain protein	356672	357079	408	160	373	483	290	368	510	683	297.053	477.108	480.467	349.795	313.76	546.125	484.83	8.56144	0.30897	not_regulated	8.77173	0.684197	not_regulated	8.33247	0.056958	not_regulated	9.00069	-0.233834	not_regulated	8.90323	0.0215976	not_regulated	8.55637	0.301586	not_regulated	8.37194	-0.212064	not_regulated	9.00069	-0.233834	not_regulated
Saci_0417	Saci_0417	S	hypothetical protein	357086	357301	216	7	55	68	22	49	45	89	27.8807	134.94	129.382	52.2221	80.306	92.8614	120.499	5.90835	1.82955	2fold higher with butanol	6.1218	0.871893	not_regulated	5.25389	-0.612645	not_regulated	6.77625	0.429445	not_regulated	7.04583	-0.0492016	not_regulated	5.93868	1.89296	2fold higher with butanol	6.01701	0.565629	not_regulated	6.77625	0.429445	not_regulated
Saci_0418	Saci_0418	R	MATE family membrane protein	357389	358888	1500	269	513	703	407	791	526	352	135.5	178.352	190.09	133.398	183.175	153.197	68.0577	7.32635	0.10364	not_regulated	7.15942	0.241127	not_regulated	7.07087	0.315307	not_regulated	7.41489	0.262255	not_regulated	7.52456	0.103436	not_regulated	7.28037	0.0144177	not_regulated	7.28834	0.402266	not_regulated	7.41489	0.262255	not_regulated
Saci_0421	Saci_0421	M	Dolichyl-phosphate-mannose-protein mannosyltransferase	359735	360874	1140	392	776	1214	670.5	1175	1133	837	259.511	354.749	431.668	288.883	357.877	433.75	212.585	8.38672	0.349379	not_regulated	8.46753	0.627854	not_regulated	8.097	0.138058	not_regulated	8.75725	-0.0559819	not_regulated	8.61222	0.294599	not_regulated	8.24515	0.068994	not_regulated	8.32883	0.253763	not_regulated	8.75725	-0.0559819	not_regulated
Saci_0422	aglf/rfbA	M	Glucose-1-phosphate uridyltransferase	360871	361644	774	217	494	786	420.5	753	634	760	212.023	332.866	411.825	267.077	337.958	357.737	284.34	8.20698	0.57306	not_regulated	8.27193	0.463117	not_regulated	7.8946	-0.040288	not_regulated	8.58432	0.154089	not_regulated	8.53234	0.318564	not_regulated	8.05344	0.268709	not_regulated	8.23091	0.284366	not_regulated	8.58432	0.154089	not_regulated
Saci_0423	agl3	M	UDP-sulfoquinovose synthase	362878	361697	1182	493	733	1182	1125	1254	1147	3036	314.614	323.209	405.365	467.198	368.348	423.502	743.055	8.48026	-0.0191088	not_regulated	8.79706	-0.100191	not_regulated	8.58266	-0.277707	not_regulated	8.69465	-0.11219	not_regulated	8.4997	0.338227	not_regulated	8.31688	-0.343122	not_regulated	8.69641	-0.398185	not_regulated	8.69465	-0.11219	not_regulated
Saci_0424	badF	G	hexokinase	362924	363823	900	192	538	876	469	503	619	658	161.429	311.711	394.672	256.115	194.276	300.386	211.756	7.97963	0.905	not_regulated	8.11566	0.2715	not_regulated	7.6677	-0.373143	not_regulated	8.42759	0.344791	not_regulated	8.45429	0.35192	not_regulated	7.80941	0.567293	not_regulated	7.80131	-0.453902	not_regulated	8.42759	0.344791	not_regulated
Saci_0425	ggt	E	gamma-glutamyltransferase	365248	363809	1440	325	562	770	599	942	1038	1338	170.421	203.494	216.856	204.347	227.186	314.618	268.913	7.58677	-0.0371171	not_regulated	7.98617	0.664054	not_regulated	7.54392	0.0308259	not_regulated	8.02903	-0.58591	not_regulated	7.71472	0.103225	not_regulated	7.5409	-0.126128	not_regulated	7.7513	0.0976299	not_regulated	8.02903	-0.58591	not_regulated
Saci_0426	Saci_0426	S	hypothetical protein	365286	365651	366	188	255	510	341	513.5	290	291	388.731	364.053	565.482	458.274	487.681	346.691	230.725	8.87298	0.155961	not_regulated	8.63879	-0.361084	not_regulated	8.72135	0.0553064	not_regulated	8.79042	0.656787	not_regulated	8.82567	0.646808	not_regulated	8.55532	-0.476634	not_regulated	8.88493	0.0345094	not_regulated	8.79042	0.656787	not_regulated
Saci_0427	mazG	R	Predicted pyrophosphatase	365635	365886	252	10	45	65	45	63.5	78	100	32.8594	95.0086	106.077	89.5236	88.7955	136.697	115.908	5.8836	1.30599	2fold higher with butanol	6.78951	0.652111	not_regulated	5.76122	-1.15321	2fold lower in biofilm	6.9119	-0.414904	not_regulated	6.64948	0.170461	not_regulated	5.80411	1.14974	2fold higher with butanol	6.47831	-0.0670001	not_regulated	6.9119	-0.414904	not_regulated
Saci_0428	tmcA	J	tRNAMet cytidine acetyltransferase	365890	368208	2319	416	630	636	580	909	624	977	135.364	141.623	111.254	122.873	136.136	117.52	121.964	6.93921	-0.66773	not_regulated	6.90889	-0.0227893	not_regulated	7.01086	0.432426	not_regulated	6.83724	-0.12808	not_regulated	6.97182	-0.336718	not_regulated	7.11331	-0.316799	not_regulated	7.01496	0.092663	not_regulated	6.83724	-0.12808	not_regulated
Saci_0430	Saci_0430	S	Uncharacterized membrane protein	369014	368235	780	5167	6001	8315	6591	6987	3784	1615	4987.65	4005.04	4318.16	4144.79	3108.07	2115.94	599.157	12.1802	-0.592692	not_regulated	11.5321	-0.92853	not_regulated	12.1506	0.559806	not_regulated	11.5616	0.980079	not_regulated	12.0219	0.120075	not_regulated	12.1259	-0.698554	not_regulated	11.8094	-0.470502	not_regulated	11.5616	0.980079	not_regulated
Saci_0431	Saci_0431	S	hypothetical protein	369276	369596	321	475	643	1131	774	1196	320	362	1116.27	1044.21	1428.3	1184.07	1293.66	436.045	327.036	10.3023	-0.0291355	not_regulated	9.48894	-1.39973	2fold lower with butanol	10.167	0.207682	not_regulated	9.62421	1.66271	2fold higher in biofilm	10.2541	0.46337	not_regulated	10.0763	-0.478292	not_regulated	10.2734	0.0724895	not_regulated	9.62421	1.66271	2fold higher in Biofilm
Saci_0432	potE	E	Amino acid/polyamine transporter	369796	371196	1401	2336	4836	11766	6283	9139	12627	8689	1255.71	1796.98	3401.78	2199.78	2263.29	3930.32	1793.81	11.0132	1.05304	2fold higher with butanol	11.5218	0.878764	not_regulated	10.6987	-0.516109	not_regulated	11.8363	-0.257397	not_regulated	11.2717	0.932191	not_regulated	10.5528	0.135064	not_regulated	11.1237	-0.0141544	not_regulated	11.8363	-0.257397	not_regulated
Saci_0433	Saci_0433	S	Uncharacterized membrane protein	371319	371498	180	58	71	117	91	338	20	15	246.744	208.193	265.515	250.666	653.37	50.8719	25.7064	7.99976	-0.278976	not_regulated	6.81921	-2.25935	4fold lower with butanol	7.95825	0.269998	not_regulated	6.86072	2.33481	4fold higher in biofilm	7.87721	0.362347	not_regulated	7.82432	-0.627109	not_regulated	8.66069	1.32691	2fold higher with butanol	6.86072	2.33481	4fold higher in Biofilm
Saci_0434	pcm	O	protein-L- isoaspartate(D- aspartate) O-methyltransferase	372728	372078	651	123	165.5	133	179	140	76.5	180.5	143.387	133.119	83.3686	135.604	75.1398	51.9101	80.6287	6.7726	-1.16708	2fold lower with butanol	6.3906	-1.34384	2fold lower with butanol	7.12351	0.37326	not_regulated	6.03969	0.634447	not_regulated	6.719	-0.66366	not_regulated	7.11017	-0.489209	not_regulated	6.65738	-0.906967	not_regulated	6.03969	0.634447	not_regulated
Saci_0435	Saci_0435	L	HerA helicase	374482	372725	1758	192	268.5	329	306.5	414	364.5	1025.5	82.6431	79.7894	76.028	85.7841	81.8957	90.6566	168.863	6.30864	-0.505111	not_regulated	6.46249	0.121178	not_regulated	6.39573	0.238931	not_regulated	6.3754	-0.302923	not_regulated	6.28329	-0.0581904	not_regulated	6.34347	-0.432707	not_regulated	6.38918	-0.12214	not_regulated	6.3754	-0.302923	not_regulated
Saci_0436	Saci_0436	L	NurA 5'-3' nuclease	375144	374461	684	222	398	528	331.5	406	441	614	245.424	303.614	313.241	238.405	206.429	281.772	260.024	8.11513	-0.0327519	not_regulated	8.01783	0.282585	not_regulated	7.9182	0.334606	not_regulated	8.21476	0.103704	not_regulated	8.26861	0.0565078	not_regulated	8.09261	-0.0750462	not_regulated	7.79339	-0.262991	not_regulated	8.21476	0.103704	not_regulated
Saci_0437	Saci_0437	H	Lambda repressor-like class II aldolase	375119	376042	924	101	182	292	179	352	180	128	83.0991	103.082	128.432	95.539	132.536	85.4157	40.3749	6.69081	0.243356	not_regulated	6.49722	-0.120115	not_regulated	6.47739	0.0914887	not_regulated	6.71065	0.539393	not_regulated	6.84626	0.328686	not_regulated	6.53221	-0.0711168	not_regulated	6.81413	0.417006	not_regulated	6.71065	0.539393	not_regulated
Saci_0438	Saci_0438	S	hypothetical protein	376108	376275	168	65	164	1305	236	649	224	108	295.735	511.187	3148.56	691.862	1342.26	583.989	187.634	9.91432	3.02757	4fold higher with butanol	9.31207	-0.203069	not_regulated	8.82125	-0.933433	not_regulated	10.4051	2.38164	4fold higher in biofilm	10.3091	2.63425	4fold higher in 1% butanol	8.60293	0.407537	not_regulated	9.91239	0.900887	not_regulated	10.4051	2.38164	4fold higher in Biofilm
Saci_0439	Saci_0439	S	hypothetical protein	376287	376916	630	151	237	976	286	537	306	164	181.623	196.626	628.106	223.42	296.26	212.485	75.7421	8.39983	1.40531	2fold higher with butanol	7.76742	-0.0309194	not_regulated	7.65421	-0.00606296	not_regulated	8.51304	1.5146	2fold higher in biofilm	8.45709	1.68703	2fold higher in 1% butanol	7.56206	-0.267501	not_regulated	8.00717	0.35189	not_regulated	8.51304	1.5146	2fold higher in Biofilm
Saci_0440	spoIVFB	R	Zn-dependent protease	376931	377545	615	492	987	1662	1280	1583	1476	1008	603.448	836.156	1095.21	1021.54	893.536	1047.22	474.471	9.66704	0.475153	not_regulated	10.0144	0.0772921	not_regulated	9.61681	-0.466694	not_regulated	10.0647	0.0156008	not_regulated	9.90231	0.400834	not_regulated	9.47236	0.0885321	not_regulated	9.89995	-0.248364	not_regulated	10.0647	0.0156008	not_regulated
Saci_0441	glpG	E	rhomboid protease	377559	378125	567	63	103	138	102.5	227	89	59	84.9698	95.4675	99.2911	89.5236	139.503	69.2135	30.6029	6.52124	-0.160035	not_regulated	6.29859	-0.329741	not_regulated	6.44654	0.217429	not_regulated	6.37329	0.47157	not_regulated	6.60527	0.0681302	not_regulated	6.49291	-0.213952	not_regulated	6.80417	0.584738	not_regulated	6.37329	0.47157	not_regulated
Saci_0442	Saci_0442	S	Uncharacterized membrane protein	378122	378289	168	34	27	41	137.5	221	46	99	156.829	86.7469	101.256	404.316	458.433	121.989	172.141	6.97745	-1.01594	2fold lower with butanol	7.79497	-1.68726	2fold lower with butanol	7.97619	-1.07354	2fold lower in biofilm	6.79623	-0.317789	not_regulated	6.5503	0.234591	not_regulated	6.8659	-1.23632	2fold lower with butanol	8.74995	0.126008	not_regulated	6.79623	-0.317789	not_regulated
Saci_0443	adk	F	adenylate kinase	378298	378867	570	100	175	201	182	290	187	259	133.387	160.71	143.534	157.455	177.113	143.818	131.914	7.11236	-0.278976	not_regulated	7.23345	-0.0892183	not_regulated	7.17914	0.0534281	not_regulated	7.16668	-0.0518949	not_regulated	7.24678	-0.151591	not_regulated	7.1939	-0.113171	not_regulated	7.38366	0.11451	not_regulated	7.16668	-0.0518949	not_regulated
Saci_0444	mrp	D	Iron-sulfur cluster carrier protein	378880	379767	888	582	1422	1541	999	1562	2455	4484	494.224	834.06	703.315	552.29	610.63	1206	1460.64	9.20352	0.124259	not_regulated	9.67265	1.1682	2fold higher with butanol	9.02915	0.132484	not_regulated	9.84702	-0.827025	not_regulated	9.58102	-0.234504	not_regulated	9.32651	0.372977	not_regulated	9.18172	0.0896524	not_regulated	9.84702	-0.827025	not_regulated
Saci_0445	dnaJ	S	DNA-binding protein	379988	379764	225	290	365	740	604	854	440	345	973.595	846.65	1333.87	1318.72	1318.3	854.648	444.721	10.1543	0.0694784	not_regulated	10.0521	-0.584264	not_regulated	10.1461	-0.145	not_regulated	10.0603	0.593177	not_regulated	10.0535	0.667259	not_regulated	9.8264	-0.583567	not_regulated	10.3647	-0.0556761	not_regulated	10.0603	0.593177	not_regulated
Saci_0447	fau1	H	5-formyltetrahydrofolate cyclo-ligase	381127	380399	729	79	244.5	441	195.5	239	355.5	354.5	82.6096	175.279	245.569	132.195	114.213	213.237	141.028	7.15411	1.187	2fold higher with butanol	7.39142	0.731265	not_regulated	6.70738	-0.385541	not_regulated	7.83815	0.154627	not_regulated	7.69675	0.497952	not_regulated	6.91087	0.70326	not_regulated	6.94105	-0.26616	not_regulated	7.83815	0.154627	not_regulated
Saci_0448	lysE	E	lysine transporter LysE	381671	381108	564	102	207.5	511	178.5	367	254.5	154.5	137.476	192.412	367.68	156.087	226.36	197.534	79.7343	7.81267	1.03452	2fold higher with butanol	7.45608	0.381232	not_regulated	7.19462	0.109577	not_regulated	8.07413	0.847303	not_regulated	8.05518	0.945725	not_regulated	7.34554	0.103012	not_regulated	7.55434	0.481057	not_regulated	8.07413	0.847303	not_regulated
Saci_0449	Saci_0449	K	Protein containing HTH domain of resolvase family	381830	382318	489	213	357	470	308	360	773	418	329.437	381.048	390.113	309.906	256.112	690.181	247.799	8.4858	-0.14086	not_regulated	8.85326	1.19662	2fold higher with butanol	8.31977	0.38092	not_regulated	9.01929	-0.872124	not_regulated	8.59079	0.0453963	not_regulated	8.46884	-0.172042	not_regulated	8.13816	-0.330273	not_regulated	9.01929	-0.872124	not_regulated
Saci_0450	trpS	J	tryptophan-tRNA ligase	383454	382309	1146	251	323	537	437	529	807	500	165.533	147.152	190.141	187.443	160.444	307.438	126.429	7.47095	-0.184794	not_regulated	7.90723	0.755317	not_regulated	7.46064	0.113409	not_regulated	7.91754	-0.742267	not_regulated	7.38605	0.381241	not_regulated	7.28607	-0.551821	not_regulated	7.43812	-0.279604	not_regulated	7.91754	-0.742267	not_regulated
Saci_0453	gtrA	I	GtrA-like flippase	385448	385017	432	1322	1265	2892	1920	3163	1231	343	2305.39	1525.3	2712.34	2180.84	2540.88	1243.54	230.287	11.2881	-0.150223	not_regulated	10.6855	-0.768963	not_regulated	11.1307	0.372872	not_regulated	10.8428	1.07605	2fold higher in biofilm	10.9901	0.841918	not_regulated	10.8728	-0.977927	not_regulated	11.2009	0.165227	not_regulated	10.8428	1.07605	2fold higher in Biofilm
Saci_0454	hisC	E	histidinol-phosphate transaminase	386461	385508	954	97	154.5	140	120	270.5	159	194	77.3296	84.8374	59.8618	62.2039	98.7309	73.1312	59.1126	6.08826	-0.754134	not_regulated	6.07567	0.274958	not_regulated	6.11594	0.606763	not_regulated	6.04799	-0.337894	not_regulated	6.1551	-0.491591	not_regulated	6.33979	-0.24833	not_regulated	6.29218	0.61128	not_regulated	6.04799	-0.337894	not_regulated
Saci_0455	Saci_0455	K	HTH-domain containing transcriptional regulator	386994	386458	537	80	148.5	185	120	181.5	177	145	113.548	144.901	140.287	110.507	117.902	144.536	78.6271	6.9797	-0.0796671	not_regulated	6.98164	0.428763	not_regulated	6.80758	0.331903	not_regulated	7.15376	-0.0920922	not_regulated	7.15558	-0.035214	not_regulated	7.00304	-0.0302396	not_regulated	6.83472	0.038224	not_regulated	7.15376	-0.0920922	not_regulated
Saci_0456	zfx	C	Zinc-containing ferredoxin	387109	387423	315	2537	3531	8163	8020	7545	12207	9646	6065.25	5836	10497.1	12488.2	8310.71	16899.2	8856.77	12.962	0.406608	not_regulated	13.8265	0.477866	not_regulated	13.0873	-0.749174	not_regulated	13.7012	-0.735996	not_regulated	12.9342	0.85842	not_regulated	12.5386	-0.437598	not_regulated	13.3145	-0.642735	not_regulated	13.7012	-0.735996	not_regulated
Saci_0458	coaBC	H	Bifunctional phosphopantothenoylcysteine decarboxylase/Phosphopantothenate-cysteine ligase	389016	387787	1230	401	613	855	562	803	778	1413	246.03	259.818	281.869	224.483	226.769	276.162	332.459	8.04079	-0.188561	not_regulated	7.95992	0.340381	not_regulated	7.87658	0.424977	not_regulated	8.12413	-0.0195301	not_regulated	8.08012	0.129001	not_regulated	7.98202	-0.303348	not_regulated	7.81777	-0.0406048	not_regulated	8.12413	-0.0195301	not_regulated
Saci_0459	natA	R	N-terminal amino-acid Nalpha-acetyltransferase NatA	389060	389566	507	1772	2952	4203	2058	3848	3893	1188	2632.5	3031.52	3358.41	1991.72	2633.73	3349.03	678.215	11.5379	-0.0334058	not_regulated	11.3347	0.791202	not_regulated	11.161	0.695165	not_regulated	11.7115	-0.0450078	not_regulated	11.6397	0.15921	not_regulated	11.464	-0.178402	not_regulated	11.1613	0.347874	not_regulated	11.7115	-0.0450078	not_regulated
Saci_0460	cpdA	T	Metallo-dependent phosphatase-like protein	390010	389546	465	55.5	167	143	95.5	180.5	66.5	48.5	91.4668	188.045	125.426	101.778	135.411	63.2968	30.7855	6.74294	0.0707701	not_regulated	6.32667	-0.643749	not_regulated	6.59223	0.138638	not_regulated	6.47738	0.937592	not_regulated	7.26281	-0.572764	not_regulated	7.03506	0.657747	not_regulated	6.87525	0.356703	not_regulated	6.47738	0.937592	not_regulated
Saci_0461	citG	H	triphosphoribosyl-dephospho-CoA synthase	390845	389973	873	142	321.5	379	224	316	278	146.5	123.308	192.274	176.298	126.4	125.973	139.355	48.862	7.204	0.131008	not_regulated	7.05224	0.182233	not_regulated	6.96399	0.257007	not_regulated	7.29225	0.290217	not_regulated	7.52445	-0.113671	not_regulated	7.26657	0.258893	not_regulated	6.97941	-0.0601076	not_regulated	7.29225	0.290217	not_regulated
Saci_0462	Saci_0462	R	Predicted nucleotidyltransferase	391728	390814	915	125	169.5	133.5	133.5	199.5	144	204	103.661	96.9859	59.536	72.0911	76.0195	69.1	64.7928	6.29571	-1.18479	2fold lower with butanol	6.14118	-0.0196606	not_regulated	6.43374	0.816734	not_regulated	6.00315	-0.263964	not_regulated	6.2477	-0.692537	not_regulated	6.64772	-0.478043	not_regulated	6.21002	0.0213307	not_regulated	6.00315	-0.263964	not_regulated
Saci_0463	Saci_0463	C	Predicted butyrate kinase	392597	391695	903	122.5	200	292.5	185.5	236	341	243.5	102.955	115.855	131.643	101.291	91.0526	165.147	78.3042	6.86318	-0.0301265	not_regulated	7.01498	0.746713	not_regulated	6.67412	0.316252	not_regulated	7.20405	-0.376153	not_regulated	6.94833	0.195794	not_regulated	6.77102	-0.211707	not_regulated	6.5855	-0.208954	not_regulated	7.20405	-0.376153	not_regulated
Saci_0464	Saci_0464	S	hypothetical protein	393088	392594	495	39	150	197	199.5	319	132.5	121.5	60.8307	158.773	162.009	198.65	224.273	117.6	71.569	6.63333	1.02845	2fold higher with butanol	7.25592	-0.71487	not_regulated	6.78041	-1.41461	2fold lower in biofilm	7.10884	0.413143	not_regulated	7.32538	0.0405807	not_regulated	6.61878	1.00209	2fold higher with butanol	7.7216	0.119804	not_regulated	7.10884	0.413143	not_regulated
Saci_0465	Saci_0465	S	hypothetical protein	393815	393159	657	267	453	406	294	511	243	167	307.07	359.663	250.904	220.21	270.356	161.941	73.9499	8.11671	-0.67618	not_regulated	7.56103	-0.401941	not_regulated	8.02258	0.772435	not_regulated	7.65516	0.58263	not_regulated	8.23075	-0.508035	not_regulated	8.37646	-0.153932	not_regulated	7.93073	0.240763	not_regulated	7.65516	0.58263	not_regulated
Saci_0467	vapC	V	PIN domain-containing protein	394478	394110	369	30	109.5	109.5	88.5	86.5	62.5	66.5	63.2417	155.862	121.287	118.953	82.2647	75.0375	52.9019	6.45254	0.55473	not_regulated	6.5619	-0.623238	not_regulated	6.43853	-0.618703	not_regulated	6.57591	0.6437	not_regulated	7.10321	-0.350371	not_regulated	6.63347	0.919315	not_regulated	6.62823	-0.58727	not_regulated	6.57591	0.6437	not_regulated
Saci_0468	vapB3	V	RHH/copG family antitoxin	394713	394465	249	63	248.5	246.5	195.5	187.5	130.5	137.5	193.486	521.527	402.582	387.029	262.63	230.281	160.859	8.12461	0.672309	not_regulated	8.22177	-0.707574	not_regulated	8.09619	-0.707469	not_regulated	8.25019	0.756848	not_regulated	8.83987	-0.361982	not_regulated	8.31134	1.0485	2fold higher with butanol	8.31659	-0.61463	not_regulated	8.25019	0.756848	not_regulated
Saci_0472	Saci_0472	L	P-loop containing nucleoside triphosphate hydrolase	395689	397623	1935	299	566	2479	644	1438	2435	1587	116.71	152.513	519.098	163.478	257.995	548.943	237.336	7.94332	1.76833	2fold higher with butanol	8.22673	1.78904	2fold higher with butanol	7.10987	-0.19342	not_regulated	9.06019	-0.129692	not_regulated	8.13633	1.77855	2fold higher in 1% butanol	7.05979	0.00399495	not_regulated	7.68208	0.60303	not_regulated	9.06019	-0.129692	not_regulated
Saci_0473	Saci_0473	L	hypothetical protein	397638	399005	1368	170	355	933	359	858	560	816	94.0975	135.447	276.528	129.062	217.841	178.817	172.715	7.33368	1.17045	2fold higher with butanol	7.24713	0.511897	not_regulated	6.784	-0.163084	not_regulated	7.79681	0.579904	not_regulated	7.59643	1.04117	2fold higher in 1% butanol	6.81883	0.14349	not_regulated	7.38952	0.699996	not_regulated	7.79681	0.579904	not_regulated
Saci_0474	cysH	E	phosphoadenylyl-sulfate reductase (thioredoxin)	399954	399028	927	82	240	214	210	435	249	418	67.401	135.314	93.9372	111.631	163.169	117.596	130.716	6.31416	0.0941775	not_regulated	6.84014	0.116578	not_regulated	6.43864	-0.435143	not_regulated	6.71566	-0.373109	not_regulated	6.8169	-0.515068	not_regulated	6.57743	0.623459	not_regulated	7.07641	0.49242	not_regulated	6.71566	-0.373109	not_regulated
Saci_0475	Saci_0475	X	Archaeophage nuclease Sulfolobus spindle-shaped virus, D212	400609	399956	654	42	74	63	136	195	43	143	49.4947	59.6883	39.6352	102.736	103.971	29.3363	63.6764	5.46896	-0.705241	not_regulated	5.77871	-1.76671	2fold lower with butanol	6.156	-0.760851	not_regulated	5.09166	0.385051	not_regulated	5.60404	-0.57919	not_regulated	5.76429	-0.111837	not_regulated	6.69142	-0.0379876	not_regulated	5.09166	0.385051	not_regulated
Saci_0476	Saci_0476	V	ribbon-helix-helix protein, CopG family	401078	400929	150	2	2	4	3	2	2	4	15.0556	10.4096	13.5007	13.0782	6.93844	8.7209	9.6399	3.8336	-0.54201	not_regulated	3.41679	-0.543145	not_regulated	3.81066	0.495879	not_regulated	3.43972	0.581448	not_regulated	3.56741	0.386594	not_regulated	3.64604	-0.914391	not_regulated	3.25185	-0.969703	not_regulated	3.43972	0.581448	not_regulated
Saci_0477	Saci_0477	S	SWIM Zn-finger	401360	401100	261	0	10	2	2	9	8	4	2.88421	21.936	4.65543	5.63717	13.292	15.036	5.54017	1.87355	0.305987	low_Avalue	3.20266	1.45686	2fold higher with butanol	2.01157	-0.674046	not_regulated	3.06463	-1.74048	2fold lower in biofilm	3.33707	-2.22484	4fold lower in 1% butanol	2.9917	2.54504	4fold higher with butanol	3.11373	1.1823	2fold higher with butanol	3.06463	-1.74048	2fold lower in Biofilm
Saci_0478	Saci_0478	K	Transcriptional regulator, xre family	401770	401417	354	5	33	11	10	32	9	0	12.759	49.9898	13.7296	15.2395	32.3402	12.3177	0.816941	3.72633	-0.278976	not_regulated	3.7762	-0.265611	not_regulated	3.80159	0.0364473	not_regulated	3.70093	0.107517	not_regulated	4.71139	-1.85287	2fold lower in 1% butanol	4.6585	1.58811	2fold higher with butanol	4.4725	1.0303	2fold higher with butanol	3.70093	0.107517	not_regulated
Saci_0479	Saci_0479	K	Winged helix-like transcriptional regulator	402366	402058	309	102	775	753	457	285	606	389	250.927	1307.1	988.306	726.921	321.099	856.567	365.006	8.95997	1.59294	2fold higher with butanol	9.62404	0.278242	not_regulated	8.73839	-1.24179	2fold lower in biofilm	9.84562	0.15735	not_regulated	10.1505	-0.391863	not_regulated	9.16164	1.99902	2fold higher with butanol	8.91627	-1.234	2fold lower with butanol	9.84562	0.15735	not_regulated
Saci_0480	Saci_0480	K	Winged helix-like transcriptional regulator	402468	402758	291	4	6.5	18	4	14	8	2	12.9344	13.4145	26.4447	8.4267	17.8826	13.4859	2.98141	4.20902	0.647023	not_regulated	3.41417	0.71989	not_regulated	3.38405	0.910916	not_regulated	4.23915	0.922485	not_regulated	4.23531	0.990666	not_regulated	3.71943	-0.329429	not_regulated	3.61772	1.0303	2fold higher with butanol	4.23915	0.922485	not_regulated
Saci_0481	Saci_0481	S	Winged helix-like transcriptional regulator	402755	403321	567	25	32.5	53	53	68	34	20	34.519	30.7516	38.5735	46.708	42.218	26.9163	10.711	5.18943	-0.224528	not_regulated	5.148	-0.753712	not_regulated	5.32746	-0.143531	not_regulated	5.00998	0.470087	not_regulated	5.10606	0.338427	not_regulated	5.02595	-0.548742	not_regulated	5.47269	-0.201028	not_regulated	5.00998	0.470087	not_regulated
Saci_0482	marR	K	Winged helix-like transcriptional regulator	403917	404216	300	28	80	125	95	102	169	42	72.7687	140.53	170.109	156.939	119.11	247.092	41.4516	6.79778	0.840323	not_regulated	7.62148	0.696321	not_regulated	6.73965	-0.816065	not_regulated	7.67961	-0.587629	not_regulated	7.27253	0.287059	not_regulated	6.65999	0.567478	not_regulated	7.0951	-0.453127	not_regulated	7.67961	-0.587629	not_regulated
Saci_0483	marR	K	MarR family transcriptional regulator	404513	404226	288	54	80	67	107	88	81	62	143.76	146.385	95.6302	183.913	107.209	124.152	63.2618	6.87346	-0.972873	not_regulated	7.23942	-0.525443	not_regulated	7.3452	-0.0626113	not_regulated	6.76768	-0.425607	not_regulated	6.88651	-0.602758	not_regulated	7.18057	-0.355901	not_regulated	7.13358	-0.833819	not_regulated	6.76768	-0.425607	not_regulated
Saci_0484	Saci_0484	S	hypothetical protein	404866	405324	459	345	549	1193	551	533	1590	563	567.455	623.671	1053.59	589.803	403.609	1511.43	355.353	9.59473	0.507983	not_regulated	9.88289	1.39909	2fold higher with butanol	9.17623	0.23702	not_regulated	10.3014	-0.569649	not_regulated	9.66287	0.767928	not_regulated	9.2165	-0.245732	not_regulated	8.93045	-0.602494	not_regulated	10.3014	-0.569649	not_regulated
Saci_0485	Saci_0485	S	hypothetical protein	405494	405327	168	20	99	62	60	67	79	21	94.0975	309.811	151.883	178.074	140.421	207.64	37.871	6.90145	0.305987	not_regulated	7.58714	0.263083	not_regulated	7.01621	-0.627503	not_regulated	7.47238	-0.500166	not_regulated	7.76103	-1.01695	2fold lower in 1% butanol	7.41566	1.33715	2fold higher with butanol	7.30497	-0.39794	not_regulated	7.47238	-0.500166	not_regulated
Saci_0486	Saci_0486	S	hypothetical protein	405583	405888	306	8	25	1	20	12	6	6	22.1406	44.2239	2.6472	33.6572	14.7385	9.97488	6.61562	2.93655	-3.4489	4fold lower with butanol	4.19557	-1.71307	2fold lower with butanol	4.77073	-0.311476	not_regulated	2.36138	-1.96287	2fold lower in biofilm	3.43561	-4.05081	4fold lower in 1% butanol	4.96769	0.616123	not_regulated	4.47718	-1.24654	2fold lower with butanol	2.36138	-1.96287	2fold lower in Biofilm
Saci_0487	Saci_0487	X	Putative transposase ORF457	405920	407224	1305	154	333	618	219	648	855	228	89.4106	133.211	192.114	82.6785	172.531	286.019	50.748	7.0341	0.718695	not_regulated	7.2647	1.832	2fold higher with butanol	6.42591	0.405681	not_regulated	7.87289	-0.623189	not_regulated	7.3217	0.53972	not_regulated	6.76997	0.193189	not_regulated	6.90007	1.00605	2fold higher with butanol	7.87289	-0.623189	not_regulated
Saci_0488	Saci_0488	K	MarR family transcriptional regulator	407430	407221	210	715	855	1218	985	1197	961	388	2566.62	2121.58	2351.06	2302.7	1979.11	1997.5	535.703	11.2624	-0.511309	not_regulated	11.0665	-0.163658	not_regulated	11.2474	0.449288	not_regulated	11.0815	0.186072	not_regulated	11.125	0.159644	not_regulated	11.1883	-0.65674	not_regulated	11.0599	-0.273697	not_regulated	11.0815	0.186072	not_regulated
Saci_0489	marR	K	MarR family transcriptional regulator	407775	407482	294	88	497	174	240	210	166	90	227.882	881.632	241.085	402.022	248.981	247.685	89.5134	7.87277	-0.303498	not_regulated	8.30175	-0.657292	not_regulated	8.24164	-0.526239	not_regulated	7.93288	-0.0880108	not_regulated	8.84871	-1.85916	2fold lower in 1% butanol	8.80809	1.56988	2fold higher with butanol	8.30551	-0.746456	not_regulated	7.93288	-0.0880108	not_regulated
Saci_0490	Saci_0490	S	hypothetical protein	407848	408144	297	234	293	567	408	1154	98	29	595.634	515.224	774.588	675.378	1349.14	145.348	29.2118	9.40778	-0.00574578	not_regulated	8.29146	-2.17471	4fold lower with butanol	9.30892	0.111476	not_regulated	8.39033	2.36487	4fold higher in biofilm	9.30317	0.599704	not_regulated	9.11367	-0.591236	not_regulated	9.89869	0.943055	not_regulated	8.39033	2.36487	4fold higher in Biofilm
Saci_0491	Saci_0491	S	hypothetical protein	408515	409345	831	147	189	155	198	348	148	256	134.069	119.003	76.033	117.444	145.699	78.1837	89.4388	6.65769	-1.20303	2fold lower with butanol	6.58232	-0.545563	not_regulated	6.97133	0.483745	not_regulated	6.26868	-0.0892839	not_regulated	6.5717	-0.634825	not_regulated	6.98084	-0.553989	not_regulated	7.03134	0.255793	not_regulated	6.26868	-0.0892839	not_regulated
Saci_0492	Saci_0492	S	hypothetical protein	410127	409591	537	103	114	109	150	183	87	154	145.79	111.463	82.9654	137.906	118.871	71.4561	83.474	6.78109	-1.19806	2fold lower with butanol	6.63326	-0.90708	not_regulated	7.14764	0.372951	not_regulated	6.26671	0.166411	not_regulated	6.58743	-0.414501	not_regulated	6.99408	-0.769341	not_regulated	7.0004	-0.269508	not_regulated	6.26671	0.166411	not_regulated
Saci_0493	Saci_0493	S	hypothetical protein	410511	410152	360	162	254	224	195	395	481	434	340.842	368.674	253.139	267.014	381.614	583.816	349.446	8.19837	-0.813923	not_regulated	8.62507	1.17007	2fold higher with butanol	8.23687	0.644935	not_regulated	8.58658	-1.25463	2fold lower in biofilm	8.25499	-0.530943	not_regulated	8.46958	-0.268766	not_regulated	8.31837	0.459981	not_regulated	8.58658	-1.25463	2fold lower in Biofilm
Saci_0494	Saci_0494	S	hypothetical protein	411379	412086	708	559	887.5	486.5	756.5	766.5	605.5	1981	595.419	653.175	278.882	524.723	376.077	373.533	809.588	8.67064	-1.479	2fold lower with butanol	8.79025	-0.448846	not_regulated	9.12659	0.475097	not_regulated	8.3343	-0.470623	not_regulated	8.73742	-1.21634	2fold lower in 1% butanol	9.28454	-0.248446	not_regulated	8.79515	-0.535745	not_regulated	8.3343	-0.470623	not_regulated
Saci_0495	Saci_0495	V	PIN domain-containing protein	412079	412927	849	265	527.5	229.5	376.5	584.5	201.5	865	235.853	323.998	109.962	218.067	239.249	104.004	294.988	7.3313	-1.48564	2fold lower with butanol	7.23456	-1.02666	2fold lower with butanol	7.82519	0.405866	not_regulated	6.74067	0.0313273	not_regulated	7.56035	-1.54751	2fold lower in 1% butanol	8.11079	0.0760859	not_regulated	7.8355	0.0785271	not_regulated	6.74067	0.0313273	not_regulated
Saci_0496	Saci_0496	S	hypothetical protein	413667	413083	585	70	156	109	106	161	66	186	91.363	139.685	76.158	89.7033	96.0707	49.9402	92.4442	6.38223	-0.647363	not_regulated	6.06461	-0.803485	not_regulated	6.50031	0.319197	not_regulated	5.94653	0.559753	not_regulated	6.68848	-0.863632	not_regulated	6.81978	0.230482	not_regulated	6.53656	0.0437176	not_regulated	5.94653	0.559753	not_regulated
Saci_0497	Saci_0497	S	hypothetical protein	414747	413893	855	154	358	306	243	467	323	823	136.469	218.541	145.429	139.96	189.894	165.238	278.711	7.1383	-0.293006	not_regulated	7.24864	0.281005	not_regulated	7.11065	0.256304	not_regulated	7.27629	-0.233273	not_regulated	7.47797	-0.576116	not_regulated	7.4321	0.297324	not_regulated	7.34896	0.384962	not_regulated	7.27629	-0.233273	not_regulated
Saci_0498	Saci_0498	K	hypothetical protein	415328	414882	447	358	578	840	782	683	633	770	604.581	674.181	762.022	859.082	530.86	618.462	498.816	9.40674	-0.050854	not_regulated	9.5096	-0.432637	not_regulated	9.49322	-0.214112	not_regulated	9.42311	0.252105	not_regulated	9.48534	0.188171	not_regulated	9.31839	-0.224812	not_regulated	9.39942	-0.749681	not_regulated	9.42311	0.252105	not_regulated
Saci_0499	Saci_0499	S	hypothetical protein	415473	415625	153	128	104	107	82	203	110	49	634.697	357.193	285.898	266.052	462.563	316.346	94.5088	8.73464	-1.53532	2fold lower with butanol	8.18046	0.291269	not_regulated	8.68274	1.5471	2fold higher in biofilm	8.23236	-0.195046	not_regulated	8.31996	-0.309729	not_regulated	8.89524	-1.21137	2fold lower with butanol	8.45454	0.742721	not_regulated	8.23236	-0.195046	not_regulated
Saci_0500	Saci_0500	S	hypothetical protein	416682	415699	984	196	463.5	636	282	587	575.5	648	150.709	245.695	262.194	141.05	207.307	255.467	190.741	7.63506	0.414122	not_regulated	7.56853	0.898411	not_regulated	7.18784	0.38831	not_regulated	8.01574	-0.0115448	not_regulated	7.98761	0.105244	not_regulated	7.58817	0.323092	not_regulated	7.41784	0.500349	not_regulated	8.01574	-0.0115448	not_regulated
Saci_0501	Saci_0501	K	Transcriptional regulator, PadR family	417130	416669	462	342	747.5	1958	666	967	1786.5	1364	558.882	843.248	1717.4	708.05	726.884	1687.08	854.446	9.9362	1.23486	2fold higher with butanol	10.094	1.29408	2fold higher with butanol	9.29705	-0.0485617	not_regulated	10.7332	-0.0233434	not_regulated	10.2329	1.03767	2fold higher in 1% butanol	9.42311	0.211402	not_regulated	9.48664	-0.0173451	not_regulated	10.7332	-0.0233434	not_regulated
Saci_0502	Saci_0502	S	hypothetical protein	417271	417429	159	410	399	481	408	981	408	329	1945.86	1309.39	1227.8	1261.56	2142.63	1121.65	600.22	10.594	-1.04908	2fold lower with butanol	10.2162	-0.128107	not_regulated	10.6136	0.917954	not_regulated	10.1966	0.0814147	not_regulated	10.3083	-0.081338	not_regulated	10.6404	-0.95353	not_regulated	10.6831	0.708957	not_regulated	10.1966	0.0814147	not_regulated
Saci_0503	Saci_0503	X	hypothetical protein	417681	417860	180	127	189	256	199	241	157	66	535.31	549.397	578.282	544.926	466.417	382.75	107.646	9.11993	-0.273351	not_regulated	8.83509	-0.468183	not_regulated	9.07707	0.26706	not_regulated	8.87794	0.546326	not_regulated	9.13867	0.0853978	not_regulated	9.08297	-0.344536	not_regulated	8.9777	-0.279658	not_regulated	8.87794	0.546326	not_regulated
Saci_0504	Saci_0504	X	Putative transposase ORF457	417900	418895	996	38	159	70	107	104	75	30	29.4763	83.6115	28.8721	53.1796	36.5731	33.2725	9.00111	4.86654	-0.414631	not_regulated	5.39453	-0.635067	not_regulated	5.30714	-0.558569	not_regulated	4.95393	-0.253698	not_regulated	5.61862	-1.52255	2fold lower in 1% butanol	5.63356	1.12213	2fold higher with butanol	5.46276	-0.595307	not_regulated	4.95393	-0.253698	not_regulated
Saci_0505	Saci_0505	O	hypothetical protein	419327	419875	549	16	48	22	32	42	37	0	23.3101	46.4546	16.9681	29.4796	27.1724	30.1816	0.52677	4.31382	-0.842877	not_regulated	4.89862	0.0754261	not_regulated	4.71227	-0.0460148	not_regulated	4.50018	-0.879883	not_regulated	4.81125	-1.44152	2fold lower in 1% butanol	5.04032	0.612856	not_regulated	4.82286	-0.172795	not_regulated	4.50018	-0.879883	not_regulated
Saci_0506	Saci_0506	S	hypothetical protein	420159	419872	288	132	44	43	264	96	58	37	347.638	81.3253	61.8784	451.267	116.845	89.3286	38.1579	7.1964	-2.87483	4fold lower with butanol	7.64944	-2.29531	4fold lower with butanol	8.62964	-0.0836497	not_regulated	6.21621	-0.578729	not_regulated	6.1485	-0.382793	not_regulated	7.39354	-2.47782	4fold lower with butanol	7.84315	-2.0046	4fold lower with butanol	6.21621	-0.578729	not_regulated
Saci_0507	Saci_0507	S	hypothetical protein	420208	420777	570	14	17	17	13	20	18	3	19.81	16.4363	12.7902	12.0457	12.7813	14.5348	2.02945	3.99256	-1.01594	2fold lower with butanol	3.72595	0.312465	not_regulated	3.9493	1.01045	2fold higher in biofilm	3.7692	-0.23352	not_regulated	3.85789	-0.350371	not_regulated	4.17348	-0.651357	not_regulated	3.63321	0.0302971	not_regulated	3.7692	-0.23352	not_regulated
Saci_0508	Saci_0508	0	hypothetical protein	420761	420456	306	290	344	321	398	397	305	208	715.879	586.818	426.2	639.487	451.225	436.045	197.523	9.10948	-1.13293	2fold lower with butanol	9.04455	-0.510964	not_regulated	9.40217	0.455547	not_regulated	8.75186	-0.0819885	not_regulated	8.96608	-0.449907	not_regulated	9.34017	-0.668814	not_regulated	9.06924	-0.558286	not_regulated	8.75186	-0.0819885	not_regulated
Saci_0509	Saci_0509	S	hypothetical protein	420929	420774	156	473	532	443	610	636	433	345	2287.29	1778.31	1152.76	1920.87	1416.6	1213.1	641.424	10.6651	-1.3733	2fold lower with butanol	10.576	-0.621585	not_regulated	11.0335	0.544631	not_regulated	10.2077	-0.122653	not_regulated	10.4836	-0.613947	not_regulated	10.9779	-0.745143	not_regulated	10.6879	-0.494544	not_regulated	10.2077	-0.122653	not_regulated
Saci_0510	Saci_0510	S	Uncharacterized membrane protein	421091	421513	423	983	2190	1299	2099	1643	1744	1554	1751.15	2695.92	1244.75	2434.78	1348.32	1798.81	1063.12	10.5279	-0.877195	not_regulated	11.0312	-0.39527	not_regulated	11.0118	-0.182743	not_regulated	10.5472	-0.580233	not_regulated	10.8391	-1.10345	2fold lower in 1% butanol	11.0853	0.240468	not_regulated	10.8233	-0.907844	not_regulated	10.5472	-0.580233	not_regulated
Saci_0511	Saci_0511	S	hypothetical protein	421857	421702	156	1166	1030	1299	1231	1962	1106	356	5631.37	3439.85	3375.18	3873.17	4365.43	3094.24	661.816	12.09	-1.12327	2fold lower with butanol	11.7573	-0.282454	not_regulated	12.1893	0.832719	not_regulated	11.6581	0.0763388	not_regulated	11.7344	-0.0159039	not_regulated	12.1037	-1.09315	2fold lower with butanol	12.0056	0.117393	not_regulated	11.6581	0.0763388	not_regulated
Saci_0512	Saci_0512	S	Uncharacterized membrane protein	422019	422438	420	381	967	658	867	746	736	736	684.671	1199.59	635.499	1013.56	617.026	765.155	507.472	9.36551	-0.49227	not_regulated	9.78241	-0.364138	not_regulated	9.70224	-0.273206	not_regulated	9.44568	-0.316904	not_regulated	9.77003	-0.9051	not_regulated	9.82379	0.427043	not_regulated	9.6272	-0.771252	not_regulated	9.44568	-0.316904	not_regulated
Saci_0513	Saci_0513	S	Uncharacterized extracellular membrane protein	423938	422475	1464	258	215	240	259	388	123	92	133.176	76.7924	66.6737	87.0989	92.1808	36.9328	18.3711	6.55812	-1.38289	2fold lower with butanol	5.82571	-1.19628	2fold lower with butanol	6.75089	0.905357	not_regulated	5.63294	0.803175	not_regulated	6.16097	-0.192369	not_regulated	6.66004	-1.17631	2fold lower with butanol	6.48549	0.0265931	not_regulated	5.63294	0.803175	not_regulated
Saci_0517	Saci_0517	S	hypothetical protein	426739	426068	672	7	20	35	32	20	17	12	8.96166	16.2651	21.6976	24.0838	10.8413	11.6798	5.59458	3.80162	0.890949	not_regulated	4.06797	-1.00258	2fold lower with butanol	3.87688	-1.13348	2fold lower in biofilm	3.9927	0.844482	not_regulated	4.23158	0.427236	not_regulated	3.59374	0.477926	not_regulated	4.01423	-1.20674	2fold lower with butanol	3.9927	0.844482	not_regulated
Saci_0520	Saci_0520	V	AAA+ superfamily ATPase fused to HTH and RecB nuclease domains	429474	428113	1362	78	182	191	194	167	169	200	43.6634	69.9326	57.0956	70.2163	42.7921	54.4256	42.6789	5.64183	0.0022058	not_regulated	5.94997	-0.326047	not_regulated	5.79104	-0.392633	not_regulated	5.80076	0.020054	not_regulated	5.9816	-0.281108	not_regulated	5.78812	0.297528	not_regulated	5.7765	-0.769678	not_regulated	5.80076	0.020054	not_regulated
Saci_0523	marR	K	MarR family transcriptional regulator	431930	431631	300	37	73	120	39	78	148	32	95.3521	128.385	163.359	65.3912	91.3561	216.569	31.8117	6.96355	0.39196	not_regulated	6.89485	1.76913	2fold higher with butanol	6.30311	0.836916	not_regulated	7.55529	-0.455823	not_regulated	7.17812	0.359039	not_regulated	6.78977	0.0471346	not_regulated	6.27223	0.427187	not_regulated	7.55529	-0.455823	not_regulated
Saci_0524	Saci_0524	S	Uncharacterized membrane protein	432435	431941	495	74	119	260	90	289	116	39	114.058	126.177	213.557	90.1605	203.247	103.065	23.3695	7.28605	0.520111	not_regulated	6.59092	0.234463	not_regulated	6.66402	0.631941	not_regulated	7.21295	1.00202	2fold higher in biofilm	7.35889	0.770644	not_regulated	6.90646	-0.236319	not_regulated	7.08076	1.11745	2fold higher with butanol	7.21295	1.00202	2fold higher in Biofilm
Saci_0525	nfnB	C	S-(hydroxymethyl)glutathione dehydrogenase	433196	432501	696	104	259	401	118	291	371	137	113.566	194.433	233.935	83.8529	145.548	233.058	57.3408	7.34868	0.65783	not_regulated	7.12717	1.51623	2fold higher with butanol	6.60859	0.730344	not_regulated	7.86726	-0.0436247	not_regulated	7.73655	0.278313	not_regulated	7.21526	0.393731	not_regulated	6.78757	0.740341	not_regulated	7.86726	-0.0436247	not_regulated
Saci_0526	ycaO	J	thiazole/oxazole-forming peptide maturase, SagD family component	434512	433208	1305	234.5	627	927	328.5	947.5	574.5	269.5	135.846	250.469	288.016	123.83	252.15	192.294	59.9447	7.62792	0.699422	not_regulated	7.26969	0.67643	not_regulated	7.01902	0.426365	not_regulated	7.87859	0.533791	not_regulated	8.06925	0.212989	not_regulated	7.52716	0.500646	not_regulated	7.46518	0.970704	not_regulated	7.87859	0.533791	not_regulated
Saci_0527	Saci_0527	S	hypothetical protein	435201	434491	711	146.5	436	761	238.5	628.5	244.5	105.5	156.167	319.902	434.074	165.202	307.155	150.561	43.3185	8.02437	1.0901	2fold higher with butanol	7.30115	-0.0924099	not_regulated	7.32752	0.211606	not_regulated	7.998	1.47855	2fold higher in biofilm	8.54164	0.451787	not_regulated	7.80422	0.652527	not_regulated	7.81546	0.839515	not_regulated	7.998	1.47855	2fold higher in Biofilm
Saci_0528	Saci_0528	S	hypothetical protein	435341	435210	132	201	255	881	209	196	244	39	1151.98	1009.42	2706.28	780.235	517.755	809.326	87.6355	10.786	0.847447	not_regulated	9.63417	0.0942851	not_regulated	9.88883	0.854882	not_regulated	10.5313	1.69248	2fold higher in biofilm	10.6907	1.43426	2fold higher in 1% butanol	10.0746	-0.572603	not_regulated	9.31195	-0.646859	not_regulated	10.5313	1.69248	2fold higher in Biofilm
Saci_0529	Saci_0529	S	Uncharacterized membrane protein	436173	435514	660	202	367	1940	451	963	1553	103	231.537	290.208	1191.13	335.873	506.716	1026.69	45.5704	9.03661	1.97827	2fold higher with butanol	9.19778	1.65348	2fold higher with butanol	8.12343	-0.243927	not_regulated	10.111	0.165296	not_regulated	9.19953	2.04865	4fold higher in 1% butanol	8.01802	-0.0561652	not_regulated	8.6884	0.538045	not_regulated	10.111	0.165296	not_regulated
Saci_0530	Saci_0530	S	Uncharacterized membrane protein	436289	437026	738	262	473	3854	346	670	2248	351	268.267	334.293	2115.66	230.597	315.426	1328.81	137.937	9.55721	2.59462	4fold higher with butanol	9.11258	2.56817	4fold higher with butanol	7.95838	0.511044	not_regulated	10.7114	0.62193	not_regulated	9.71593	2.6734	4fold higher in 1% butanol	8.22625	-0.064567	not_regulated	8.07519	0.396712	not_regulated	10.7114	0.62193	not_regulated
Saci_0531	znuC	P	ABC-type Mn/Zn transport system, ATPase component	437050	437649	600	36	102	727	70	107	456	204	46.4214	89.3493	491.427	58.0347	62.446	332.121	98.809	7.23878	3.01937	4fold higher with butanol	7.1172	2.5582	4fold higher with butanol	5.69778	-0.0293773	not_regulated	8.6582	0.516227	not_regulated	7.71111	2.47092	4fold higher in 1% butanol	6.00905	0.562656	not_regulated	5.91169	0.050475	not_regulated	8.6582	0.516227	not_regulated
Saci_0532	Saci_0532	S	MFS transporter	438801	438205	597	51	64	44	67	75	30	8	65.5688	56.6689	30.5293	55.8618	44.1643	22.6422	4.35975	5.48353	-1.48756	2fold lower with butanol	5.15237	-1.26137	2fold lower with butanol	5.91936	0.523893	not_regulated	4.71653	0.382139	not_regulated	5.3783	-0.880886	not_regulated	5.92971	-0.592463	not_regulated	5.6343	-0.394201	not_regulated	4.71653	0.382139	not_regulated
Saci_0533	Saci_0533	S	hypothetical protein	438773	439246	474	23	25	36	20	51	33	6	38.1154	28.5496	31.6157	21.7281	38.059	31.2775	4.27084	5.11744	-0.654485	not_regulated	4.70427	0.567038	not_regulated	4.8469	1.10356	2fold higher in biofilm	4.97481	-0.0335271	not_regulated	4.90898	0.158643	not_regulated	5.04385	-0.798914	not_regulated	4.84583	0.753457	not_regulated	4.97481	-0.0335271	not_regulated
Saci_0534	Saci_0534	S	MFS transporter	439323	439141	183	9	40	20	34.5	49	5.5	11	41.1355	116.611	46.478	95.1388	94.7874	15.4879	18.9637	5.45039	-0.208587	not_regulated	5.26252	-2.57741	4fold lower with butanol	5.96714	-0.916903	not_regulated	4.74577	1.53636	2fold higher in biofilm	6.20202	-1.31561	2fold lower in 1% butanol	6.11393	1.12123	2fold higher with butanol	6.56929	-0.0605563	not_regulated	4.74577	1.53636	2fold higher in Biofilm
Saci_0535	Saci_0535	R	radical SAM protein	439906	439307	600	159	185	153	238.5	217	114.5	71	200.741	161.349	103.956	195.765	126.048	83.9386	34.7036	7.17451	-1.33412	2fold lower with butanol	7.00212	-1.18024	2fold lower with butanol	7.63109	0.328963	not_regulated	6.54554	0.25952	not_regulated	7.01693	-0.622743	not_regulated	7.49162	-0.697161	not_regulated	7.29541	-0.690363	not_regulated	6.54554	0.25952	not_regulated
Saci_0538	Saci_0538	S	hypothetical protein	440959	440555	405	277	456	1204	1693	2294	362	688	516.723	587.309	1205.07	2051.35	1965.89	390.825	491.992	9.62407	0.8369	not_regulated	9.80637	-2.3505	4fold lower with butanol	10.0078	-1.69636	2fold lower in biofilm	9.42264	1.57547	2fold higher in biofilm	9.71644	1.0484	2fold higher in 1% butanol	9.10561	-0.197282	not_regulated	10.9717	-0.116605	not_regulated	9.42264	1.57547	2fold higher in Biofilm
Saci_0539	mtnA	E	S-methyl-5-thioribose-1-phosphate isomerase	442124	441021	1104	405	633	865	652	938	933	1922	276.837	298.9	317.708	290.084	295.072	368.9	503.737	8.21223	-0.186089	not_regulated	8.35371	0.388232	not_regulated	8.14661	0.225313	not_regulated	8.41932	-0.264573	not_regulated	8.26754	0.099513	not_regulated	8.16821	-0.271388	not_regulated	8.19263	-0.0306232	not_regulated	8.41932	-0.264573	not_regulated
Saci_0542	Saci_0542	J	Oligoribonuclease NrnB or cAMP/cGMP phosphodiesterase, DHH superfamily	443578	442601	978	374	836	612	483	975	672	668	288.643	445.443	253.864	242.71	346.213	300.059	197.825	8.08052	-0.569979	not_regulated	8.0761	0.347492	not_regulated	8.04811	0.5428	not_regulated	8.10851	-0.290237	not_regulated	8.3935	-0.799712	not_regulated	8.48612	0.243946	not_regulated	8.1793	0.457209	not_regulated	8.10851	-0.290237	not_regulated
Saci_0543	pncA	Q	N-carbamoylsarcosine amidase	444197	443595	603	555	998	606	711	998	652	546	694.105	862.29	407.709	579.086	574.751	472.201	262.34	9.0552	-1.15236	2fold lower with butanol	9.03045	-0.252902	not_regulated	9.30832	0.554124	not_regulated	8.77733	-0.260904	not_regulated	9.21171	-1.06916	2fold lower in 1% butanol	9.59552	-0.0689915	not_regulated	9.17221	-0.066058	not_regulated	8.77733	-0.260904	not_regulated
Saci_0544	xthA	L	deoxyribonuclease V	444813	444223	591	79.5	146	143.5	107.5	167.5	82	74	102.536	129.46	99.0283	90.0373	98.9109	61.2381	36.7001	6.65488	-0.434967	not_regulated	6.2144	-0.514619	not_regulated	6.58622	0.480282	not_regulated	6.28306	0.644369	not_regulated	6.82306	-0.375118	not_regulated	6.84817	-0.0456358	not_regulated	6.56025	0.0803882	not_regulated	6.28306	0.644369	not_regulated
Saci_0546	radA	T	adenosinetriphosphatase	445336	446121	786	363	772	800	402	825	722	610	348.616	511.873	412.752	251.456	364.577	401.095	224.808	8.56731	-0.141112	not_regulated	8.31098	0.715109	not_regulated	8.20983	0.764075	not_regulated	8.66846	-0.00771098	not_regulated	8.84439	-0.299037	not_regulated	8.72257	0.172139	not_regulated	8.24212	0.480697	not_regulated	8.66846	-0.00771098	not_regulated
Saci_0547	nadC	H	nicotinate-nucleotide diphosphorylase (carboxylating)	446949	446113	837	254	469	463	349	603	368	739	229.341	292.266	224.528	205.08	250.348	192.235	255.682	7.82605	-0.415348	not_regulated	7.63338	-0.0518414	not_regulated	7.7607	0.454059	not_regulated	7.69874	0.174986	not_regulated	8.00095	-0.368907	not_regulated	8.01625	-0.0322278	not_regulated	7.82392	0.232528	not_regulated	7.69874	0.174986	not_regulated
Saci_0548	guaA	F	GMP synthase (glutamine-hydrolysing), subunit A	447515	446949	567	708	1453	1510	792	1261	1305	723	941.307	1334.71	1079.34	685.915	772.161	1004.36	369.274	9.97723	-0.18733	not_regulated	9.69698	0.591655	not_regulated	9.6502	0.749381	not_regulated	10.024	0.0548312	not_regulated	10.2291	-0.294895	not_regulated	10.1304	0.121778	not_regulated	9.50732	0.115654	not_regulated	10.024	0.0548312	not_regulated
Saci_0549	nadB	H	L-aspartate oxidase	447582	449033	1452	209.5	440	439	256.5	494	287	463	109.132	158.08	122.734	86.9743	118.269	86.4882	92.4156	6.85466	-0.215293	not_regulated	6.43847	0.0333891	not_regulated	6.60623	0.620164	not_regulated	6.68691	0.455917	not_regulated	7.12195	-0.353646	not_regulated	7.03722	0.152567	not_regulated	6.66422	0.388191	not_regulated	6.68691	0.455917	not_regulated
Saci_0550	Saci_0550	L	NUDIX domain-containing hydrolase	449020	449487	468	116.5	393	712	145.5	256	399	155	188.999	438.183	617.053	153.523	190.511	372.688	96.399	8.41574	1.32227	2fold higher with butanol	7.90207	1.32099	2fold higher with butanol	7.41227	0.592677	not_regulated	8.90554	0.678384	not_regulated	9.02232	0.505335	not_regulated	8.16881	0.831144	not_regulated	7.41802	0.256202	not_regulated	8.90554	0.678384	not_regulated
Saci_0552	dnaB	K	RuvB-like helicase 2	450867	449509	1359	365	515	754	595	866	975	2258	202.735	197.622	225.012	215.084	221.326	313.157	480.718	7.73866	-0.234343	not_regulated	8.01975	0.583462	not_regulated	7.7061	0.207448	not_regulated	8.0523	-0.525922	not_regulated	7.72023	0.198734	not_regulated	7.64503	-0.418864	not_regulated	7.76939	-0.0139457	not_regulated	8.0523	-0.525922	not_regulated
Saci_0553	rbsK	G	ribokinase	450973	451836	864	311	404.5	746.5	431	652.5	622	276	271.837	244.277	350.41	245.217	262.4	314.417	92.7171	8.26975	-0.0184484	not_regulated	8.11722	0.400094	not_regulated	8.01226	0.441431	not_regulated	8.37472	0.107324	not_regulated	8.19264	0.532001	not_regulated	8.00949	-0.536235	not_regulated	7.98677	0.0424905	not_regulated	8.37472	0.107324	not_regulated
Saci_0554	dpo4	L	Y-family DNA-directed DNA polymerase	451833	452897	1065	283	393.5	447.5	356	594.5	242	318	200.741	192.798	170.566	164.399	193.983	99.4919	86.6233	7.53169	-0.619759	not_regulated	6.99878	-0.683075	not_regulated	7.50513	0.580883	not_regulated	7.02535	0.728634	not_regulated	7.50257	-0.165288	not_regulated	7.62007	-0.440257	not_regulated	7.48042	0.183512	not_regulated	7.02535	0.728634	not_regulated
Saci_0555	Saci_0555	S	hypothetical protein	453314	452874	441	68	137	152	116	240	101	66	117.782	162.872	140.518	130.115	189.588	100.854	43.937	7.00729	-0.130113	not_regulated	6.83988	-0.326047	not_regulated	6.95181	0.149076	not_regulated	6.89537	0.429445	not_regulated	7.2411	-0.201508	not_regulated	7.11378	0.0856087	not_regulated	7.29518	0.487859	not_regulated	6.89537	0.429445	not_regulated
Saci_0556	rtcA	J	RNA 3'-terminal-phosphate cyclase (ATP)	453329	454336	1008	115	199	247	229	310	267	266	86.6294	103.27	99.6483	111.905	107.036	115.933	76.6028	6.53778	-0.182761	not_regulated	6.83163	0.0924918	not_regulated	6.62145	-0.0765926	not_regulated	6.74796	-0.26741	not_regulated	6.66453	-0.040031	not_regulated	6.56353	-0.128516	not_regulated	6.77404	-0.119385	not_regulated	6.74796	-0.26741	not_regulated
Saci_0557	adhE	R	alcohol dehydrogenase	455327	454323	1005	122	277	309	284	421	260	576	92.1313	143.974	124.932	139.078	145.673	113.241	166.036	6.74531	0.054634	not_regulated	6.97151	-0.255019	not_regulated	6.82269	-0.301387	not_regulated	6.89413	0.0927008	not_regulated	7.06733	-0.193188	not_regulated	6.84764	0.262035	not_regulated	7.15317	0.0116157	not_regulated	6.89413	0.0927008	not_regulated
Saci_0558	glnA	E	glutamine synthetase	456616	455333	1284	395	596	827	699	1058	956	1824	232.166	242	261.183	267.37	286.13	324.996	411.047	7.94396	-0.214846	not_regulated	8.20349	0.323057	not_regulated	7.96085	0.089062	not_regulated	8.1866	-0.364406	not_regulated	7.97389	0.121529	not_regulated	7.88894	-0.322161	not_regulated	8.11161	0.0426104	not_regulated	8.1866	-0.364406	not_regulated
Saci_0559	trmD	J	tRNA (guanine37-N1)- methyltransferase	457448	456672	777	85	195	185	156	292	230.5	194	83.3192	131.293	96.9551	99.0966	130.821	129.916	72.5784	6.48991	-0.166082	not_regulated	6.8261	0.43214	not_regulated	6.50567	0.0425605	not_regulated	6.81034	-0.471227	not_regulated	6.81794	-0.425922	not_regulated	6.70861	0.274054	not_regulated	6.83111	0.345471	not_regulated	6.81034	-0.471227	not_regulated
Saci_0560	ssnA	F	metal-dependent hydrolase	458550	457402	1149	246	394	415	413	555	428.5	430	161.825	178.93	146.64	176.71	167.875	162.995	108.48	7.26721	-0.526903	not_regulated	7.40696	-0.0750799	not_regulated	7.40176	0.165797	not_regulated	7.27241	-0.201592	not_regulated	7.33969	-0.27564	not_regulated	7.41077	-0.23705	not_regulated	7.42824	-0.129211	not_regulated	7.27241	-0.201592	not_regulated
Saci_0564	Saci_0564	E	Archaemetzincin family protease	459116	459649	534	135	213	353	265	390	146	51	191.719	208.583	268.498	244.298	254.02	120.035	28.1615	7.82581	0.101167	not_regulated	7.4199	-0.983717	not_regulated	7.75768	-0.0569031	not_regulated	7.48804	1.11242	2fold higher in biofilm	7.88662	0.375767	not_regulated	7.64366	-0.260387	not_regulated	7.96065	0.00107696	not_regulated	7.48804	1.11242	2fold higher in Biofilm
Saci_0565	Saci_0565	R	archease	460045	459626	420	102	143	273	149	282	153	79	184.61	178.451	264.229	175.155	233.759	159.883	55.0851	7.78699	0.132556	not_regulated	7.38668	-0.0901394	not_regulated	7.49041	0.368598	not_regulated	7.68326	0.675728	not_regulated	7.76251	0.577736	not_regulated	7.50386	-0.430967	not_regulated	7.66068	0.361174	not_regulated	7.68326	0.675728	not_regulated
Saci_0566	Saci_0566	S	Small lysine rich protein, conserved in crenarchaea	460089	460187	99	364	350	610	545	951	267	482	2775.4	1845.34	2499.68	2704.82	3336.06	1180.4	1410.93	11.363	-0.5357	not_regulated	10.8032	-1.15478	2fold lower with butanol	11.4199	0.329912	not_regulated	10.7463	1.03342	2fold higher in biofilm	11.0686	0.44933	not_regulated	11.1441	-0.970817	not_regulated	11.5526	0.247395	not_regulated	10.7463	1.03342	2fold higher in Biofilm
Saci_0567	Saci_0567	S	Uncharacterized membrane protein	460317	460159	159	4	10	11	13	69	7	5	23.6723	36.0082	30.5677	43.1828	152.733	21.9394	10.9131	4.74953	-0.0159415	not_regulated	4.94392	-0.935462	not_regulated	4.99876	-0.57451	not_regulated	4.69469	0.429445	not_regulated	5.05209	-0.22484	not_regulated	4.86769	0.223112	not_regulated	6.34363	1.76726	2fold higher with butanol	4.69469	0.429445	not_regulated
Saci_0568	cedA	S	DNA import protein CedA	461115	460333	783	151	297	276	352	1463	312	391	146.133	198.089	143.284	221.102	648.651	174.307	144.783	7.17694	-0.413161	not_regulated	7.61703	-0.301613	not_regulated	7.48986	-0.30468	not_regulated	7.30411	-0.331794	not_regulated	7.39637	-0.455797	not_regulated	7.41057	0.0568497	not_regulated	8.56493	1.49751	2fold higher with butanol	7.30411	-0.331794	not_regulated
Saci_0569	cedA1	S	DNA import protein CedA1	461352	461116	237	131	210	203	532	1672	213	272	419.27	463.382	348.627	1102.96	2448.95	393.728	333.126	8.57864	-0.650945	not_regulated	9.36411	-1.44463	2fold lower with butanol	9.40945	-1.10268	2fold lower in biofilm	8.5333	-0.224559	not_regulated	8.6508	-0.399045	not_regulated	8.7839	-0.237686	not_regulated	10.6826	1.09556	2fold higher with butanol	8.5333	-0.224559	not_regulated
Saci_0570	cmk	F	(d)CMP kinase	461929	461381	549	109.5	296.5	448.5	304	436	268.5	660.5	151.516	282.046	331.616	272.463	276.147	214.051	348.459	7.80835	0.745299	not_regulated	7.91586	-0.306631	not_regulated	7.66662	-0.553846	not_regulated	8.05759	0.582518	not_regulated	8.25658	0.24506	not_regulated	7.69156	0.514452	not_regulated	8.09961	-0.0358414	not_regulated	8.05759	0.582518	not_regulated
Saci_0571	rpl34A	J	50S ribosomal protein L34e	462189	461926	264	242.5	531.5	956.5	606	676	593.5	682.5	694.325	1049.84	1468.97	1127.63	889.645	981.927	748.735	9.98003	0.696375	not_regulated	10.0393	-0.158127	not_regulated	9.78927	-0.406858	not_regulated	10.23	0.532078	not_regulated	10.2783	0.49612	not_regulated	9.73771	0.214468	not_regulated	9.96808	-0.397206	not_regulated	10.23	0.532078	not_regulated
Saci_0572	Saci_0572	U	OxaA/SpoJ/YidC translocase/secretase	462409	462212	198	121	202	234	184	329	102	258	463.834	533.625	480.708	458.234	578.203	226.831	378.293	8.88324	-0.333196	not_regulated	8.33271	-0.972988	not_regulated	8.8487	0.310272	not_regulated	8.36725	1.0345	2fold higher in biofilm	8.98435	-0.13919	not_regulated	8.95857	-0.179793	not_regulated	9.00769	0.280275	not_regulated	8.36725	1.0345	2fold higher in Biofilm
Saci_0573	adkA	F	adenylate kinase	463245	462661	585	327	594	832	504	1040	639	3411	422.071	529.379	576.724	423.366	617.343	477.041	1686.74	8.94654	0.0656447	not_regulated	8.81186	0.213681	not_regulated	8.72355	0.288329	not_regulated	9.03485	0.224727	not_regulated	9.10995	0.135056	not_regulated	8.88475	-0.0551974	not_regulated	8.99785	0.488949	not_regulated	9.03485	0.224727	not_regulated
Saci_0574	secY	U	Protein translocase subunit SecY	464640	463249	1392	1666	2527	4921	3025	5019	3175	9083	901.497	945.243	1432.13	1066.13	1251.11	994.884	1887.26	10.1501	0.283015	not_regulated	10.0083	-0.0583084	not_regulated	9.93717	0.0507586	not_regulated	10.2212	0.476516	not_regulated	10.1842	0.610877	not_regulated	9.85036	-0.313649	not_regulated	10.1736	0.17561	not_regulated	10.2212	0.476516	not_regulated
Saci_0575	rplO	J	50S ribosomal protein L15	465091	464657	435	227	410	566	589	1028	389	503	394.56	491.765	527.925	665.186	820.65	390.937	335.07	8.83415	0.035339	not_regulated	8.9942	-0.725348	not_regulated	9.00086	-0.460765	not_regulated	8.82749	0.384357	not_regulated	8.99301	0.113839	not_regulated	8.78296	-0.0642867	not_regulated	9.52912	0.247791	not_regulated	8.82749	0.384357	not_regulated
Saci_0576	rpmD	J	50S ribosomal protein L30	465563	465093	471	162	344.5	559	445	757	277	450.5	260.516	381.797	481.555	464.402	558.316	257.368	277.224	8.46839	0.501579	not_regulated	8.43346	-0.810066	not_regulated	8.44223	-0.541255	not_regulated	8.45962	0.854824	not_regulated	8.74411	0.34637	not_regulated	8.30095	0.169422	not_regulated	8.99208	0.210489	not_regulated	8.45962	0.854824	not_regulated
Saci_0577	rpsE	J	30S ribosomal protein S5	466204	465560	645	341	680.5	1406	1158	1772	1077	1387.5	399.148	549.935	883.513	881.26	953.632	728.77	622.558	9.21394	0.761578	not_regulated	9.64637	-0.232631	not_regulated	9.2121	-0.849896	not_regulated	9.64821	0.228748	not_regulated	9.44511	0.695466	not_regulated	8.87195	0.080326	not_regulated	9.84036	0.0586466	not_regulated	9.64821	0.228748	not_regulated
Saci_0578	rplR	J	50S ribosomal protein L18	466799	466206	594	280	533	1071	812	1238	726	771	356.113	467.908	730.949	671.25	723.63	533.678	375.859	8.99491	0.652687	not_regulated	9.22527	-0.289407	not_regulated	8.93345	-0.621769	not_regulated	9.28673	0.40476	not_regulated	9.19185	0.655022	not_regulated	8.67314	0.0118783	not_regulated	9.44491	0.0531835	not_regulated	9.28673	0.40476	not_regulated
Saci_0579	rpl19A	J	50S ribosomal protein L19e	467255	466803	453	165	283	494	382	732	267	566	275.853	326.306	442.574	414.649	561.355	257.969	361.975	8.44877	0.297269	not_regulated	8.3534	-0.643219	not_regulated	8.40175	-0.295245	not_regulated	8.40041	0.729678	not_regulated	8.56993	0.451166	not_regulated	8.22892	-0.139684	not_regulated	8.91426	0.381803	not_regulated	8.40041	0.729678	not_regulated
Saci_0580	rpl32	J	50S ribosomal protein L32e	467656	467261	396	88.5	363	569.5	448	801	644.5	796	170.136	478.423	583.498	556.073	702.605	710.775	582.045	8.29956	1.39329	2fold higher with butanol	9.29619	0.395594	not_regulated	8.26484	-1.41584	2fold lower in biofilm	9.33092	-0.333708	not_regulated	9.04536	0.297917	not_regulated	8.15634	1.10959	2fold higher with butanol	9.28785	0.282221	not_regulated	9.33092	-0.333708	not_regulated
Saci_0581	rplF	J	50S ribosomal protein L6	468200	467640	561	207.5	583	954.5	773	1407	679.5	1050	279.776	541.82	689.837	676.641	870.706	528.928	541.793	8.77912	0.917233	not_regulated	9.22459	-0.313846	not_regulated	8.76519	-0.98137	not_regulated	9.23852	0.334143	not_regulated	9.25589	0.359916	not_regulated	8.6049	0.57153	not_regulated	9.58414	0.308576	not_regulated	9.23852	0.334143	not_regulated
Saci_0582	rpsH	J	30S ribosomal protein S8	468616	468215	402	201	336	617	518	691	542	701	378.262	436.324	622.646	633.172	597.189	588.986	505.016	8.92276	0.334276	not_regulated	9.25427	-0.0628896	not_regulated	8.93485	-0.450463	not_regulated	9.24218	0.0311371	not_regulated	9.02576	0.524487	not_regulated	8.66625	-0.175998	not_regulated	9.26425	-0.139628	not_regulated	9.24218	0.0311371	not_regulated
Saci_0584	rplE	J	50S ribosomal protein L5	469328	468792	537	142.5	413	630	476	808.5	830	986	201.162	401.265	475.92	435.637	522.967	674.773	531.541	8.27339	0.857613	not_regulated	9.08262	0.672752	not_regulated	8.2096	-0.822022	not_regulated	9.14642	-0.552726	not_regulated	8.77149	0.257638	not_regulated	8.15031	0.614189	not_regulated	8.89878	0.208376	not_regulated	9.14642	-0.552726	not_regulated
Saci_0585	rps4A	J	30S ribosomal protein S4e	470059	469325	735	362.5	746.5	1154	1184	1891.5	1020	1255.5	372.293	529.333	636.463	790.699	893.265	605.717	494.389	8.92711	0.38889	not_regulated	9.43474	-0.343011	not_regulated	9.08364	-0.793943	not_regulated	9.27822	0.0223924	not_regulated	9.18098	0.277376	not_regulated	8.79416	0.125727	not_regulated	9.71496	0.120741	not_regulated	9.27822	0.0223924	not_regulated
Saci_0586	rplX	J	50S ribosomal protein L24	470465	470061	405	104	225	330	263	368	203	350	195.165	290.442	331.018	319.69	316.084	219.637	250.637	7.98966	0.377466	not_regulated	8.04976	-0.500076	not_regulated	7.96454	-0.419232	not_regulated	8.07487	0.542744	not_regulated	8.27644	0.200137	not_regulated	7.89533	0.191542	not_regulated	8.31235	-0.0715825	not_regulated	8.07487	0.542744	not_regulated
Saci_0587	rplN	J	50S ribosomal protein L14	470883	470467	417	399	795	1946	1015	1620	1378	851	722.091	993.533	1891.07	1194.92	1348.59	1441.98	590.877	10.1905	1.00421	2fold higher with butanol	10.3583	0.312615	not_regulated	9.85937	-0.433912	not_regulated	10.6894	0.342113	not_regulated	10.4207	0.940041	not_regulated	9.72623	0.0783771	not_regulated	10.31	0.119318	not_regulated	10.6894	0.342113	not_regulated
Saci_0588	rpsQ	J	30S ribosomal protein S17	471229	470885	345	310	517	1043	830	1169.5	533	447.5	678.593	781.477	1225.63	1181.31	1177.02	674.922	375.956	9.83286	0.468159	not_regulated	9.80237	-0.766116	not_regulated	9.80628	-0.507017	not_regulated	9.82894	0.811692	not_regulated	9.93468	0.660727	not_regulated	9.50823	-0.178354	not_regulated	10.2035	-0.0604608	not_regulated	9.82894	0.811692	not_regulated
Saci_0589	phoP	J	Ribonuclease P/MRP subunit p29	471431	471222	210	145	232	433	392	619.5	294	308.5	523.361	577.487	837.046	917.812	1025.07	612.539	426.221	9.37041	0.292751	not_regulated	9.55036	-0.541922	not_regulated	9.43686	-0.517644	not_regulated	9.48391	0.401463	not_regulated	9.4414	0.546994	not_regulated	9.10265	-0.24003	not_regulated	9.92178	0.104237	not_regulated	9.48391	0.401463	not_regulated
Saci_0590	rpmC	J	50S ribosomal protein L29	471672	471463	210	69	190.5	238	294.5	402.5	225.5	389	250.927	474.63	460.954	690.11	666.586	470.305	537.08	8.4098	0.492608	not_regulated	9.15407	-0.511754	not_regulated	8.7009	-1.16681	2fold lower in biofilm	8.86297	-0.078018	not_regulated	8.86957	-0.0307049	not_regulated	8.43089	0.537526	not_regulated	9.40566	-0.105255	not_regulated	8.86297	-0.078018	not_regulated
Saci_0591	rpsC	J	30S ribosomal protein S3	472351	471656	696	310	691.5	957	925.5	1471.5	1265.5	1752	336.371	517.864	557.487	652.855	733.969	793.464	728.394	8.75835	0.344135	not_regulated	9.49132	0.322877	not_regulated	8.87226	-0.66396	not_regulated	9.37741	-0.558267	not_regulated	9.06961	0.11784	not_regulated	8.70517	0.240508	not_regulated	9.4351	0.113739	not_regulated	9.37741	-0.558267	not_regulated
Saci_0592	rplV	J	50S ribosomal protein L22	472825	472355	471	257	556	981	771	1328	966	1787	412.351	615.517	844.441	803.853	978.894	895.234	1097.84	9.20479	0.649376	not_regulated	9.72845	0.196808	not_regulated	9.16926	-0.670313	not_regulated	9.76399	-0.13331	not_regulated	9.49375	0.467675	not_regulated	8.97669	0.195915	not_regulated	9.7929	0.229003	not_regulated	9.76399	-0.13331	not_regulated
Saci_0593	rpsS	J	30S ribosomal protein S19	473251	472829	423	499	1025	1992	1220	1981	2007	2039	889.811	1262.44	1908.3	1415.65	1625.53	2069.92	1394.71	10.3477	0.715966	not_regulated	10.7413	0.589589	not_regulated	10.1323	-0.377147	not_regulated	10.9567	-0.166335	not_regulated	10.6	0.60754	not_regulated	10.0497	0.122639	not_regulated	10.567	0.144228	not_regulated	10.9567	-0.166335	not_regulated
Saci_0594	rplB	J	50S ribosomal protein L2	474014	473298	717	235	635	909	948	1431	912	1887	247.777	461.682	514.045	649.124	692.876	555.243	761.512	8.47932	0.668104	not_regulated	9.22966	-0.183901	not_regulated	8.64762	-1.0967	2fold lower in biofilm	9.06136	-0.160266	not_regulated	8.92825	0.166469	not_regulated	8.40183	0.515849	not_regulated	9.3894	0.0388861	not_regulated	9.06136	-0.160266	not_regulated
Saci_0595	rplW	J	50S ribosomal protein L23	474274	474026	249	123	262	483	383	456	231	643.5	374.878	549.746	787.272	756.332	636.72	406.275	748.544	9.0855	0.685691	not_regulated	9.11459	-0.855089	not_regulated	9.05658	-0.71985	not_regulated	9.14351	0.905365	not_regulated	9.36167	0.529573	not_regulated	8.82645	0.170331	not_regulated	9.4387	-0.303578	not_regulated	9.14351	0.905365	not_regulated
Saci_0596	rplD	J	50S ribosomal protein L4	475071	474271	801	289	526	889	738	1176	769	1963.5	272.542	342.439	450.025	452.473	509.772	419.169	709.273	8.4521	0.338776	not_regulated	8.76654	-0.0688232	not_regulated	8.45601	-0.438605	not_regulated	8.76262	0.0534293	not_regulated	8.61678	0.405631	not_regulated	8.25502	-0.0526412	not_regulated	8.9077	0.116803	not_regulated	8.76262	0.0534293	not_regulated
Saci_0597	rplC	J	50S ribosomal protein L3	476103	475075	1029	827	1368	2573	2369	3825	4060	5683	605.735	692.458	1013.15	1129.57	1289.92	1720.87	1597.47	9.61358	0.357333	not_regulated	10.4452	0.648841	not_regulated	9.69205	-0.606268	not_regulated	10.3668	-0.813341	not_regulated	9.7101	0.560518	not_regulated	9.33906	-0.188972	not_regulated	10.2373	0.136284	not_regulated	10.3668	-0.813341	not_regulated
Saci_0598	mth1	R	Putative RNA methyltransferase	476911	476159	753	47	110.5	112.5	107.5	161	36.5	151.5	47.986	77.07	61.0492	70.6667	74.6366	21.7154	58.5691	5.75822	-0.03739	not_regulated	5.2918	-1.66084	2fold lower with butanol	5.86375	-0.265672	not_regulated	5.18627	1.44221	2fold higher in biofilm	6.1	-0.324723	not_regulated	5.92632	0.301546	not_regulated	6.18239	0.0236334	not_regulated	5.18627	1.44221	2fold higher in Biofilm
Saci_0599	ileR	J	isoleucine-tRNA ligase	480047	476895	3153	584	1256.5	1401.5	1148.5	1976	1287.5	3666.5	139.669	207.582	180.16	178.799	217.528	178.193	336.388	7.3095	-0.0174837	not_regulated	7.47975	0.0365788	not_regulated	7.30403	-0.0635815	not_regulated	7.48522	-0.0332093	not_regulated	7.59533	-0.192929	not_regulated	7.4117	0.189659	not_regulated	7.62363	0.227641	not_regulated	7.48522	-0.0332093	not_regulated
Saci_0600	leuB	C	3-isopropylmalate dehydrogenase	481129	480116	1014	271	395	370	519	637	471	1136	201.929	203.265	148.189	251.504	218.28	202.972	324.277	7.4345	-0.831163	not_regulated	7.81979	-0.267832	not_regulated	7.81607	-0.0239885	not_regulated	7.43821	-0.502885	not_regulated	7.43925	-0.444452	not_regulated	7.66246	-0.372498	not_regulated	7.87224	-0.259621	not_regulated	7.43821	-0.502885	not_regulated
Saci_0601	Saci_0601	R	DUF447 domain-containing protein of DIM6/NTAB family	481741	481139	603	158	189	380	229	320	122	150	198.494	163.999	255.91	187.064	184.68	88.9445	72.4191	7.81622	-0.0182117	not_regulated	7.01111	-1.03108	2fold lower with butanol	7.59017	0.378309	not_regulated	7.23716	1.47562	2fold higher in biofilm	7.67852	0.65342	not_regulated	7.49525	-0.657419	not_regulated	7.53814	-0.073726	not_regulated	7.23716	1.47562	2fold higher in Biofilm
Saci_0602	Saci_0602	R	HAD family hydrolase	482549	481827	723	288	756	772	664	1238	619	951	300.904	544.958	433.032	451.09	594.518	373.925	380.796	8.49574	0.140423	not_regulated	8.68194	-0.229193	not_regulated	8.52522	-0.291368	not_regulated	8.65247	0.162683	not_regulated	8.92417	-0.320196	not_regulated	8.66158	0.474833	not_regulated	9.01642	0.343085	not_regulated	8.65247	0.162683	not_regulated
Saci_0603	fusA	J	protein-synthesizing GTPase (Elongation factor 2)	484731	482557	2175	1540	3130	4281	3075	5244	4696	7773	533.349	749.254	797.382	693.597	836.6	941.656	1033.66	9.34903	0.195442	not_regulated	9.65851	0.482577	not_regulated	9.24844	-0.0862722	not_regulated	9.75909	-0.288972	not_regulated	9.59422	0.10129	not_regulated	9.30412	0.108365	not_regulated	9.57317	0.215222	not_regulated	9.75909	-0.288972	not_regulated
Saci_0604	mus81	L	XPF endonuclease	485679	484969	711	256	379	401	434	500	257	502	272.102	278.176	229	300.054	244.456	158.227	204.594	7.9636	-0.633549	not_regulated	7.76747	-0.881752	not_regulated	8.15854	0.151669	not_regulated	7.57253	0.484307	not_regulated	7.97953	-0.269175	not_regulated	8.10393	-0.35016	not_regulated	8.08125	-0.35087	not_regulated	7.57253	0.484307	not_regulated
Saci_0605	gimC	O	Prefoldin subunit beta	486082	485705	378	436.5	1177	2000	1581	1739	2302.5	2665	871.273	1622.03	2144.05	2052.56	1596.94	2657.22	2039.68	10.4166	0.91439	not_regulated	11.1895	0.413971	not_regulated	10.3851	-0.943478	not_regulated	11.2209	-0.358624	not_regulated	10.8649	0.41401	not_regulated	10.2153	0.514593	not_regulated	10.8222	-0.417328	not_regulated	11.2209	-0.358624	not_regulated
Saci_0606	pcc1	J	hypothetical protein	486312	486079	234	152	384.5	567.5	380.5	574.5	545	644	492.202	857.46	983.996	799.575	853.221	1017.44	797.146	9.44281	0.614653	not_regulated	9.81691	0.389111	not_regulated	9.2931	-0.407235	not_regulated	9.96662	-0.0972582	not_regulated	9.84322	0.210058	not_regulated	9.34352	0.418808	not_regulated	9.68993	0.0384675	not_regulated	9.96662	-0.0972582	not_regulated
Saci_0607	imp4	J	Brix domain-containing ribosomal biogenesis protein	486889	486290	600	250	544	762	514	748	461.5	401	314.913	472.771	515.053	420.956	433.074	336.118	193.762	8.65369	0.32502	not_regulated	8.55517	-0.283226	not_regulated	8.50817	-0.125969	not_regulated	8.7007	0.566712	not_regulated	8.94679	0.135056	not_regulated	8.5919	0.204178	not_regulated	8.738	-0.0142721	not_regulated	8.7007	0.566712	not_regulated
Saci_0608	rpl43A	J	50S ribosomal protein L37Ae	487031	486819	213	946.5	1347.5	2579.5	1931.5	2848.5	2373	1793	3348.63	3295.16	4906.85	4449.59	4641.1	4859.96	2435.77	11.985	0.166477	not_regulated	12.1831	0.168744	not_regulated	11.9144	-0.117354	not_regulated	12.2537	-0.0351869	not_regulated	11.9734	0.585924	not_regulated	11.6977	-0.405234	not_regulated	12.1499	0.00557498	not_regulated	12.2537	-0.0351869	not_regulated
Saci_0609	rrp42	J	Exosome complex exonuclease Rrp42	487872	487042	831	263	610	828	667	1032	957	3019	239.15	382.689	404.047	394.236	431.252	502.685	1050.99	8.28008	0.371858	not_regulated	8.79821	0.39207	not_regulated	8.26234	-0.428394	not_regulated	8.81595	-0.364171	not_regulated	8.6192	0.0898286	not_regulated	8.2409	0.296243	not_regulated	8.68765	0.0742548	not_regulated	8.81595	-0.364171	not_regulated
Saci_0610	rrp41	J	Exosome complex exonuclease Rrp41	488607	487876	732	404	841.5	1462.5	807.5	1305	1703.5	3449	416.497	599.052	809.768	541.688	618.962	1015.35	1363.02	9.18176	0.574453	not_regulated	9.53454	0.947922	not_regulated	8.89174	-0.0864094	not_regulated	9.82456	-0.375443	not_regulated	9.44395	0.446303	not_regulated	8.96435	0.142363	not_regulated	9.17751	0.13717	not_regulated	9.82456	-0.375443	not_regulated
Saci_0611	rrp4	J	Exosome complex exonuclease Rrp4	489322	488573	750	691	1039.5	1646.5	1010.5	1872	1122.5	2431	694.565	722.082	889.699	661.432	866.38	653.195	937.769	9.61857	-0.0275414	not_regulated	9.36041	0.0233965	not_regulated	9.40471	0.363264	not_regulated	9.57427	0.396761	not_regulated	9.6466	0.31263	not_regulated	9.46799	-0.325958	not_regulated	9.56415	0.334189	not_regulated	9.57427	0.396761	not_regulated
Saci_0612	sdo1	J	Ribosome maturation protein SDO1	490025	489324	702	343	821	782	700	1406	834	1805	368.884	609.453	451.755	489.735	695.327	518.657	744.003	8.67321	-0.0923722	not_regulated	8.97725	0.124254	not_regulated	8.73144	-0.116089	not_regulated	8.91902	-0.248281	not_regulated	9.03538	-0.420497	not_regulated	8.8892	0.342339	not_regulated	9.1887	0.450471	not_regulated	8.91902	-0.248281	not_regulated
Saci_0613	prcA	O	proteasome endopeptidase complex, subunit alpha	490771	490043	729	1114	2091	2737	1718	2845	3128	3942	1151.37	1493.62	1521.19	1156.45	1354.38	1871.58	1564.2	10.3701	0.0171028	not_regulated	10.5228	0.736025	not_regulated	10.1723	0.286391	not_regulated	10.7205	-0.348097	not_regulated	10.5578	0.0378685	not_regulated	10.3569	-0.00655214	not_regulated	10.2895	0.172701	not_regulated	10.7205	-0.348097	not_regulated
Saci_0614	phoP	J	ribonuclease P subunit POP5	491291	490869	423	113	242	638	339	420.5	367	472	202.877	299	611.842	394.202	345.692	379.349	323.381	8.46074	1.20781	2fold higher with butanol	8.59509	-0.0139363	not_regulated	8.14363	-0.665584	not_regulated	8.9122	0.640593	not_regulated	8.74051	1.04449	2fold higher in 1% butanol	7.94423	0.177531	not_regulated	8.52807	-0.244668	not_regulated	8.9122	0.640593	not_regulated
Saci_0615	rpp1	J	ribonuclease P subunit p30	491839	491288	552	247	536.5	698.5	541.5	990	387.5	1300	338.205	506.81	513.248	481.993	622.826	306.89	681.604	8.70263	0.217008	not_regulated	8.58722	-0.609816	not_regulated	8.65731	-0.218367	not_regulated	8.63255	0.692892	not_regulated	8.99441	0.0296882	not_regulated	8.69353	0.201533	not_regulated	9.09778	0.314597	not_regulated	8.63255	0.692892	not_regulated
Saci_0616	Saci_0616	J	Exosome subunit, RNA binding protein with dsRBD fold	492128	491814	315	100	263.5	431.5	263.5	547.5	141.5	818	241.367	437.039	556.102	411.809	604.085	197.258	751.912	8.51715	0.819369	not_regulated	8.15489	-1.02041	2fold lower with butanol	8.30046	-0.477996	not_regulated	8.37157	1.44622	2fold higher in biofilm	8.94541	0.359061	not_regulated	8.34335	0.474521	not_regulated	8.96222	0.497559	not_regulated	8.37157	1.44622	2fold higher in Biofilm
Saci_0617	rplA	J	50S ribosomal protein L15e	492898	492245	654	712	1366	3301	1664	2205	2485	11175	820.691	1087.92	2044.93	1248.58	1170.2	1657.5	4942	10.3393	0.93239	not_regulated	10.4904	0.450197	not_regulated	9.98338	-0.312632	not_regulated	10.8463	0.253996	not_regulated	10.5426	0.921956	not_regulated	9.88402	0.024648	not_regulated	10.2393	-0.148755	not_regulated	10.8463	0.253996	not_regulated
Saci_0618	yeeP	J	50S ribosome-binding GTPase	492962	494164	1203	132	262	423	278	402	497	603	83.225	113.788	142.751	113.741	116.217	180.507	145.199	6.76815	0.393662	not_regulated	7.16276	0.707773	not_regulated	6.60428	-0.157922	not_regulated	7.32664	-0.387599	not_regulated	6.99378	0.33863	not_regulated	6.60457	0.0692453	not_regulated	6.84515	-0.0241507	not_regulated	7.32664	-0.387599	not_regulated
Saci_0619	gcd1	M	galactosamine-1-phosphate N-acetyltransferase	495371	494154	1218	382	466	767	519	779	702	1559	236.712	199.561	255.383	209.381	222.167	251.674	370.4	7.94175	-0.275214	not_regulated	7.8427	0.306906	not_regulated	7.79848	0.469749	not_regulated	7.98597	-0.027936	not_regulated	7.8186	0.367313	not_regulated	7.76383	-0.628313	not_regulated	7.75274	0.0302971	not_regulated	7.98597	-0.027936	not_regulated
Saci_0620	rpsA	J	30S ribosomal protein S3Ae	495976	495383	594	662	1313	2638	1858	3037	3751	3359	840.224	1151.37	1799.42	1534.88	1774.32	2754.28	1635.86	10.264	0.713935	not_regulated	11.0057	0.885026	not_regulated	10.1493	-0.57653	not_regulated	11.1204	-0.663186	not_regulated	10.4912	0.655655	not_regulated	9.94188	0.0724932	not_regulated	10.6885	0.15393	not_regulated	11.1204	-0.663186	not_regulated
Saci_0621	trmJ	J	tRNA (cytidine32/uridine32-2'-O)-methyltransferase	496708	496001	708	157	380	1016.5	458	1307.5	227	339	167.993	280.09	582.076	317.951	641.169	140.421	138.88	8.28866	1.40806	2fold higher with butanol	7.72314	-1.13757	2fold lower with butanol	7.85246	-0.627653	not_regulated	8.15934	2.00241	4fold higher in biofilm	8.6574	1.06679	2fold higher in 1% butanol	7.761	0.355475	not_regulated	8.81861	0.956682	not_regulated	8.15934	2.00241	4fold higher in Biofilm
Saci_0622	hemK	J	Methylase of polypeptide chain release factors	497285	496683	603	134	275	511.5	236.5	610.5	149.5	173	168.533	238.23	344.235	193.164	351.812	108.83	83.4499	7.91207	0.645617	not_regulated	7.17981	-0.786271	not_regulated	7.49528	0.0959484	not_regulated	7.59659	1.61227	2fold higher in biofilm	8.16173	0.542513	not_regulated	7.64655	0.117318	not_regulated	8.02617	0.80976	not_regulated	7.59659	1.61227	2fold higher in Biofilm
Saci_0623	rsmA	J	16S rRNA (adenine1518- N6/adenine1519-N6)- dimethyltransferase	497905	497237	669	35	137	102	98	180	51.5	92.5	40.5083	107.364	62.3577	72.5754	93.8608	34.2188	40.4184	5.65132	0.2376	not_regulated	5.63906	-1.04322	2fold lower with butanol	5.76078	-0.548515	not_regulated	5.52961	0.816737	not_regulated	6.35443	-0.772395	not_regulated	6.04326	1.02421	2fold higher with butanol	6.36693	0.315824	not_regulated	5.52961	0.816737	not_regulated
Saci_0624	Saci_0624	J	DUF655 domain-containing protein	498528	497902	627	275	704	752	616.5	1061	739	1092.5	331.367	585.231	486.414	483.003	587.609	514.63	504.365	8.64916	0.169006	not_regulated	8.96164	0.132979	not_regulated	8.64409	-0.250854	not_regulated	8.96672	-0.130393	not_regulated	9.05945	-0.255345	not_regulated	8.78257	0.438564	not_regulated	9.0573	0.227607	not_regulated	8.96672	-0.130393	not_regulated
Saci_0625	rpoF	K	DNA-directed RNA polymerase subunit F	498910	498566	345	103	219	249	237	388	258	202	226.925	331.901	293.494	338.328	391.167	327.35	170.165	8.01163	-0.0136314	not_regulated	8.37848	-0.00611677	not_regulated	8.11418	-0.283462	not_regulated	8.27594	-0.206542	not_regulated	8.2859	-0.165947	not_regulated	8.10034	0.166529	not_regulated	8.50696	0.154143	not_regulated	8.27594	-0.206542	not_regulated
Saci_0626	rplA	J	50S ribosomal protein L21e	499242	498931	312	224	730	1364	807	840	934	1055	542.87	1219.46	1771.97	1270.1	935.133	1306.74	978.821	9.9378	1.32193	2fold higher with butanol	10.3312	0.0825038	not_regulated	9.69759	-0.933514	not_regulated	10.5714	0.390345	not_regulated	10.5216	0.550586	not_regulated	9.66825	0.785555	not_regulated	10.0899	-0.496915	not_regulated	10.5714	0.390345	not_regulated
Saci_0630	Saci_0630	S	DNA-binding protein	501218	500217	1002	173	299	550	384	645	425	186	130.722	155.833	222.722	188.44	223.664	185.384	53.9719	7.41473	0.383989	not_regulated	7.54617	0.0178877	not_regulated	7.29416	-0.234855	not_regulated	7.66674	0.215681	not_regulated	7.54148	0.526719	not_regulated	7.15711	-0.128516	not_regulated	7.68158	0.19201	not_regulated	7.66674	0.215681	not_regulated
Saci_0631	Saci_0631	S	hypothetical protein	501450	501749	300	32	70	128	57	69	62	23	82.8058	123.181	174.16	94.8172	80.9485	91.5694	23.1358	6.90796	0.687857	not_regulated	6.54194	-0.00880836	not_regulated	6.46937	0.0973296	not_regulated	6.98053	0.87843	not_regulated	7.19445	0.511109	not_regulated	6.65815	0.190962	not_regulated	6.453	-0.283363	not_regulated	6.98053	0.87843	not_regulated
Saci_0632	Saci_0632	X	Primpol domain containing protein	501780	502556	777	15	22	26	39	36	41	31	15.5013	15.4068	14.0741	25.2476	16.5201	23.57	11.9103	3.88464	-0.524088	not_regulated	4.60848	-0.057718	not_regulated	4.30619	-0.411012	not_regulated	4.18693	-0.792947	not_regulated	3.88023	-0.119046	not_regulated	3.9499	-0.390829	not_regulated	4.35211	-0.66714	not_regulated	4.18693	-0.792947	not_regulated
Saci_0633	Saci_0633	X	P-loop containing nucleoside triphosphate hydrolase	502540	504141	1602	64	76	91	96	118	90	89	30.5435	25.0169	23.2597	29.6954	25.7701	24.7691	16.247	4.73628	-0.777782	not_regulated	4.76132	-0.220225	not_regulated	4.91248	0.333371	not_regulated	4.58511	-0.13975	not_regulated	4.5923	-0.0935957	not_regulated	4.78881	-0.669973	not_regulated	4.7899	-0.25976	not_regulated	4.58511	-0.13975	not_regulated
Saci_0634	pinR	X	resolvase	504559	505209	651	74	119	183	110	71	55	96	86.7258	95.9413	114.476	83.6223	38.3693	37.5092	43.0908	6.63865	0.0157673	not_regulated	5.8075	-1.11517	2fold lower with butanol	6.4121	0.345319	not_regulated	6.03404	1.56069	2fold higher in biofilm	6.71149	0.2663	not_regulated	6.51123	-0.236319	not_regulated	5.82385	-1.17916	2fold lower with butanol	6.03404	1.56069	2fold higher in Biofilm
Saci_0635	Saci_0635	K	Transcriptional regulator, xre family	505558	505247	312	61	99	179	92	210	102	31	149.591	166.821	233.667	146.187	234.617	143.951	29.6612	7.54659	0.258681	not_regulated	7.18055	0.0192344	not_regulated	7.20827	0.325954	not_regulated	7.51887	0.649835	not_regulated	7.62523	0.497626	not_regulated	7.30352	-0.224731	not_regulated	7.53292	0.627275	not_regulated	7.51887	0.649835	not_regulated
Saci_0636	Saci_0636	S	hypothetical protein	505871	506143	273	78	124	204	128	121	148	72	217.837	238.316	304.138	231.743	155.035	237.988	77.3311	8.00784	0.0967234	not_regulated	7.87556	0.079834	not_regulated	7.81175	0.20347	not_regulated	8.07166	0.304794	not_regulated	8.07266	0.363325	not_regulated	7.83192	-0.252388	not_regulated	7.56642	-0.635155	not_regulated	8.07166	0.304794	not_regulated
Saci_0637	xerD	L	site-specific integrase	507417	506140	1278	193	452	347	332	516	399	631	114.272	184.49	110.288	127.789	140.343	136.477	143.014	6.81073	-0.435945	not_regulated	7.04507	0.136371	not_regulated	6.91697	0.131451	not_regulated	6.93882	-0.35643	not_regulated	7.15626	-0.730795	not_regulated	7.18186	0.309063	not_regulated	7.06522	0.0799767	not_regulated	6.93882	-0.35643	not_regulated
Saci_0639	ysh1	R	5'-3' exoribonuclease	509571	507676	1896	1112	2139	1672	1857	2262	1797	2089	441.901	587.463	357.385	480.604	414.074	413.507	318.788	8.63446	-0.690992	not_regulated	8.80024	-0.175465	not_regulated	8.84814	0.17162	not_regulated	8.58655	-0.259473	not_regulated	8.83985	-0.705544	not_regulated	8.99297	0.0287659	not_regulated	8.80123	-0.270179	not_regulated	8.58655	-0.259473	not_regulated
Saci_0640	egsA	C	sn-glycerol-1-phosphate dehydrogenase	509637	510707	1071	228	385	616	465	727	502	626	160.959	187.587	233.332	213.391	235.816	204.79	169.306	7.59839	0.150947	not_regulated	7.70768	-0.0178788	not_regulated	7.53395	-0.114066	not_regulated	7.77212	0.139195	not_regulated	7.70883	0.326298	not_regulated	7.44098	-0.161138	not_regulated	7.80944	0.0889431	not_regulated	7.77212	0.139195	not_regulated
Saci_0641	slpA	O	Peptidylprolyl isomerase	511423	510704	720	242	496	853	649	1016	1259	1001	254.063	359.277	480.401	442.753	490.027	763.078	402.466	8.44857	0.534304	not_regulated	9.18302	0.826805	not_regulated	8.3897	-0.508567	not_regulated	9.24189	-0.716633	not_regulated	8.69852	0.430619	not_regulated	8.239	0.117898	not_regulated	8.86354	0.0911427	not_regulated	9.24189	-0.716633	not_regulated
Saci_0643	speE	E	Polyamine aminopropyltransferase	511688	512596	909	268	658.5	1366	906	1455	1292.5	4371	222.77	377.621	609.093	489.355	555.686	620.488	1390.95	8.52496	1.06636	2fold higher with butanol	9.106	0.383998	not_regulated	8.36707	-0.84258	not_regulated	9.26389	-0.0757844	not_regulated	8.90566	0.701198	not_regulated	8.1801	0.379375	not_regulated	9.02643	0.128171	not_regulated	9.26389	-0.0757844	not_regulated
Saci_0646	adoH	H	adenosylhomocysteinase	513073	514320	1248	226	382	634	542	787	734	1799	136.924	159.731	206.081	213.386	219.05	256.805	417.111	7.39215	0.205088	not_regulated	7.87093	0.308685	not_regulated	7.41728	-0.347343	not_regulated	7.8458	-0.366505	not_regulated	7.50328	0.379041	not_regulated	7.20837	-0.159739	not_regulated	7.75622	-0.017422	not_regulated	7.8458	-0.366505	not_regulated
Saci_0647	accC	M	biotin carboxylase	514426	515073	648	114	284	394	289	523	355	192	133.595	228.916	246.888	219.484	280.536	239.555	86.1343	7.50472	0.501243	not_regulated	7.84109	0.167717	not_regulated	7.41985	-0.423503	not_regulated	7.92597	-0.00554217	not_regulated	7.89319	0.12052	not_regulated	7.4502	0.394937	not_regulated	7.95501	0.298849	not_regulated	7.92597	-0.00554217	not_regulated
Saci_0650	Saci_0650	R	RecB-family nuclease	516257	515799	459	122.5	259.5	356.5	255.5	395.5	137	152	202.545	295.393	315.458	274.066	299.683	131.098	96.399	7.9817	0.254456	not_regulated	7.56644	-1.0224	2fold lower with butanol	7.88024	-0.143531	not_regulated	7.66791	1.21776	2fold higher in biofilm	8.2539	0.106289	not_regulated	7.9343	0.162381	not_regulated	8.16284	0.0736966	not_regulated	7.66791	1.21776	2fold higher in Biofilm
Saci_0651	dcm	L	DNA (cytosine-5-)- methyltransferase	517209	516250	960	223	491.5	458	376	564	379	1364	175.649	267.018	193.651	192.597	204.178	172.601	411.202	7.52693	-0.243981	not_regulated	7.51037	-0.116672	not_regulated	7.523	0.159851	not_regulated	7.51431	0.116977	not_regulated	7.82905	-0.452001	not_regulated	7.75867	0.222234	not_regulated	7.63156	0.0290209	not_regulated	7.51431	0.116977	not_regulated
Saci_0652	tfaE	K	Transcription factor E	517693	517187	507	378.5	917	778.5	637.5	859.5	437	1683	563.471	942.411	622.712	617.637	588.809	376.701	960.568	9.21031	-0.240527	not_regulated	8.91395	-0.671863	not_regulated	9.20441	0.16033	not_regulated	8.91985	0.676101	not_regulated	9.58132	-0.586316	not_regulated	9.50921	0.360003	not_regulated	9.23614	-0.124177	not_regulated	8.91985	0.676101	not_regulated
Saci_0653	Saci_0653	R	tRNA (cytidine56-2'-O)-methyltransferase	518114	517716	399	332	589	578	503	623	457	812	628.26	769.635	587.739	619.495	542.555	500.523	589.266	9.24712	-0.480935	not_regulated	9.12112	-0.266183	not_regulated	9.28508	0.313015	not_regulated	9.08316	0.182698	not_regulated	9.39353	-0.377523	not_regulated	9.44162	-0.0891985	not_regulated	9.17929	-0.246543	not_regulated	9.08316	0.182698	not_regulated
Saci_0654	hflX	R	protein-synthesizing GTPase	519322	518264	1059	188.5	388	403.5	355.5	578.5	420	957.5	134.704	191.187	154.704	165.099	189.841	173.347	261.752	7.17351	-0.185034	not_regulated	7.40235	0.111811	not_regulated	7.22042	-0.000787772	not_regulated	7.35544	-0.213198	not_regulated	7.4261	-0.294002	not_regulated	7.32625	0.123181	not_regulated	7.46792	0.146241	not_regulated	7.35544	-0.213198	not_regulated
Saci_0655	Saci_0655	K	MBP-like transcription factor	519810	519319	492	677.5	1258	1500.5	1325.5	1625.5	1233	1437.5	1038.13	1331.88	1236.06	1322.28	1146.89	1093.66	845.549	10.1457	-0.132992	not_regulated	10.2319	-0.23239	not_regulated	10.1943	-0.0562875	not_regulated	10.1832	0.127545	not_regulated	10.3254	-0.096245	not_regulated	10.1995	-0.0225337	not_regulated	10.2662	-0.260519	not_regulated	10.1832	0.127545	not_regulated
Saci_0656	panA	O	proteasome ATPase	519882	521072	1191	472	1009	857	882.5	1559	1001	3327	298.963	441.382	291.779	363.81	454.407	366.849	808.1	8.20628	-0.419838	not_regulated	8.51304	0.0534732	not_regulated	8.36543	0.00952651	not_regulated	8.35389	-0.379351	not_regulated	8.48731	-0.585677	not_regulated	8.50485	0.180052	not_regulated	8.66744	0.265579	not_regulated	8.35389	-0.379351	not_regulated
Saci_0657	Saci_0657	J	PUA domain-containing tRNA modification protein	521069	521575	507	144	255.5	290	225.5	401.5	203.5	238	215.292	263.321	232.468	219.099	275.416	175.88	136.328	7.80552	-0.27401	not_regulated	7.61694	-0.275517	not_regulated	7.7628	0.267458	not_regulated	7.65967	0.353401	not_regulated	7.95078	-0.168311	not_regulated	7.89541	-0.0914854	not_regulated	7.94046	0.274812	not_regulated	7.65967	0.353401	not_regulated
Saci_0658	Saci_0658	R	PAC2 family proteasome assembly chaperone 2	521575	522297	723	319	683.5	734	687	954.5	855.5	996	333.181	492.766	411.744	466.692	458.484	516.559	398.796	8.53288	-0.0793036	not_regulated	8.93956	0.187937	not_regulated	8.62324	-0.19342	not_regulated	8.8492	-0.376227	not_regulated	8.81518	-0.247677	not_regulated	8.66246	0.182587	not_regulated	8.85353	-0.0808181	not_regulated	8.8492	-0.376227	not_regulated
Saci_0659	tgtA	J	tRNA-guanine15 transglycosylase	523737	522241	1497	386	760	820	740	1231	656	1744	194.606	264.587	222.126	242.76	285.51	191.37	337.107	7.69983	-0.193927	not_regulated	7.7518	-0.301687	not_regulated	7.7639	-0.0262235	not_regulated	7.68773	0.165971	not_regulated	7.92142	-0.240885	not_regulated	7.82601	0.0611716	not_regulated	8.04039	0.178791	not_regulated	7.68773	0.165971	not_regulated
Saci_0660	lsm1	K	Small nuclear ribonucleoprotein (snRNP) homolog	524173	523739	435	406	652	577	734	1079	497	1176	704.325	781.321	538.167	828.664	861.324	499.196	782.494	9.266	-0.772935	not_regulated	9.32905	-0.689706	not_regulated	9.57737	0.058201	not_regulated	9.01769	0.0594062	not_regulated	9.34084	-0.526385	not_regulated	9.53493	-0.232337	not_regulated	9.72253	0.00054976	not_regulated	9.01769	0.0594062	not_regulated
Saci_0661	rpoG	K	DNA-directed RNA polymerase subunit G	524244	524618	375	196	465	625	546	749	304	216	395.46	646.785	676.117	715.379	693.844	354.65	167.349	9.01426	0.388991	not_regulated	8.97641	-0.970839	not_regulated	9.05498	-0.562429	not_regulated	8.93569	0.881836	not_regulated	9.36914	0.0754616	not_regulated	8.98227	0.327743	not_regulated	9.46052	-0.0993156	not_regulated	8.93569	0.881836	not_regulated
Saci_0662	pre1	O	proteasome endopeptidase complex	525202	524615	588	319	824	997	731	1218	1897	1097	409.676	730.268	687.436	610.54	719.214	1407.51	540.031	9.05171	0.361992	not_regulated	9.85643	1.24646	2fold higher with butanol	8.96614	-0.282855	not_regulated	9.942	-1.08289	2fold lower in biofilm	9.46868	-0.0757254	not_regulated	9.09531	0.451931	not_regulated	9.37211	0.181117	not_regulated	9.942	-1.08289	2fold lower in Biofilm
Saci_0663	hisR	J	histidine-tRNA ligase	526518	525232	1287	245	464	671	452	671	528	909	143.888	188.053	211.48	172.624	181.143	179.229	204.483	7.44659	0.170827	not_regulated	7.45857	0.0956494	not_regulated	7.30014	0.0300637	not_regulated	7.60502	0.189676	not_regulated	7.63969	0.180859	not_regulated	7.3619	0.00418112	not_regulated	7.46624	0.0142848	not_regulated	7.60502	0.189676	not_regulated
Saci_0664	sen2	J	tRNA-intron endonuclease	526800	526525	276	49	117	211	175	261	31	22	136.373	222.525	311.104	312.74	329.324	50.5559	24.0998	7.68633	0.805088	not_regulated	6.97431	-2.58754	4fold lower with butanol	7.69012	-0.904659	not_regulated	6.97053	2.5724	4fold higher in biofilm	8.03954	0.494906	not_regulated	7.44462	0.324396	not_regulated	8.32609	0.019326	not_regulated	6.97053	2.5724	4fold higher in Biofilm
Saci_0666	groE	O	chaperonin ATPase, subunit beta	527522	529183	1662	2872	5285	12642	5070	8575	15448	11555	1301.29	1655.39	3081.04	1496.38	1790.13	4053.22	2010.81	10.9675	0.858733	not_regulated	11.2661	1.47906	2fold higher with butanol	10.4465	0.0912042	not_regulated	11.787	-0.444692	not_regulated	11.1411	0.907719	not_regulated	10.5193	-0.0347729	not_regulated	10.6766	0.203369	not_regulated	11.787	-0.444692	not_regulated
Saci_0667	Saci_0667	L	HerA helicase	530820	529180	1641	124	257	231	308	721	66	161	57.3415	81.8308	57.2609	92.3486	152.637	17.8032	28.5496	5.84049	-0.386779	not_regulated	5.34154	-2.33348	4fold lower with butanol	6.18526	-0.394762	not_regulated	4.99677	1.63637	2fold higher in biofilm	6.09702	-0.503617	not_regulated	6.09804	0.131052	not_regulated	6.89149	0.669727	not_regulated	4.99677	1.63637	2fold higher in Biofilm
Saci_0669	urm1	O	Ubiquitin-like protein	531483	531229	255	59	159.5	231.5	133	177	422	243	177.125	327.597	369.285	257.718	242.165	723.321	276.722	7.99861	0.67522	not_regulated	8.75407	1.53032	2fold higher with butanol	7.73914	-0.248282	not_regulated	9.01354	-1.01894	2fold lower in biofilm	8.44218	0.184286	not_regulated	7.9122	0.505148	not_regulated	7.96475	-0.145021	not_regulated	9.01354	-1.01894	2fold lower in Biofilm
Saci_0670	rpsA	J	30S ribosomal protein S17e	531734	531486	249	311	832	1208	952	1184	945	1189	943.242	1741.21	1966.55	1877.04	1651.01	1656.62	1382.11	10.4115	0.67522	not_regulated	10.7841	-0.138743	not_regulated	10.3779	-0.700014	not_regulated	10.8177	0.198385	not_regulated	10.8537	0.187055	not_regulated	10.3237	0.502379	not_regulated	10.7817	-0.240326	not_regulated	10.8177	0.198385	not_regulated
Saci_0671	Saci_0671	G	Bifunctional fructose-bisphosphate aldolase/fructose-bisphosphatase	532937	531780	1158	759	1551	3591	1453	2964	3536	5355	494.052	697.571	1256.34	615.795	888.276	1331.86	1337.6	9.62176	0.96174	not_regulated	9.82277	1.15439	2fold higher with butanol	9.10741	-0.0250395	not_regulated	10.3371	-0.133256	not_regulated	9.8706	0.860288	not_regulated	9.19736	0.115666	not_regulated	9.53059	0.473339	not_regulated	10.3371	-0.133256	not_regulated
Saci_0672	rli1	J	ABC transporter family E ATP-binding protein	534784	532970	1815	417	806	1161	714	1076	772	889	173.367	231.421	259.303	193.201	205.859	185.709	141.81	7.72809	0.196059	not_regulated	7.56543	-0.0155821	not_regulated	7.51582	0.136476	not_regulated	7.7777	0.432552	not_regulated	7.93644	0.175598	not_regulated	7.64603	0.0346744	not_regulated	7.63974	0.0363377	not_regulated	7.7777	0.432552	not_regulated
Saci_0673	Saci_0673	S	small glutamate-rich protein	534938	534834	105	99	79	115	130	145	26	42	716.933	396.557	447.453	611.874	482.387	112.126	118.433	9.14564	-1.06485	2fold lower with butanol	8.03303	-2.40664	4fold lower with butanol	9.37139	0.52135	not_regulated	7.80728	1.94758	2fold higher in biofilm	8.71849	0.185682	not_regulated	9.05854	-1.23632	2fold lower with butanol	9.08557	-0.398264	not_regulated	7.80728	1.94758	2fold higher in Biofilm
Saci_0675	Saci_0675	G	putative proline/betaine MFS transporter	536928	535612	1317	223	261	289	256	495	163	185	128.035	103.543	89.1848	95.7035	130.656	54.2987	40.8433	6.73956	-0.906422	not_regulated	6.17167	-0.77618	not_regulated	6.79045	0.712647	not_regulated	6.12079	0.66684	not_regulated	6.58641	-0.203885	not_regulated	6.84724	-0.688323	not_regulated	6.80506	0.393906	not_regulated	6.12079	0.66684	not_regulated
Saci_0677	xerD	L	Site-specific recombinase XerD	538381	538271	111	5	6	4	0	2	2	0	40.6908	32.8232	18.2442	4.41832	9.37627	11.785	2.60538	4.768	-1.54201	2fold lower with butanol	2.85119	1.45686	2fold higher with butanol	3.74506	3.49588	4fold higher in biofilm	3.87412	0.581448	not_regulated	4.61301	-0.835798	not_regulated	5.19164	-0.691999	not_regulated	2.68626	1.0303	2fold higher with butanol	3.87412	0.581448	not_regulated
Saci_0678	xerD	L	Site-specific recombinase XerD	539004	538708	297	34	32	42	69	55	67	45	88.7114	57.8313	58.6396	115.59	65.4129	99.8352	44.7915	6.17243	-0.981994	not_regulated	6.74718	-0.169927	not_regulated	6.66196	-0.0890835	not_regulated	6.25764	-0.816716	not_regulated	5.86379	0.0314995	not_regulated	6.16241	-0.99928	not_regulated	6.44219	-0.876593	not_regulated	6.25764	-0.816716	not_regulated
Saci_0679	Saci_0679	S	MFS transporter	540464	539319	1146	305	556	477	487	1124	272	191	201.004	252.974	168.936	208.841	340.565	103.875	48.4519	7.52571	-0.635497	not_regulated	7.20248	-0.966087	not_regulated	7.67867	0.237567	not_regulated	7.04952	0.652592	not_regulated	7.69159	-0.571038	not_regulated	7.81696	-0.0502456	not_regulated	8.05902	0.650307	not_regulated	7.04952	0.652592	not_regulated
Saci_0680	Saci_0680	S	hypothetical protein	541363	540470	894	222	308	268	266	326	159	123	187.774	179.898	121.869	146.472	126.894	78.0393	40.1123	7.24102	-1.00841	2fold lower with butanol	6.7403	-0.866875	not_regulated	7.37367	0.65112	not_regulated	6.60766	0.594017	not_regulated	7.21011	-0.550372	not_regulated	7.52194	-0.443828	not_regulated	7.09098	-0.262215	not_regulated	6.60766	0.594017	not_regulated
Saci_0681	Saci_0681	X	Primase-polymerase (primpol) domain containing protein	541728	542003	276	4	12	6	25	9	5	6	13.6373	24.5154	10.2723	46.2003	12.5696	9.47924	7.33471	3.56509	-0.793549	not_regulated	4.3873	-2.24358	4fold lower with butanol	4.64966	-1.4676	2fold lower in biofilm	3.30273	0.0668748	not_regulated	3.98815	-1.24346	2fold lower in 1% butanol	4.19255	0.46412	not_regulated	4.59085	-1.93318	2fold lower with butanol	3.30273	0.0668748	not_regulated
Saci_0684	rpsJ	J	30S ribosomal protein S10	542992	542684	309	448	781	1571	1003	1430	1170	1206	1093.84	1317.21	2060.5	1593.51	1606.62	1652.45	1129.65	10.552	0.528838	not_regulated	10.6642	0.0938745	not_regulated	10.3666	-0.250055	not_regulated	10.8496	0.269343	not_regulated	10.686	0.65699	not_regulated	10.2292	-0.113938	not_regulated	10.6439	-0.043401	not_regulated	10.8496	0.269343	not_regulated
Saci_0685	tef1	J	protein-synthesizing GTPase (Elongation factor 1-alpha)	544325	543018	1308	2271	3676	8441	5148	7592	8663	17881	1307.58	1463.16	2614.06	1930.61	2013.9	2888.3	3953.69	10.8524	0.614646	not_regulated	11.2054	0.622634	not_regulated	10.6338	-0.269413	not_regulated	11.424	-0.192966	not_regulated	10.9335	0.848685	not_regulated	10.4338	-0.219825	not_regulated	10.9453	0.00571234	not_regulated	11.424	-0.192966	not_regulated
Saci_0686	rpsG	J	30S ribosomal protein S7	544970	544383	588	617	1023	1416	1308	1856	1299	3005	791.187	906.417	976.048	1091.8	1095.64	964.045	1478.45	9.77934	-0.0818149	not_regulated	10.0027	-0.138061	not_regulated	9.86018	-0.17187	not_regulated	9.92188	-0.0311894	not_regulated	9.87742	0.118253	not_regulated	9.72595	-0.185854	not_regulated	10.095	-0.0501567	not_regulated	9.92188	-0.0311894	not_regulated
Saci_0687	Saci_0687	L	Bifunctional nuclease, with DNase and RNase activity	545052	545543	492	425	861	1062	871	943	586	761	651.797	911.901	875.078	869.224	665.639	520.24	447.903	9.56077	0.0402403	not_regulated	9.39331	-0.699075	not_regulated	9.55593	-0.122558	not_regulated	9.39815	0.701192	not_regulated	9.803	-0.0479893	not_regulated	9.59051	0.102443	not_regulated	9.57109	-0.440207	not_regulated	9.39815	0.701192	not_regulated
Saci_0688	rpsL	J	30S ribosomal protein S12	546060	545617	444	476	712	1257	1101	1722	2796	3392	808.73	835.819	1147.56	1217.25	1346.28	2746.89	2210.01	9.91194	0.120095	not_regulated	10.8365	1.21565	2fold higher with butanol	9.95446	-0.297147	not_regulated	10.794	-1.30827	2fold lower in biofilm	9.9357	0.468787	not_regulated	9.68328	-0.334478	not_regulated	10.3221	0.0901331	not_regulated	10.794	-1.30827	2fold lower in Biofilm
Saci_0689	nusA	K	Probable transcription termination protein NusA	546466	546074	393	283	638	923	716	1086	720	2551	543.993	846.279	952.266	894.761	959.553	799.97	1877.94	9.49133	0.423026	not_regulated	9.72458	-0.120081	not_regulated	9.4464	-0.425166	not_regulated	9.76951	0.202376	not_regulated	9.81011	0.181706	not_regulated	9.40622	0.255534	not_regulated	9.85579	0.0456415	not_regulated	9.76951	0.202376	not_regulated
Saci_0690	rpl30	J	50S ribosomal protein L30e	546820	546506	315	399	902	1299	1033	1712	499	1495	955.911	1492.05	1671.52	1609.87	1886.59	692.135	1373.46	10.3038	0.421464	not_regulated	10.0438	-1.17634	2fold lower with butanol	10.2767	-0.459248	not_regulated	10.0709	1.22299	2fold higher in biofilm	10.625	0.175343	not_regulated	10.2219	0.260335	not_regulated	10.7671	0.173624	not_regulated	10.0709	1.22299	2fold higher in Biofilm
Saci_0691	rpoA	K	DNA-directed RNA polymerase subunit A''	548009	546828	1182	490	947	1487	1123	1695	1018	2701	312.703	417.442	509.876	466.368	497.783	375.913	661.092	8.64133	0.320604	not_regulated	8.70979	-0.269595	not_regulated	8.57699	-0.283931	not_regulated	8.77413	0.390703	not_regulated	8.84972	0.300044	not_regulated	8.49704	0.0347728	not_regulated	8.91235	0.0388287	not_regulated	8.77413	0.390703	not_regulated
Saci_0692	rpoA	K	DNA-directed RNA polymerase subunit A'	550656	548014	2643	1219	2101.5	3346	2631.5	4065.5	3058.5	8665	347.481	414.042	512.905	488.485	533.772	504.759	948.234	8.72167	0.177011	not_regulated	8.95581	0.0887551	not_regulated	8.68648	-0.198636	not_regulated	8.991	-0.0259449	not_regulated	8.84809	0.320392	not_regulated	8.56721	-0.129167	not_regulated	8.99613	0.0726887	not_regulated	8.991	-0.0259449	not_regulated
Saci_0693	rpoB	K	DNA-directed RNA polymerase subunit B	554029	550649	3381	1695	2799.5	3999	3065.5	4560.5	3655.5	10510	377.614	431.118	479.174	444.814	468.052	471.576	899.068	8.73259	-0.0411121	not_regulated	8.8392	0.125763	not_regulated	8.67891	0.0564597	not_regulated	8.89288	-0.0259809	not_regulated	8.82817	0.163944	not_regulated	8.65635	-0.190843	not_regulated	8.83379	0.01825	not_regulated	8.89288	-0.0259809	not_regulated
Saci_0694	rpoH	K	DNA-directed RNA polymerase subunit H	554288	554034	255	776	1008	1453	1121	1683	1089	909	2293.76	2059.47	2309.42	2157.91	2291.05	1863.88	1032.04	11.1684	-0.374935	not_regulated	10.9698	-0.169852	not_regulated	11.1195	0.38083	not_regulated	11.0187	0.260182	not_regulated	11.0907	0.17673	not_regulated	11.0858	-0.537452	not_regulated	11.1186	0.0311541	not_regulated	11.0187	0.260182	not_regulated
Saci_0695	infB	J	Probable translation initiation factor IF-2	554494	556302	1809	214	410	684	463	637	667	1700	89.468	118.252	153.367	125.794	122.353	161.016	271.932	6.87207	0.392791	not_regulated	7.15299	0.397616	not_regulated	6.72911	-0.198872	not_regulated	7.29595	-0.119262	not_regulated	7.07328	0.386594	not_regulated	6.68451	0.0204104	not_regulated	6.95491	-0.0952338	not_regulated	7.29595	-0.119262	not_regulated
Saci_0696	ndk	F	nucleoside-diphosphate kinase	556708	556271	438	417	896	1499.5	1300.5	1870	2237.5	1693.5	718.406	1065.92	1387.52	1457.3	1481.94	2228.51	1118.82	9.96348	0.564893	not_regulated	10.8155	0.65425	not_regulated	9.99887	-0.727684	not_regulated	10.7801	-0.732607	not_regulated	10.2481	0.391892	not_regulated	9.77327	0.187214	not_regulated	10.5212	-0.0310312	not_regulated	10.7801	-0.732607	not_regulated
Saci_0697	rpl24A	J	50S ribosomal protein L24e	556893	556705	189	577	813	1397.5	1296.5	2050	577.5	672.5	2302.15	2241.65	2996.95	3366.87	3764.75	1334.67	1030.55	11.359	-0.00423709	not_regulated	11.0497	-1.29345	2fold lower with butanol	11.443	-0.255677	not_regulated	10.9658	1.11797	2fold higher in biofilm	11.3398	0.430408	not_regulated	11.1496	-0.420432	not_regulated	11.7978	0.105928	not_regulated	10.9658	1.11797	2fold higher in Biofilm
Saci_0698	rps28A	J	30S ribosomal protein S28e	556957	557211	255	882	2382	5510	2843	2860	5814	3028	2606.68	4863.95	8753.24	5469.78	3892.33	9943.53	3435.21	12.2218	1.36285	2fold higher with butanol	12.8484	0.90375	not_regulated	11.8826	-0.77652	not_regulated	13.1876	-0.232983	not_regulated	12.6718	0.859164	not_regulated	11.798	0.517902	not_regulated	12.1718	-0.546067	not_regulated	13.1876	-0.232983	not_regulated
Saci_0699	upp	F	uracil phosphoribosyltransferase	557216	557866	651	100	288	363	240	417	387	669	116.791	231.059	226.464	181.558	222.755	259.885	297.637	7.34546	0.570607	not_regulated	7.76301	0.558916	not_regulated	7.18604	-0.343761	not_regulated	7.92243	-0.247636	not_regulated	7.83763	-0.0175022	not_regulated	7.35995	0.602323	not_regulated	7.6518	0.239804	not_regulated	7.92243	-0.247636	not_regulated
Saci_0700	gatB	J	aspartyl/glutamyl-tRNA amidotransferase subunit B	557908	559326	1419	530	915	1721	1050	1486	1054	2073	281.696	335.984	491.507	363.246	363.547	324.191	422.688	8.53953	0.418325	not_regulated	8.42275	-0.122627	not_regulated	8.3214	-0.0740624	not_regulated	8.64088	0.551325	not_regulated	8.66666	0.560294	not_regulated	8.26512	-0.127756	not_regulated	8.5054	-0.0540234	not_regulated	8.64088	0.551325	not_regulated
Saci_0701	apt	F	putative xanthine phosphoribosyltransferase	559395	560132	738	350	587	794.5	616	951	408	785	358.029	414.693	436.579	410.024	447.52	241.656	308.007	8.62702	-0.098585	not_regulated	8.29819	-0.721277	not_regulated	8.58175	0.097117	not_regulated	8.34346	0.804244	not_regulated	8.733	0.0856746	not_regulated	8.58992	-0.170046	not_regulated	8.74269	0.0710257	not_regulated	8.34346	0.804244	not_regulated
Saci_0702	Saci_0702	R	MBL fold metallo-hydrolase	560129	560707	579	71	187	217.5	141	222	153	156	93.6099	168.999	152.845	120.279	133.616	115.977	78.4178	6.90226	0.322589	not_regulated	6.88397	-0.0110679	not_regulated	6.72942	-0.0689057	not_regulated	7.05681	0.349185	not_regulated	7.3284	-0.133471	not_regulated	6.97473	0.470273	not_regulated	6.98609	0.0964874	not_regulated	7.05681	0.349185	not_regulated
Saci_0703	Saci_0703	R	7,8-dihydro-6-hydroxymethylpterin dimethyltransferase	562497	560743	1755	925	1867	3968	3573	5122	5099	21628	397.193	553.994	915.973	998.752	1012.7	1267.14	3564.13	9.23643	0.820716	not_regulated	10.1357	0.38485	not_regulated	9.29884	-1.03754	2fold lower in biofilm	10.0733	-0.517239	not_regulated	9.47644	0.73691	not_regulated	8.87371	0.0980191	not_regulated	9.97398	-0.0352161	not_regulated	10.0733	-0.517239	not_regulated
Saci_0704	thiL	H	thiamine-phosphate kinase	563451	562567	885	164	380	469	351	616	180	150	140.349	224.072	215.097	195.065	241.865	89.1798	49.3432	7.44086	0.231219	not_regulated	7.04323	-1.08769	2fold lower with butanol	7.37034	-0.182193	not_regulated	7.11374	1.22115	2fold higher in biofilm	7.77833	-0.0475014	not_regulated	7.47034	0.292934	not_regulated	7.76294	0.25503	not_regulated	7.11374	1.22115	2fold higher in Biofilm
Saci_0706	purB	F	adenylosuccinate lyase	565005	563647	1359	207	478	548	411	709	367	775	115.216	183.452	163.618	148.682	181.247	118.075	165.134	7.10119	0.121247	not_regulated	7.04983	-0.291046	not_regulated	7.03214	-0.0751444	not_regulated	7.11888	0.421583	not_regulated	7.43672	-0.153591	not_regulated	7.18372	0.289051	not_regulated	7.35895	0.230509	not_regulated	7.11888	0.421583	not_regulated
Saci_0707	Saci_0707	F	formate-phosphoribosylaminoimidazolecarboxamide ligase	565047	566048	1002	162	301	530.5	373.5	559	403	596.5	122.458	156.872	214.84	183.301	193.889	175.81	172.45	7.34163	0.426222	not_regulated	7.48797	-0.0187177	not_regulated	7.22711	-0.289177	not_regulated	7.6025	0.240197	not_regulated	7.52028	0.46515	not_regulated	7.11479	-0.0247147	not_regulated	7.55858	0.0257957	not_regulated	7.6025	0.240197	not_regulated
Saci_0708	Saci_0708	F	formate-phosphoribosylaminoimidazolecarboxamide ligase	566045	567094	1050	93	300	358.5	235.5	492	222	489.5	67.3917	149.205	138.672	110.464	162.888	92.6076	135.096	6.59502	0.656283	not_regulated	6.66025	-0.212904	not_regulated	6.43097	-0.420191	not_regulated	6.8243	0.53343	not_regulated	7.16834	-0.0941429	not_regulated	6.64782	0.76464	not_regulated	7.06759	0.505082	not_regulated	6.8243	0.53343	not_regulated
Saci_0709	purA	F	adenylosuccinate synthase	567223	568236	1014	745	1402	1071	506	1234	1021	1083	553.82	720.154	428.189	245.217	422.533	439.485	309.161	8.92769	-0.755919	not_regulated	8.35879	0.88323	not_regulated	8.52559	1.46811	2fold higher in biofilm	8.76089	-0.0866079	not_regulated	9.11713	-0.738581	not_regulated	9.30272	-0.00312381	not_regulated	8.33042	0.729788	not_regulated	8.76089	-0.0866079	not_regulated
Saci_0710	Saci_0710	R	FAD-dependent dehydrogenase	568239	569642	1404	355	746	589	335	687	727	1307	190.876	276.923	170.202	117.369	170.002	226.097	269.423	7.4938	-0.550138	not_regulated	7.34785	0.98737	not_regulated	7.2257	0.994332	not_regulated	7.61595	-0.458741	not_regulated	7.76222	-0.690764	not_regulated	7.84492	0.15484	not_regulated	7.14215	0.479282	not_regulated	7.61595	-0.458741	not_regulated
Saci_0711	Saci_0711	K	Lrp/AsnC family transcriptional regulator	569680	570645	966	230	458	460	401	719	185	507	180.013	247.31	193.287	204.094	258.575	83.9589	152.083	7.54328	-0.282102	not_regulated	7.03235	-1.24	2fold lower with butanol	7.58252	0.111614	not_regulated	6.99311	1.15395	2fold higher in biofilm	7.77239	-0.344099	not_regulated	7.72106	0.07621	not_regulated	7.84376	0.286136	not_regulated	6.99311	1.15395	2fold higher in Biofilm
Saci_0712	pheA	E	Bifunctional Chorismate mutase/prephenate dehydratase	571144	570623	522	100	605	666	295	535	328	471	145.653	604.237	517.528	278.1	356.226	274.825	261.496	8.10094	1.44436	2fold higher with butanol	8.11092	0.0243831	not_regulated	7.65293	-0.640325	not_regulated	8.55893	0.864082	not_regulated	9.12723	-0.212002	not_regulated	8.21268	1.67057	2fold higher with butanol	8.29806	0.30197	not_regulated	8.55893	0.864082	not_regulated
Saci_0713	ilvA	E	threonine ammonia-lyase	572681	571467	1215	245	514	510	429	612	463	627	152.415	220.616	170.343	173.569	175.031	166.522	149.478	7.33208	-0.224311	not_regulated	7.40947	-0.0183191	not_regulated	7.34561	0.105238	not_regulated	7.39593	-0.0163191	not_regulated	7.59884	-0.36162	not_regulated	7.51862	0.151523	not_regulated	7.44542	-0.043115	not_regulated	7.39593	-0.0163191	not_regulated
Saci_0714	hit	F	ATP adenylyltransferase	573227	572709	519	132	278	290	222	385	200	272	192.909	279.796	227.093	210.726	258.019	168.873	152.121	7.70946	-0.149383	not_regulated	7.55951	-0.277956	not_regulated	7.6555	0.165299	not_regulated	7.61347	0.378306	not_regulated	7.97769	-0.289617	not_regulated	7.86	0.154448	not_regulated	7.86528	0.236892	not_regulated	7.61347	0.378306	not_regulated
Saci_0715	recA	L	RadA recombinase	574230	573265	966	1209	1896	2975	1635	2361	2631	3245	942.923	1022.11	1247.77	830.59	848.271	1188.06	971.774	10.0831	0.0193915	not_regulated	9.95619	0.557879	not_regulated	9.78949	0.475751	not_regulated	10.2498	0.0216975	not_regulated	10.1412	0.299284	not_regulated	9.93916	-0.265679	not_regulated	9.71319	-0.0248292	not_regulated	10.2498	0.0216975	not_regulated
Saci_0716	nip7	J	hypothetical protein	574789	574292	498	8	6	21	24	44	8	25	13.6045	7.31601	17.8925	24.6202	31.3484	7.88033	15.0986	3.96365	0.0105307	not_regulated	3.80001	-1.60204	2fold lower with butanol	4.19389	-0.563015	not_regulated	3.56977	1.13399	2fold higher in biofilm	3.51617	1.30171	2fold higher in 1% butanol	3.31853	-1.27696	2fold lower with butanol	4.79604	0.293332	not_regulated	3.56977	1.13399	2fold higher in Biofilm
Saci_0717	rsmB	J	16S rRNA (cytosine1407-C5)-methyltransferase	575805	574801	1005	107	196	280	220	366	338	454	80.8957	102.025	113.245	107.847	126.687	147.084	130.93	6.58065	0.100563	not_regulated	6.97667	0.489132	not_regulated	6.54541	-0.122099	not_regulated	7.0119	-0.426233	not_regulated	6.74804	0.162003	not_regulated	6.50538	-0.047227	not_regulated	6.86898	0.177068	not_regulated	7.0119	-0.426233	not_regulated
Saci_0718	cyaB	F	Adenylate cyclase, class 2 (thermophilic)	575816	576373	558	114.5	234.5	294	363.5	496	108	353	155.817	219.666	214.125	320.364	308.997	85.1772	183.469	7.51301	0.0738462	not_regulated	7.36798	-1.8697	2fold lower with butanol	7.80364	-0.74711	not_regulated	7.07735	1.28087	2fold higher in biofilm	7.76074	-0.0253832	not_regulated	7.53144	0.113443	not_regulated	8.29751	-0.107338	not_regulated	7.07735	1.28087	2fold higher in Biofilm
Saci_0719	Saci_0719	F	S-adenosyl-L-methionine hydroxide adenosyltransferase	576339	577175	837	242	457	673	721.5	933.5	405.5	1094	218.549	284.804	326.147	423.343	387.334	211.771	378.34	8.0606	0.192816	not_regulated	8.22602	-0.95785	not_regulated	8.24875	-0.661125	not_regulated	8.03787	0.573976	not_regulated	8.2516	0.20703	not_regulated	7.96282	0	not_regulated	8.66156	-0.183468	not_regulated	8.03787	0.573976	not_regulated
Saci_0720	nadR	H	nicotinamide-nucleotide adenylyltransferase	577130	577645	516	111.5	266.5	337	227	347.5	388.5	637	164.123	269.823	265.305	216.703	234.307	329.146	357.573	7.70507	0.308122	not_regulated	8.06108	0.644482	not_regulated	7.55911	-0.108192	not_regulated	8.20705	-0.360118	not_regulated	8.06369	-0.0128868	not_regulated	7.71725	0.335223	not_regulated	7.81592	0.0574594	not_regulated	8.20705	-0.360118	not_regulated
Saci_0721	Saci_0721	L	UPF0215 protein Saci_0721	578195	577659	537	58	140	191	151.5	246	64.5	117.5	82.7076	136.663	144.812	139.276	159.571	53.1861	63.8172	6.77399	0.423344	not_regulated	6.42739	-1.34735	2fold lower with butanol	6.74588	-0.459106	not_regulated	6.45551	1.39602	2fold higher in biofilm	7.13626	0.09504	not_regulated	6.73221	0.342517	not_regulated	7.21993	0.141036	not_regulated	6.45551	1.39602	2fold higher in Biofilm
Saci_0722	cdc6-1	L	ORC1-type DNA replication protein	579357	578164	1194	133	238	296	279.5	457	223.5	762.5	84.4828	104.184	100.747	115.215	133.074	81.9867	184.926	6.52759	-0.130746	not_regulated	6.60275	-0.449393	not_regulated	6.62439	-0.154851	not_regulated	6.50595	0.24823	not_regulated	6.67879	-0.0369188	not_regulated	6.55178	-0.0796137	not_regulated	6.95213	0.152681	not_regulated	6.50595	0.24823	not_regulated
Saci_0724	Saci_0724	S	hypothetical protein	580124	581809	1686	106	487	2558	427	374	599	417	47.7743	150.649	614.74	124.499	77.1624	155.176	71.6989	7.421	3.30092	4fold higher with butanol	7.11888	0.359244	not_regulated	6.26908	-1.08908	2fold lower in biofilm	8.2708	1.93703	2fold higher in biofilm	8.24944	2.04026	4fold higher in 1% butanol	6.40661	1.27488	2fold higher with butanol	6.61491	-0.745386	not_regulated	8.2708	1.93703	2fold higher in Biofilm
Saci_0725	Saci_0725	G	MFS family permease	582785	583939	1155	151	245	405	368	589	161	165	99.0671	110.856	142.371	156.684	177.216	61.1595	41.5642	6.89193	0.138432	not_regulated	6.61311	-1.31573	2fold lower with butanol	6.96102	-0.368633	not_regulated	6.54401	1.16997	2fold higher in biofilm	6.97303	0.37245	not_regulated	6.71144	-0.219804	not_regulated	7.38054	0.122429	not_regulated	6.54401	1.16997	2fold higher in Biofilm
Saci_0726	Saci_0726	S	SWIM zinc finger	584239	584574	336	164	251	520	330	705	58	40	369.669	390.361	628.025	483.136	728.949	76.5674	35.2889	8.91238	0.379841	not_regulated	7.58747	-2.61615	4fold lower with butanol	8.72319	-0.0934487	not_regulated	7.77667	2.98698	4fold higher in biofilm	8.95167	0.697488	not_regulated	8.56938	-0.303434	not_regulated	9.21298	0.538172	not_regulated	7.77667	2.98698	4fold higher in Biofilm
Saci_0727	elf1	J	Transcription elongation factor 1	584714	585013	300	780.5	1960	2833	2089	2750.5	2291.5	1655	1960.99	3402.22	3826.11	3416.69	3181.85	3332.11	1596.37	11.4195	0.579546	not_regulated	11.7203	0.0053115	not_regulated	11.3379	-0.508269	not_regulated	11.8019	0.1504	not_regulated	11.817	0.180879	not_regulated	11.3348	0.41288	not_regulated	11.687	-0.15795	not_regulated	11.8019	0.1504	not_regulated
Saci_0728	pcrB	I	Phosphoglycerol geranylgeranyltransferase	584988	585761	774	1848	1425.5	1641	1998	2603.5	854	1087	1798.31	959.26	859.233	1266.64	1167.39	481.677	406.52	10.2797	-1.45027	2fold lower with butanol	9.60936	-1.35339	2fold lower with butanol	10.5596	0.798383	not_regulated	9.32941	0.78594	not_regulated	9.82634	-0.147397	not_regulated	10.3591	-1.28866	2fold lower with butanol	10.2479	-0.172937	not_regulated	9.32941	0.78594	not_regulated
Saci_0729	sbh1	U	Preprotein translocase subunit Sec61beta	585748	585927	180	7560.5	5003.5	4651	6838	8715	2333.5	1890	31623	14470.8	10467.6	18633.8	16798.7	5655.26	3038.18	14.1512	-1.9798	2fold lower with butanol	13.3255	-1.67878	2fold lower with butanol	14.5672	1.0558	2fold higher in biofilm	12.9095	0.83922	not_regulated	13.5872	-0.455746	not_regulated	14.3848	-1.50984	2fold lower with butanol	14.1108	-0.204785	not_regulated	12.9095	0.83922	not_regulated
Saci_0730	tsr3	J	Probable ribosome biogenesis protein	586732	586235	498	183	461	430	418	385	268	173	278.135	482.856	350.531	412.634	268.899	235.534	101.045	8.28652	-0.0509938	not_regulated	8.28426	-0.767451	not_regulated	8.40418	-0.276328	not_regulated	8.1666	0.524564	not_regulated	8.68442	-0.450576	not_regulated	8.51755	0.413796	not_regulated	8.37982	-0.673015	not_regulated	8.1666	0.524564	not_regulated
Saci_0731	Saci_0731	K	AsnC family transcriptional regulator	586789	587040	252	604	2085	3471	2004	2901	3421	2148	1807.27	4308.43	5580.31	3902.06	3995.11	5921.21	2466.21	11.6329	1.24178	2fold higher with butanol	12.2308	0.64313	not_regulated	11.3748	-0.817679	not_regulated	12.4889	-0.13459	not_regulated	12.2595	0.384657	not_regulated	11.4463	0.871341	not_regulated	11.947	-0.0212201	not_regulated	12.4889	-0.13459	not_regulated
Saci_0732	tiaS	J	tRNAIle2-agmatinylcytidine synthase	587163	588344	1182	386	710	956	610	1020	315	460	246.468	313.082	327.924	253.515	299.668	116.574	112.792	8.15124	0.0272094	not_regulated	7.42551	-1.07936	2fold lower with butanol	7.96559	0.252078	not_regulated	7.61116	1.44308	2fold higher in biofilm	8.32381	0.0782982	not_regulated	8.11783	-0.0368753	not_regulated	8.10657	0.186073	not_regulated	7.61116	1.44308	2fold higher in Biofilm
Saci_0733	Saci_0733	S	Uncharacterized membrane protein	589342	588683	660	35	65	120	72	126	86	68	41.0607	52.0482	74.2541	54.2449	66.7562	57.4786	30.2342	5.78704	0.469962	not_regulated	5.80319	0.125012	not_regulated	5.56055	-0.108983	not_regulated	6.02968	0.320402	not_regulated	5.95809	0.524098	not_regulated	5.53073	-0.0399222	not_regulated	5.91112	0.244195	not_regulated	6.02968	0.320402	not_regulated
Saci_0734	ccmA	V	ABC-type multidrug transport system, ATPase component	590147	589347	801	50	94	106	140	134	102	170	47.9298	61.73	54.1041	86.331	58.47	56.0707	61.7387	5.67026	-0.209934	not_regulated	6.12049	-0.581158	not_regulated	6.00733	-0.55621	not_regulated	5.78342	-0.100551	not_regulated	5.85278	-0.17876	not_regulated	5.76538	-0.016961	not_regulated	6.15072	-0.617401	not_regulated	5.78342	-0.100551	not_regulated
Saci_0735	Saci_0735	S	hypothetical protein	590800	591231	432	54	84	95	53	96	58	124	95.84	102.41	90.0049	61.3042	77.8968	59.5524	83.6797	6.53724	-0.475373	not_regulated	5.917	-0.000351745	not_regulated	6.26024	0.937389	not_regulated	6.19401	0.546802	not_regulated	6.58507	-0.1748	not_regulated	6.63038	-0.28636	not_regulated	6.1107	0.29036	not_regulated	6.19401	0.546802	not_regulated
Saci_0736	Saci_0736	V	ABC-type multidrug transport system, permease component	591321	592064	744	28	85.5	106	69	138	50	70	29.3422	60.513	58.2492	46.143	64.8147	29.8902	27.5981	5.36954	0.60451	not_regulated	5.21482	-0.584965	not_regulated	5.20147	-0.360386	not_regulated	5.38288	0.913524	not_regulated	5.89167	-0.0435324	not_regulated	5.39704	0.662256	not_regulated	5.77314	0.434993	not_regulated	5.38288	0.913524	not_regulated
Saci_0737	ccmA	V	ABC-type multidrug transport system, ATPase component	592061	592852	792	268.5	344	421	454	440.5	299.5	311	256.154	226.725	215.807	281.752	193.391	165.444	113.926	7.87723	-0.632018	not_regulated	7.75424	-0.726609	not_regulated	8.06957	0.155335	not_regulated	7.5619	0.33436	not_regulated	7.7892	-0.0597245	not_regulated	7.91283	-0.55808	not_regulated	7.86683	-0.598119	not_regulated	7.5619	0.33436	not_regulated
Saci_0738	Saci_0738	S	Uncharacterized membrane protein	592842	593333	492	44.5	120.5	137	86	110.5	14.5	56.5	69.6168	128.534	113.604	86.723	78.6215	13.7372	33.7984	6.47462	0.321754	not_regulated	5.10918	-2.61685	4fold lower with butanol	6.27985	-0.0242324	not_regulated	5.30394	2.99881	4fold higher in biofilm	6.91693	-0.166659	not_regulated	6.56368	0.502627	not_regulated	6.3676	-0.196709	not_regulated	5.30394	2.99881	4fold higher in Biofilm
Saci_0739	marR	K	Transcriptional regulator, MarR family	593330	593644	315	10	66	79	45	119	8	18.5	26.2875	110.706	102.863	71.6189	132.161	12.4584	17.9027	5.70044	1.58352	2fold higher with butanol	4.90066	-2.48174	4fold lower with butanol	5.43929	-1.15321	2fold lower in biofilm	5.16181	2.99649	4fold higher in biofilm	6.73758	-0.0945322	not_regulated	5.75345	1.69227	2fold higher with butanol	6.60421	0.828663	not_regulated	5.16181	2.99649	4fold higher in Biofilm
Saci_0742	Saci_0742	S	hypothetical protein	594770	594570	201	134	175	290	295	566	51	59	505.598	455.745	586.375	722.231	978.631	112.808	86.3275	9.08876	-0.170916	not_regulated	8.15702	-2.63712	4fold lower with butanol	9.23908	-0.221721	not_regulated	8.0067	2.32892	4fold higher in biofilm	9.01388	0.375073	not_regulated	8.90697	-0.531775	not_regulated	9.71547	0.383086	not_regulated	8.0067	2.32892	4fold higher in Biofilm
Saci_0743	Saci_0743	S	hypothetical protein	594856	595146	291	75	110	457	669	1071	335	532	196.602	198.534	637.458	1129.18	1278.01	503.474	529.698	8.46766	1.3123	2fold higher with butanol	9.55842	-1.12381	2fold lower with butanol	8.8801	-2.22917	4fold lower in biofilm	9.14598	0.291369	not_regulated	8.47471	1.69442	2fold higher in 1% butanol	7.62619	-0.367903	not_regulated	10.2304	0.123407	not_regulated	9.14598	0.291369	not_regulated
Saci_0744	Saci_0744	R	Rossmann-fold NAD(P)(+)-binding protein	595153	596007	855	106	169	330	266	401	107	258	94.2075	103.488	156.798	153.153	163.114	55.0793	87.6047	6.92527	0.350244	not_regulated	6.52113	-1.43392	2fold lower with butanol	6.9083	-0.408312	not_regulated	6.5381	1.46028	2fold higher in biofilm	6.99304	0.610925	not_regulated	6.62554	-0.246467	not_regulated	7.30428	0.0356904	not_regulated	6.5381	1.46028	2fold higher in Biofilm
Saci_0745	rbsK	G	Sugar kinase, ribokinase family	596758	595967	792	56	96	170	132	148.5	73.5	241	54.1773	63.7459	87.448	82.3582	65.4859	41.0168	88.3658	6.10499	0.305987	not_regulated	5.86099	-0.964221	not_regulated	6.06173	-0.311476	not_regulated	5.90425	1.04317	2fold higher in biofilm	6.22231	0.467569	not_regulated	5.87694	-0.147368	not_regulated	6.19848	-0.385946	not_regulated	5.90425	1.04317	2fold higher in Biofilm
Saci_0746	Saci_0746	S	C2H2-type zinc finger	597045	596755	291	22	57	135	69	86.5	174.5	287	59.4981	103.739	189.289	117.974	104.315	262.975	286.216	6.72961	1.28492	2fold higher with butanol	7.46055	1.19794	2fold higher with butanol	6.38855	-0.694805	not_regulated	7.80161	-0.523382	not_regulated	7.13063	0.879111	not_regulated	6.29579	0.420028	not_regulated	6.79356	-0.232737	not_regulated	7.80161	-0.523382	not_regulated
Saci_0747	yckF	M	6-phospho-3-hexuloisomerase	597138	597806	669	411	1065	2580	1306	1862	2182	1095	463.595	829.347	1562.57	958.142	966.092	1422.85	473.782	9.73322	1.36824	2fold higher with butanol	10.1893	0.611946	not_regulated	9.38041	-0.754626	not_regulated	10.5421	0.0861004	not_regulated	10.1528	0.925352	not_regulated	9.27628	0.4571	not_regulated	9.91006	-0.0432969	not_regulated	10.5421	0.0861004	not_regulated
Saci_0748	cedB	R	DNA import protein CedB, ATPase domain	597891	599684	1794	126	349	343	353	778	138	295	53.2904	101.543	77.6631	96.7745	150.642	33.785	47.7159	6.00748	0.158604	not_regulated	5.83743	-1.47677	2fold lower with butanol	6.16618	-0.568004	not_regulated	5.67873	1.15181	2fold higher in biofilm	6.47255	-0.375318	not_regulated	6.20088	0.548135	not_regulated	6.91577	0.583209	not_regulated	5.67873	1.15181	2fold higher in Biofilm
Saci_0749	Saci_0749	S	hypothetical protein	600092	599664	429	26	45	150	115	209	22	67	47.3777	55.8092	142.56	132.611	169.822	23.3777	45.8401	6.36078	1.20454	2fold higher with butanol	5.79906	-2.46253	4fold lower with butanol	6.3086	-1.19218	2fold lower in biofilm	5.85124	2.55933	4fold higher in biofilm	6.47893	1.36447	2fold higher in 1% butanol	5.68428	-0.145717	not_regulated	7.22947	0.301599	not_regulated	5.85124	2.55933	4fold higher in Biofilm
Saci_0750	lysY	E	[LysW]-L-2-aminoadipate/[LysW]-L-glutamate phosphate reductase	600153	601205	1053	336	587	1018	685	1120	758	1592	240.918	290.639	391.945	319.504	369.325	314.3	437.503	8.26345	0.317358	not_regulated	8.30784	0.017784	not_regulated	8.11604	-0.114544	not_regulated	8.45525	0.269465	not_regulated	8.3988	0.442895	not_regulated	8.04774	-0.111324	not_regulated	8.42422	0.15384	not_regulated	8.45525	0.269465	not_regulated
Saci_0751	lysZ	E	[LysW]-aminoadipate/[LysW]-glutamate kinase	601207	601992	786	445	777.5	955	988	1087	499.5	1369	427.15	515.515	492.622	617.098	480.218	277.66	504.071	8.84147	-0.179009	not_regulated	8.69326	-1.11071	2fold lower with butanol	9.00398	-0.23801	not_regulated	8.53076	0.778123	not_regulated	8.9771	-0.0540576	not_regulated	8.87423	-0.110738	not_regulated	9.08845	-0.417029	not_regulated	8.53076	0.778123	not_regulated
Saci_0752	lysM	K	HTH-type transcriptional regulator LysM	601992	602414	423	278	770.5	897	757	828	513.5	840	496.514	949.295	859.834	878.839	679.901	530.367	574.976	9.3518	0.407474	not_regulated	9.41515	-0.687134	not_regulated	9.36757	-0.531016	not_regulated	9.39938	0.648027	not_regulated	9.81931	-0.131322	not_regulated	9.4232	0.55301	not_regulated	9.59432	-0.425491	not_regulated	9.39938	0.648027	not_regulated
Saci_0753	lysW	E	Alpha-aminoadipate/glutamate carrier protein LysW	602479	602649	171	66	94	148	274	134	72	128	294.949	289.156	352.914	788.709	273.886	186.148	218.166	8.33375	-0.125897	not_regulated	8.58183	-2.04157	4fold lower with butanol	8.91384	-1.12628	2fold lower in biofilm	8.00174	0.873826	not_regulated	8.31944	0.298942	not_regulated	8.19001	-0.410625	not_regulated	8.86039	-1.58114	2fold lower with butanol	8.00174	0.873826	not_regulated
Saci_0754	lysX	H	[lysine-biosynthesis-protein LysW]-L-2-aminoadipate ligase	602673	603503	831	139.5	246.5	226	437	261	137	227	127.275	155.017	110.638	258.496	109.379	72.4118	79.3465	6.89075	-0.586854	not_regulated	7.09607	-1.79437	2fold lower with butanol	7.5029	-0.729444	not_regulated	6.48393	0.562506	not_regulated	7.03299	-0.475107	not_regulated	7.13404	-0.0975329	not_regulated	7.39359	-1.29603	2fold lower with butanol	6.48393	0.562506	not_regulated
Saci_0755	lysJ	E	[LysW]-aminoadipate semialdehyde/glutamate semialdehyde transaminase	603500	604663	1164	197	237.5	383	398.5	286.5	323.5	546.5	128.05	106.645	133.616	168.323	85.6873	121.561	136.027	7.03125	-0.32337	not_regulated	7.16031	-0.428084	not_regulated	7.19783	-0.101779	not_regulated	6.99374	0.0873703	not_regulated	6.89931	0.336746	not_regulated	6.86862	-0.645902	not_regulated	6.90805	-1.0293	2fold lower with butanol	6.99374	0.0873703	not_regulated
Saci_0756	lysK	E	[LysW]-lysine/[LysW]-ornithine hydrolase	604611	605651	1041	170.5	300.5	339.5	332	474	261.5	348	124.017	150.745	132.478	156.882	158.298	109.954	96.9546	7.002	-0.28953	not_regulated	7.03715	-0.471312	not_regulated	7.12397	-0.0463971	not_regulated	6.91518	0.21982	not_regulated	7.14279	-0.174874	not_regulated	7.09518	-0.100442	not_regulated	7.30002	-0.0422601	not_regulated	6.91518	0.21982	not_regulated
Saci_0757	uppS	I	tritrans,polycis-undecaprenyl-diphosphate synthase [geranylgeranyl-diphosphate specific]	605636	606424	789	250	397.5	479.5	435.5	740.5	337	423.5	239.477	262.88	246.658	271.324	326.036	186.797	155.595	7.92506	-0.342127	not_regulated	7.8146	-0.497066	not_regulated	7.99381	0.112622	not_regulated	7.74585	0.351996	not_regulated	7.99231	-0.0804144	not_regulated	7.971	-0.247499	not_regulated	8.21638	0.2098	not_regulated	7.74585	0.351996	not_regulated
Saci_0758	rpsA	J	30S ribosomal protein S8e	606457	606843	387	735	1730	3787	1645.5	2113	3340	2356.5	1431.64	2328.05	3964.4	2086.56	1895.07	3764.41	1761.71	11.2182	1.08468	2fold higher with butanol	11.4526	0.89277	not_regulated	10.7552	-0.250708	not_regulated	11.9155	0.0256388	not_regulated	11.5689	0.779459	not_regulated	10.8342	0.319437	not_regulated	10.9575	-0.194093	not_regulated	11.9155	0.0256388	not_regulated
Saci_0759	sec65	U	Signal recognition particle 19 kDa protein	606840	607118	279	43	220	467	255.5	336	323	202.5	118.718	412.281	679.392	450.883	419.042	506.375	210.938	8.14975	2.13196	4fold higher with butanol	8.90033	0.208928	not_regulated	7.854	-1.63247	2fold lower in biofilm	9.19608	0.374997	not_regulated	9.04779	0.732091	not_regulated	7.78944	1.41408	2fold higher with butanol	8.76378	-0.160876	not_regulated	9.19608	0.374997	not_regulated
Saci_0761	wcaG	M	UDP-glucose 4-epimerase	608433	607507	927	235	458	407	481	714	233	478	191.646	257.714	178.262	255.004	267.583	110.07	149.434	7.53008	-0.489194	not_regulated	7.38833	-1.17063	2fold lower with butanol	7.78834	-0.11933	not_regulated	7.13006	0.646543	not_regulated	7.74374	-0.520296	not_regulated	7.79596	0.045316	not_regulated	8.02911	0.0142447	not_regulated	7.13006	0.646543	not_regulated
Saci_0763	ilvB	E	Acetolactate synthase large subunit	610491	608869	1623	559	966	1579	1114	1911	1250	3605	259.739	310.108	394.291	336.928	408.697	336.101	642.541	8.32202	0.21745	not_regulated	8.39452	0.0379308	not_regulated	8.20861	-0.0826285	not_regulated	8.50793	0.181325	not_regulated	8.44987	0.357966	not_regulated	8.14877	-0.126302	not_regulated	8.53559	0.223373	not_regulated	8.50793	0.181325	not_regulated
Saci_0765	Saci_0765	R	nucleotidyltransferase	610693	611253	561	241	462	553	493	674	349	303	324.729	429.56	399.968	431.861	417.419	272.042	156.713	8.49342	-0.084097	not_regulated	8.42106	-0.625263	not_regulated	8.54876	-0.118588	not_regulated	8.36571	0.507013	not_regulated	8.69523	-0.0914974	not_regulated	8.5449	0.0216139	not_regulated	8.72989	-0.104289	not_regulated	8.36571	0.507013	not_regulated
Saci_0766	rpl40A	J	50S ribosomal protein L40e	611420	611250	171	1336	1000	2004	2377	3696	1525	1118	5885.77	3046.8	4748.94	6820.18	7500.41	3891.25	1892.46	12.3682	-0.694373	not_regulated	12.3308	-0.768101	not_regulated	12.6293	0.0801672	not_regulated	12.0697	0.23833	not_regulated	11.8932	0.651789	not_regulated	12.048	-1.33195	2fold lower with butanol	12.8042	0.0819409	not_regulated	12.0697	0.23833	not_regulated
Saci_0767	nusA	K	transcription elongation factor NusA	611595	611996	402	172	401	513	388	573	315	1314	323.957	520.482	517.864	474.574	495.356	342.762	946.005	8.67805	0.29202	not_regulated	8.65578	-0.427953	not_regulated	8.61507	-0.258082	not_regulated	8.71875	0.546326	not_regulated	9.02007	0.00420172	not_regulated	8.68168	0.302032	not_regulated	8.92141	0.00661518	not_regulated	8.71875	0.546326	not_regulated
Saci_0768	asnS	J	aspartate-tRNAAsn ligase	612003	613289	1287	418	851	1027	774	1418	999	4951	245.077	344.561	323.514	295.327	382.504	338.807	1112.75	8.13739	0.0158422	not_regulated	8.30525	0.239624	not_regulated	8.07163	0.0236704	not_regulated	8.371	-0.115677	not_regulated	8.38315	-0.0794562	not_regulated	8.18286	0.109512	not_regulated	8.39275	0.317941	not_regulated	8.371	-0.115677	not_regulated
Saci_0769	truD	J	tRNA pseudouridine13 synthase/probable asparaginyl-tRNA synthase	614407	613286	1122	55	132	137	116	210	100	279	37.5719	61.697	49.8156	51.1415	65.2411	39.2518	72.1704	5.43505	0.0221936	not_regulated	5.48555	-0.340261	not_regulated	5.454	-0.152093	not_regulated	5.46661	0.294795	not_regulated	5.79283	-0.297129	not_regulated	5.58936	0.333536	not_regulated	5.85207	0.296069	not_regulated	5.46661	0.294795	not_regulated
Saci_0770	pth2	J	aminoacyl-tRNA hydrolase	614760	614404	357	21	49	129	61	98	113	351	46.3898	72.8966	147.487	85.1734	96.2053	139.241	285.147	6.37009	1.28396	2fold higher with butanol	6.76689	0.750586	not_regulated	5.97403	-0.583848	not_regulated	7.16294	0.0339602	not_regulated	6.69611	1.02814	2fold higher in 1% butanol	5.86176	0.270033	not_regulated	6.50019	0.120495	not_regulated	7.16294	0.0339602	not_regulated
Saci_0771	Saci_0771	J	Zn-ribbon RNA-binding protein with a function in translation	614806	615018	213	415.5	550	1511.5	683.5	916.5	1504.5	684.5	1471.98	1346.41	2876.04	1576.07	1494.37	3082	930.726	11.0067	0.581571	not_regulated	11.1059	1.00901	2fold higher with butanol	10.5728	0.194182	not_regulated	11.5398	-0.148825	not_regulated	10.9424	1.10644	2fold higher in 1% butanol	10.4592	-0.510655	not_regulated	10.5837	-0.132008	not_regulated	11.5398	-0.148825	not_regulated
Saci_0772	efb1	J	protein-synthesizing GTPase (Elongation factor 1-beta)	614984	615304	321	159.5	589	1440.5	623.5	521.5	1181.5	678.5	376.39	956.649	1818.81	954.13	564.694	1606.3	612.179	9.69243	1.88795	2fold higher with butanol	10.2738	0.792959	not_regulated	9.22706	-1.04921	2fold lower in biofilm	10.7392	0.130213	not_regulated	10.3653	0.938413	not_regulated	9.22896	0.96375	not_regulated	9.51968	-0.811936	not_regulated	10.7392	0.130213	not_regulated
Saci_0773	cdc48	O	vesicle-fusing ATPase (CDC48)	615396	617717	2322	1119	2087	2300	1840	3135	2491	8467	363.098	468.03	401.359	388.841	468.539	467.969	1054.66	8.57648	-0.240214	not_regulated	8.73665	0.308707	not_regulated	8.55363	0.193926	not_regulated	8.75951	-0.270561	not_regulated	8.7596	-0.210232	not_regulated	8.68734	-0.0157683	not_regulated	8.73753	0.213771	not_regulated	8.75951	-0.270561	not_regulated
Saci_0774	Saci_0774	K	Transcriptional regulator, PadR family	617722	617946	225	103	217	163	209	498	48	294	347.952	504.289	295.216	457.738	769.396	94.9609	379.169	8.32419	-0.621864	not_regulated	7.70382	-2.22764	4fold lower with butanol	8.64056	-0.102889	not_regulated	7.38744	1.58732	2fold higher in biofilm	8.59187	-0.761003	not_regulated	8.71042	0.153353	not_regulated	9.21298	0.693985	not_regulated	7.38744	1.58732	2fold higher in Biofilm
Saci_0775	fen1	L	flap endonuclease-1	618013	619008	996	265	590	651	580	956	291	978	201.044	308.84	265.135	286.086	333.338	127.836	284.261	7.85097	0.0144698	not_regulated	7.57923	-1.12068	2fold lower with butanol	7.90584	-0.216195	not_regulated	7.52437	1.00339	2fold higher in biofilm	8.16065	-0.208657	not_regulated	7.96104	0.237341	not_regulated	8.27057	0.165315	not_regulated	7.52437	1.00339	2fold higher in Biofilm
Saci_0776	cysG	H	bifunctional precorrin-2 dehydrogenase/sirohydrochlorin ferrochelatase	619066	619722	657	168.5	324.5	490	219.5	280	182	94.5	194.21	257.864	302.688	164.598	148.379	121.455	42.037	7.92158	0.255462	not_regulated	7.14354	-0.397042	not_regulated	7.48214	0.531423	not_regulated	7.58298	1.26836	2fold higher in biofilm	8.12608	0.242694	not_regulated	7.80597	0.026981	not_regulated	7.28797	-0.204874	not_regulated	7.58298	1.26836	2fold higher in Biofilm
Saci_0777	hemA	H	glutamyl-tRNA reductase	619712	620956	1245	195	369	512.5	292.5	510	325.5	349	118.51	154.681	167.051	115.616	142.391	114.352	81.3004	7.13651	0.110535	not_regulated	6.84527	0.0256152	not_regulated	6.87103	0.32841	not_regulated	7.11074	0.497764	not_regulated	7.32865	0.122468	not_regulated	7.08101	0.00228033	not_regulated	7.00346	0.245297	not_regulated	7.11074	0.497764	not_regulated
Saci_0778	hemB	H	porphobilinogen synthase	620910	621920	1011	302.5	519.5	750.5	371.5	642	768.5	871.5	225.983	267.963	301.062	180.699	220.644	331.886	249.579	8.02699	0.0291006	not_regulated	7.93599	0.918574	not_regulated	7.65876	0.615373	not_regulated	8.30423	-0.189666	not_regulated	8.1499	0.179504	not_regulated	7.94298	-0.13619	not_regulated	7.64151	0.232913	not_regulated	8.30423	-0.189666	not_regulated
Saci_0779	hemL	H	glutamate-1-semialdehyde 2,1-aminomutase	621917	623179	1263	256.5	467	624.5	470	781	507	808	153.476	192.863	200.587	182.893	214.8	175.385	185.242	7.45498	0.0014615	not_regulated	7.48462	-0.0190059	not_regulated	7.38837	0.0397618	not_regulated	7.55123	0.144664	not_regulated	7.61976	0.0681302	not_regulated	7.42665	-0.0524552	not_regulated	7.63086	0.176776	not_regulated	7.55123	0.144664	not_regulated
Saci_0780	hemC	H	hydroxymethylbilane synthase	623176	624066	891	115.5	361	361.5	250.5	410	279	610	98.4274	211.464	164.782	138.433	160.028	137.029	198.316	6.9927	0.358675	not_regulated	7.10569	0.0267611	not_regulated	6.86702	-0.199312	not_regulated	7.23137	0.217037	not_regulated	7.54434	-0.34838	not_regulated	7.17263	0.721268	not_regulated	7.21761	0.153915	not_regulated	7.23137	0.217037	not_regulated
Saci_0781	hemD	H	uroporphyrinogen-III synthase	624134	624703	570	125	258	403	277	449	136	228	166.404	236.5	287.068	239.194	273.886	104.804	116.186	7.7719	0.401956	not_regulated	7.30679	-1.14902	2fold lower with butanol	7.64029	-0.230745	not_regulated	7.4384	1.40466	2fold higher in biofilm	8.02547	0.291032	not_regulated	7.63212	0.125137	not_regulated	7.99973	0.140175	not_regulated	7.4384	1.40466	2fold higher in Biofilm
Saci_0782	Saci_0782	R	Phosphodiesterase of AP superfamily	624965	626617	1653	276.5	808	937	681.5	1170	518.5	1389	126.374	254.731	229.831	202.493	245.763	137.039	243.184	7.41299	0.478124	not_regulated	7.38009	-0.521813	not_regulated	7.32164	-0.387425	not_regulated	7.47144	0.696947	not_regulated	7.91863	-0.136923	not_regulated	7.48719	0.629261	not_regulated	7.80143	0.224175	not_regulated	7.47144	0.696947	not_regulated
Saci_0783	hcaD	R	NAD(FAD)-dependent dehydrogenase	626583	627266	684	160.5	324	286	317.5	386	260.5	619	177.74	247.305	169.944	228.367	196.285	166.704	262.138	7.44127	-0.449459	not_regulated	7.60818	-0.41259	not_regulated	7.65442	-0.0688428	not_regulated	7.39503	-0.0212778	not_regulated	7.67953	-0.52976	not_regulated	7.71188	0.0945143	not_regulated	7.72601	-0.273625	not_regulated	7.39503	-0.0212778	not_regulated
Saci_0787	ysh1	J	Putative metallo-hydrolase/oxidoreductase	630055	629075	981	270	437	498	377	628	359	633	207.954	232.386	206.02	188.974	222.44	160.016	186.902	7.69338	-0.398229	not_regulated	7.44206	-0.198497	not_regulated	7.63109	0.430823	not_regulated	7.50436	0.315525	not_regulated	7.77351	-0.162262	not_regulated	7.78025	-0.221753	not_regulated	7.67966	0.180008	not_regulated	7.50436	0.315525	not_regulated
Saci_0788	mtuL	L	DNA ligase (ATP)	631905	630109	1797	401	874	661	620	1008	738	927	168.401	253.434	149.207	169.482	194.794	179.319	149.346	7.30847	-0.55934	not_regulated	7.44569	0.122874	not_regulated	7.40038	0.283519	not_regulated	7.35378	-0.314261	not_regulated	7.60332	-0.752823	not_regulated	7.69061	0.207696	not_regulated	7.5054	0.145596	not_regulated	7.35378	-0.314261	not_regulated
Saci_0789	dcd	F	dCTP deaminase	632052	632570	519	356	511	630	632	751	1008	1737	517.808	513.462	492.426	598.159	502.669	847.725	968.448	8.98002	-0.45726	not_regulated	9.47592	0.544541	not_regulated	9.12033	0.084635	not_regulated	9.33561	-0.832732	not_regulated	8.97394	-0.0488749	not_regulated	9.01019	-0.394172	not_regulated	9.09893	-0.306138	not_regulated	9.33561	-0.832732	not_regulated
Saci_0790	Saci_0790	K	Transcriptional regulator, contains N-terminal RHH domain	633267	632560	708	475	771	750	638	769	744	1172	506.106	567.531	429.621	442.637	377.302	458.832	479.136	8.86511	-0.621125	not_regulated	8.8159	0.0933172	not_regulated	8.88664	0.486062	not_regulated	8.79437	-0.143945	not_regulated	8.94774	-0.390159	not_regulated	9.06593	-0.216752	not_regulated	8.67478	-0.285623	not_regulated	8.79437	-0.143945	not_regulated
Saci_0791	trxA	O	protein-disulfide reductase (acceptor)	634028	633321	708	1558	2386	2867	2265	3596	4914	6074	1657.6	1754.79	1640.68	1569.66	1762.54	3027.06	2481.46	10.6875	-0.399552	not_regulated	11.09	0.988936	not_regulated	10.6556	0.37139	not_regulated	11.1219	-0.932664	not_regulated	10.7286	-0.0855247	not_regulated	10.736	-0.299814	not_regulated	10.6998	0.111981	not_regulated	11.1219	-0.932664	not_regulated
Saci_0792	Saci_0792	S	TIGR00296 family protein	634760	634077	684	237.5	433.5	499	425	618	372	546.5	262.482	330.628	296.069	305.446	313.954	237.785	231.484	8.12293	-0.211037	not_regulated	8.07414	-0.319785	not_regulated	8.14542	0.0740523	not_regulated	8.05165	0.267235	not_regulated	8.28943	-0.147799	not_regulated	8.20257	-0.0490244	not_regulated	8.27459	-0.0155794	not_regulated	8.05165	0.267235	not_regulated
Saci_0793	Saci_0793	R	PIN-domain and Zn ribbon-containing protein	635196	634729	468	160.5	354	511.5	273	578.5	174.5	277.5	259.773	394.81	443.534	287.134	429.575	163.517	172.097	8.40701	0.387042	not_regulated	7.75944	-0.770812	not_regulated	8.09335	0.148275	not_regulated	8.0731	1.39056	2fold higher in biofilm	8.70896	0.179362	not_regulated	8.32306	0.221894	not_regulated	8.45617	0.525967	not_regulated	8.0731	1.39056	2fold higher in Biofilm
Saci_0794	Saci_0794	S	Uncharacterized membrane protein	635447	635196	252	151	371.5	453.5	378	821.5	96.5	91	454.058	769.363	730.486	737.597	1132.31	168.708	105.58	9.16972	0.301233	not_regulated	8.46254	-2.08683	4fold lower with butanol	9.17671	-0.40721	not_regulated	8.45555	2.06529	4fold higher in biofilm	9.55012	-0.0633313	not_regulated	9.20713	0.378778	not_regulated	9.83587	0.563152	not_regulated	8.45555	2.06529	4fold higher in Biofilm
Saci_0795	Saci_0795	J	Nuclear export mediator factor NEMF homolog	635480	637264	1785	390	697	720	717	885	391	1022	164.895	203.527	163.597	197.273	172.198	95.7589	165.741	7.3597	-0.396145	not_regulated	7.10269	-1.00124	2fold lower with butanol	7.49472	0.0341012	not_regulated	6.96767	0.723628	not_regulated	7.51154	-0.303599	not_regulated	7.51724	-0.0783329	not_regulated	7.52598	-0.251343	not_regulated	6.96767	0.723628	not_regulated
Saci_0797	Saci_0797	X	Possible nuclease of RNase H fold, RuvC/YqgF family	638161	639978	1818	397	714	692	574	996	374	1364	164.8	204.7	154.39	155.115	190.254	89.9432	217.136	7.3175	-0.478889	not_regulated	6.88407	-0.744779	not_regulated	7.32088	0.380123	not_regulated	6.88069	0.730447	not_regulated	7.4739	-0.395459	not_regulated	7.52097	-0.0692165	not_regulated	7.42449	0.239366	not_regulated	6.88069	0.730447	not_regulated
Saci_0798	metK	E	methionine adenosyltransferase	641181	639970	1212	504	1063	2338	1120	1754	2243	7189	313.658	456.924	781.639	453.611	502.35	807.331	1715.62	8.9517	0.932561	not_regulated	9.24116	0.873179	not_regulated	8.55918	-0.239515	not_regulated	9.63369	-0.0956984	not_regulated	9.22309	0.786023	not_regulated	8.56443	0.160752	not_regulated	8.89893	0.0920194	not_regulated	9.63369	-0.0956984	not_regulated
Saci_0799	LSM1	K	Small nuclear ribonucleoprotein (snRNP) homolog	641477	641214	264	365	838	1215	815	1267	1323	1947	1043.63	1654.11	1865.56	1515.89	1666.28	2186.83	2133.92	10.4464	0.453252	not_regulated	10.8303	0.570155	not_regulated	10.2967	-0.245809	not_regulated	10.98	-0.278277	not_regulated	10.7786	0.185029	not_regulated	10.3596	0.282436	not_regulated	10.6342	0.0812483	not_regulated	10.98	-0.278277	not_regulated
Saci_0800	arsR	K	ArsR family transcriptional regulator	641612	641908	297	25	57	149	139	182	212	188	65.8999	101.643	204.557	231.181	213.76	312.719	184.034	6.85928	1.2494	2fold higher with butanol	8.0708	0.477319	not_regulated	6.94754	-1.51793	2fold lower in biofilm	7.98254	-0.661409	not_regulated	7.17186	1.02047	2fold higher in 1% butanol	6.35478	0.24315	not_regulated	7.79636	-0.168249	not_regulated	7.98254	-0.661409	not_regulated
Saci_0801	pyrG	F	CTP synthase (glutamine hydrolysing)	643468	641879	1590	794	949	1201	1166	1724	1409	3516	376.39	310.98	306.187	359.96	376.378	386.681	639.689	8.40718	-0.682566	not_regulated	8.54335	0.144783	not_regulated	8.52389	0.357139	not_regulated	8.42663	-0.385776	not_regulated	8.26947	-0.0109337	not_regulated	8.41838	-0.657419	not_regulated	8.52386	0.0091264	not_regulated	8.42663	-0.385776	not_regulated
Saci_0802	sgbH	G	3-hexulose-6- phosphate synthase	643539	644225	687	390	550	1051	551	964	799	633	428.438	417.446	620.209	394.06	487.307	507.767	266.886	9.00978	0.148918	not_regulated	8.80515	0.407224	not_regulated	8.68261	0.413417	not_regulated	9.13232	0.239545	not_regulated	8.99103	0.582639	not_regulated	8.72419	-0.419508	not_regulated	8.77548	0.251195	not_regulated	9.13232	0.239545	not_regulated
Saci_0803	Saci_0803	S	DNA-binding protein	644254	644706	453	348	1140	1523	1055	1272	2480	1858	579.956	1310.97	1362.59	1143.26	974.904	2388.14	1186.79	9.79597	0.847588	not_regulated	10.6903	1.1042	2fold higher with butanol	9.66937	-0.686394	not_regulated	10.8169	-0.858576	not_regulated	10.3843	0.067193	not_regulated	9.76811	0.794609	not_regulated	10.044	-0.285043	not_regulated	10.8169	-0.858576	not_regulated
Saci_0804	Saci_0804	S	DUF2153 domain-containing protein	645141	644764	378	6879	21997	14365	10686	13238	18033	14350	13701.4	30289.8	15393	13865.8	12150.5	20803.3	10979.5	13.826	-0.216798	not_regulated	14.0519	0.626755	not_regulated	13.7506	0.27554	not_regulated	14.1273	-0.483579	not_regulated	14.3983	-0.965085	not_regulated	14.3143	0.762501	not_regulated	13.664	-0.245728	not_regulated	14.1273	-0.483579	not_regulated
Saci_0805	Saci_0805	S	hypothetical protein	645635	645240	396	81	215.5	214.5	180.5	274	149	213	155.879	284.556	220.41	224.782	240.918	165.168	156.283	7.53416	0.115016	not_regulated	7.59009	-0.403114	not_regulated	7.54833	-0.235357	not_regulated	7.57592	0.367208	not_regulated	7.96831	-0.35705	not_regulated	7.71842	0.48628	not_regulated	7.86239	0.0447967	not_regulated	7.57592	0.367208	not_regulated
Saci_0806	Saci_0806	G	Phosphoglucomutase/phosphomannomutase	646996	645632	1365	507	676.5	1086.5	948.5	1228	883	2114	280.155	258.334	322.682	341.148	312.357	282.391	448.096	8.23203	-0.180861	not_regulated	8.2779	-0.231229	not_regulated	8.27217	0.00857695	not_regulated	8.23776	0.14338	not_regulated	8.17353	0.332351	not_regulated	8.07159	-0.498999	not_regulated	8.35065	-0.18242	not_regulated	8.23776	0.14338	not_regulated
Saci_0807	aglL	M	Archaeal glycosylation protein 16	648290	647232	1059	83	182	242	181	301	280	480	59.7106	89.9416	92.9371	84.2861	98.9334	115.702	131.354	6.21905	0.253519	not_regulated	6.62575	0.498524	not_regulated	6.14857	-0.204561	not_regulated	6.69623	-0.365131	not_regulated	6.51455	0.0587415	not_regulated	6.19542	0.208991	not_regulated	6.5128	0.175945	not_regulated	6.69623	-0.365131	not_regulated
Saci_0810	rsmC	J	S-adenosyl-L-methionine-dependent methyltransferase	649443	648880	564	108	272	454	221	285	360	418	145.484	251.935	326.747	193.043	175.921	279.1	214.847	7.76837	0.782562	not_regulated	7.85871	0.573332	not_regulated	7.38875	-0.115315	not_regulated	8.23833	0.17835	not_regulated	8.16447	0.386594	not_regulated	7.58081	0.410182	not_regulated	7.52578	-0.18921	not_regulated	8.23833	0.17835	not_regulated
Saci_0811	truB	J	tRNA pseudouridine55 synthase B	650471	649445	1027	276.833	636.333	1208.83	567.5	1367.5	927.167	994.5	203.649	322.999	477.127	271.482	462.281	394.082	280.327	8.28408	0.843541	not_regulated	8.35353	0.579116	not_regulated	7.87732	-0.122024	not_regulated	8.76029	0.226835	not_regulated	8.61681	0.574317	not_regulated	8.00266	0.283437	not_regulated	8.46867	0.712698	not_regulated	8.76029	0.226835	not_regulated
Saci_0813	rplA	J	50S ribosomal protein L14e	650763	650473	291	465	1572	3570	1828	1833	1735	2374	1205.48	2813.46	4970.22	3082.49	2186.44	2601.28	2360.28	11.2572	1.65895	2fold higher with butanol	11.4674	-0.203395	not_regulated	10.9126	-1.06174	2fold lower in biofilm	11.8121	0.885044	not_regulated	11.8686	0.832438	not_regulated	10.8468	0.840726	not_regulated	11.3421	-0.550727	not_regulated	11.8121	0.885044	not_regulated
Saci_0814	dnaB	R	DNA helicase	653543	650808	2736	335	673	639	545	823	437	886	92.4466	128.218	94.742	97.8716	104.482	69.8054	93.7565	6.54824	-0.349365	not_regulated	6.36904	-0.446077	not_regulated	6.57168	0.210477	not_regulated	6.3456	0.391623	not_regulated	6.78419	-0.425048	not_regulated	6.7665	0.0898961	not_regulated	6.65997	0.039078	not_regulated	6.3456	0.391623	not_regulated
Saci_0815	Saci_0815	L	HerA helicase	653944	655284	1341	67	135	246	223	264	124	235	38.1723	52.7856	74.6014	81.9218	68.5565	40.6455	50.8952	5.73779	0.581928	not_regulated	5.8506	-0.969678	not_regulated	5.80531	-0.808976	not_regulated	5.78308	0.827065	not_regulated	5.9716	0.510533	not_regulated	5.48826	0.0856087	not_regulated	6.2277	-0.312172	not_regulated	5.78308	0.827065	not_regulated
Saci_0816	rpo13	K	RNA polymerase Rpo13 subunit HTH domain	655287	655604	318	103	187	240.5	249	251	238.5	250.5	246.192	307.706	307.588	385.561	274.919	328.405	228.72	8.10425	-0.0635363	not_regulated	8.47507	-0.19001	not_regulated	8.26723	-0.354428	not_regulated	8.31209	-0.14352	not_regulated	8.26513	0.0109194	not_regulated	8.10453	-0.0602422	not_regulated	8.34684	-0.54317	not_regulated	8.31209	-0.14352	not_regulated
Saci_0817	dnaN	L	DNA polymerase sliding clamp 2	655601	656353	753	148	298	413.5	239	488	384.5	775.5	148.956	206.672	222.95	156.314	225.292	223.234	298.222	7.50966	0.197084	not_regulated	7.54536	0.555589	not_regulated	7.25352	0.223194	not_regulated	7.8015	-0.0508763	not_regulated	7.74589	0.120855	not_regulated	7.45497	0.0904419	not_regulated	7.55198	0.472135	not_regulated	7.8015	-0.0508763	not_regulated
Saci_0818	ssnA	F	metal-dependent hydrolase	657420	656317	1104	84	173	289.5	126	289	119	111	57.9586	82.0324	106.575	56.4176	91.1299	47.3962	29.3388	6.29634	0.494027	not_regulated	5.69239	-0.209901	not_regulated	5.83751	0.331623	not_regulated	6.15121	1.11999	2fold higher in biofilm	6.54692	0.38908	not_regulated	6.10754	0.119161	not_regulated	6.16396	0.636559	not_regulated	6.15121	1.11999	2fold higher in Biofilm
Saci_0819	gch31	F	GTP cyclohydrolase IIa	658061	657402	660	93	203	321	191	382.5	156	290.5	107.214	160.876	197.602	142.672	201.583	103.726	127.729	7.1854	0.497352	not_regulated	6.92659	-0.418449	not_regulated	6.95045	-0.119457	not_regulated	7.16154	0.880779	not_regulated	7.47813	0.30812	not_regulated	7.03708	0.203445	not_regulated	7.40589	0.443455	not_regulated	7.16154	0.880779	not_regulated
Saci_0821	ribC	H	riboflavin synthase	658976	658506	471	66.5	204	296	100.5	234.5	190.5	220	107.882	226.537	255.396	105.688	173.461	177.288	135.695	7.37495	0.858528	not_regulated	7.09681	0.787757	not_regulated	6.73849	0.322396	not_regulated	7.73327	0.477601	not_regulated	7.9101	0.184468	not_regulated	7.28846	0.688273	not_regulated	7.08107	0.659582	not_regulated	7.73327	0.477601	not_regulated
Saci_0822	ribB	H	3,4-dihydroxy-2- butanone-4- phosphate synthase	659635	658973	663	184	374	687.5	401	745	443	325	210.052	294.39	420.6	297.367	390.353	292.012	142.199	8.21545	0.616955	not_regulated	8.20299	0.0152569	not_regulated	7.96535	-0.208754	not_regulated	8.45309	0.477379	not_regulated	8.45894	0.526195	not_regulated	7.95809	0.104974	not_regulated	8.41237	0.337315	not_regulated	8.45309	0.477379	not_regulated
Saci_0823	Saci_0823	S	Uncharacterized extracellular membrane protein	660239	659676	564	30	97	131	94	205	22	34	41.3762	90.4383	94.7924	82.6085	126.713	17.782	17.9466	5.96871	0.811222	not_regulated	5.26028	-2.1744	4fold lower with butanol	5.86947	-0.704743	not_regulated	5.35952	2.36531	4fold higher in biofilm	6.53278	0.0793131	not_regulated	5.9348	0.746122	not_regulated	6.67682	0.56198	not_regulated	5.35952	2.36531	4fold higher in Biofilm
Saci_0824	Saci_0824	S	DUF2208 domain-containing membrane protein	660301	661065	765	907	2203	4166	2004	3599	1335	1901	893.495	1499.53	2206.18	1285.39	1632.57	761.511	719.023	10.4553	0.919269	not_regulated	9.95035	-0.71379	not_regulated	10.0657	-0.231922	not_regulated	10.34	1.48557	2fold higher in biofilm	10.8288	0.568514	not_regulated	10.1768	0.364969	not_regulated	10.5005	0.289729	not_regulated	10.34	1.48557	2fold higher in Biofilm
Saci_0825	cobB	H	cobyrinate a,c-diamide synthase	662340	661036	1305	198	332	481	241	404	303	320	114.792	132.813	149.594	90.9463	107.665	101.577	71.1358	7.03389	-0.00271123	not_regulated	6.58668	0.200957	not_regulated	6.67491	0.628678	not_regulated	6.94567	0.509444	not_regulated	7.13908	0.18314	not_regulated	6.94806	-0.171638	not_regulated	6.62868	0.188249	not_regulated	6.94567	0.509444	not_regulated
Saci_0826	dnaN	L	DNA polymerase sliding clamp 1	662339	663121	783	556	732	917	712.5	901.5	594	463	535.502	487.245	474.854	446.902	399.869	331.35	171.376	8.97804	-0.558159	not_regulated	8.58801	-0.390131	not_regulated	8.93428	0.55368	not_regulated	8.63177	0.470087	not_regulated	8.90992	-0.0256902	not_regulated	8.99663	-0.518255	not_regulated	8.7236	-0.215652	not_regulated	8.63177	0.470087	not_regulated
Saci_0827	metE	E	5-methyltetrahydropteroyltriglutamate-homocysteine S-methyltransferase	663121	664095	975	355.5	705.5	1038	663.5	987.5	816.5	1231	275.247	377.149	431.608	334.249	351.726	365.607	365.426	8.42908	0.264246	not_regulated	8.44947	0.170842	not_regulated	8.24468	0.0125493	not_regulated	8.63386	0.190387	not_regulated	8.65628	0.206063	not_regulated	8.33179	0.0723962	not_regulated	8.42154	0.0183064	not_regulated	8.63386	0.190387	not_regulated
Saci_0828	metH	E	methionine synthase	664088	665107	1020	378.5	685.5	1297	691	1177	1061.5	2446	280.078	350.305	515.411	332.726	400.661	454.213	693.789	8.56963	0.495143	not_regulated	8.60271	0.490512	not_regulated	8.25394	0.0442443	not_regulated	8.9184	0.13331	not_regulated	8.73102	0.568588	not_regulated	8.29108	-0.0592314	not_regulated	8.51221	0.21283	not_regulated	8.9184	0.13331	not_regulated
Saci_0829	rpsO	J	30S ribosomal protein S15	665113	665574	462	551	937	2691	1426	1753	3030	4275	899.425	1056.74	2360	1514.82	1317.1	2860.72	2676.64	10.5087	1.00696	2fold higher with butanol	11.0235	0.958701	not_regulated	10.1889	-0.459329	not_regulated	11.3434	-0.326633	not_regulated	10.625	1.17065	2fold higher in 1% butanol	9.92913	-0.149472	not_regulated	10.464	-0.257002	not_regulated	11.3434	-0.326633	not_regulated
Saci_0830	Saci_0830	P	sirohydrochlorin cobaltochelatase	665919	665548	372	893	1329	1186	1204	1508	761	414	1809.1	1860.86	1292.37	1588.64	1407.27	893.189	322.626	10.5784	-0.870003	not_regulated	10.2182	-0.789278	not_regulated	10.7273	0.48023	not_regulated	10.0693	0.483939	not_regulated	10.5988	-0.514477	not_regulated	10.8414	-0.341312	not_regulated	10.5461	-0.230106	not_regulated	10.0693	0.483939	not_regulated
Saci_0831	rpsA	J	30S ribosomal protein S6e	665983	666624	642	456	865	1864	1078	1579	1408	2083	535.857	702.083	1176.58	824.265	853.796	956.989	938.764	9.63305	0.749934	not_regulated	9.79466	0.256869	not_regulated	9.37633	-0.328512	not_regulated	10.0514	0.248986	not_regulated	9.82794	0.756366	not_regulated	9.2606	0.00778158	not_regulated	9.71236	-0.0044357	not_regulated	10.0514	0.248986	not_regulated
Saci_0832	gcd11	J	protein-synthesizing GTPase (Translation initiation factor 2 subunit gamma)	666633	667883	1251	754	1131.5	1896	1477	2132.5	1434.5	3313.5	454.316	471.179	614.17	579.425	591.653	500.354	766.222	9.04502	0.0501952	not_regulated	9.07264	-0.1702	not_regulated	9.00301	-0.0581813	not_regulated	9.11465	0.246649	not_regulated	9.07131	0.393837	not_regulated	8.85384	-0.329429	not_regulated	9.19354	-0.0250896	not_regulated	9.11465	0.246649	not_regulated
Saci_0833	fcf1	J	rRNA-processing protein FCF1, contains PIN domain	667850	668281	432	96	174.5	226	166	306.5	87.5	245.5	169.027	211.446	212.824	189.589	246.941	89.3286	165.016	7.56731	-0.0523403	not_regulated	7.02389	-1.04421	2fold lower with butanol	7.48392	0.127125	not_regulated	7.10728	1.20343	2fold higher in biofilm	7.72883	0.0208501	not_regulated	7.56263	-0.0589769	not_regulated	7.75738	0.326073	not_regulated	7.10728	1.20343	2fold higher in Biofilm
Saci_0834	rpb7	K	DNA-directed RNA polymerase subunit E'	668286	668837	552	350	683	753	483	835.5	573	699	478.67	644.945	553.237	430.018	525.725	453.423	366.735	9.00732	-0.175882	not_regulated	8.78648	0.117936	not_regulated	8.82557	0.44738	not_regulated	8.96823	0.237996	not_regulated	9.22239	-0.209803	not_regulated	9.11796	0.048134	not_regulated	8.89321	0.234693	not_regulated	8.96823	0.237996	not_regulated
Saci_0835	spt4	K	DNA-directed RNA polymerase subunit RPABC4	668837	669043	207	30	112	96	59	120.5	154	112	112.735	284.128	189.793	142.155	203.628	326.507	157.871	7.19254	0.366741	not_regulated	7.75114	1.24113	2fold higher with butanol	6.98406	-0.0417778	not_regulated	7.95963	-0.831729	not_regulated	7.85934	-0.570637	not_regulated	7.48359	0.951591	not_regulated	7.41056	0.463257	not_regulated	7.95963	-0.831729	not_regulated
Saci_0836	Saci_0836	S	UPF0218 protein Saci_0836	669058	669552	495	109	246	222	151	332	81	111	167.284	259.715	182.465	150.598	233.384	72.2337	65.4345	7.44882	-0.259436	not_regulated	6.70458	-1.01848	2fold lower with butanol	7.31036	0.444349	not_regulated	6.84304	1.28783	2fold higher in biofilm	7.76613	-0.497838	not_regulated	7.70347	0.252616	not_regulated	7.55056	0.576785	not_regulated	6.84304	1.28783	2fold higher in Biofilm
Saci_0837	apgM	G	phosphoglycerate mutase (2,3-diphosphoglycerate-independent)	670846	669605	1242	216	342.5	717.5	443	669	689.5	1537.5	131.524	143.95	234.306	175.324	187.148	242.423	358.236	7.45572	0.448317	not_regulated	7.68763	0.508974	not_regulated	7.24653	-0.121948	not_regulated	7.89682	-0.0981708	not_regulated	7.52084	0.714307	not_regulated	7.1043	-0.251776	not_regulated	7.50096	0.038936	not_regulated	7.89682	-0.0981708	not_regulated
Saci_0838	cdc48	O	vesicle-fusing ATPase (CDC48)	673086	670843	2244	544	836.5	1482.5	927	1558	1739.5	2384.5	182.828	194.253	267.759	202.818	241.021	338.207	307.433	7.78956	0.165701	not_regulated	8.0329	0.779198	not_regulated	7.58919	0.143048	not_regulated	8.23328	-0.386014	not_regulated	7.83329	0.474473	not_regulated	7.55807	-0.294558	not_regulated	7.78853	0.193759	not_regulated	8.23328	-0.386014	not_regulated
Saci_0839	topG2	L	DNA topoisomerase (ATP-hydrolysing)	673741	676887	3147	839	1525	2382	1677	2658	1451	3863	200.933	252.385	306.695	261.502	293.125	201.188	355.087	7.95561	0.225342	not_regulated	7.84154	-0.336809	not_regulated	7.84062	-0.087365	not_regulated	7.95653	0.55922	not_regulated	8.12007	0.292653	not_regulated	7.81502	-0.0530976	not_regulated	8.11303	0.109476	not_regulated	7.95653	0.55922	not_regulated
Saci_0840	Saci_0840	R	carbon-nitrogen hydrolase family protein	676892	677785	894	224	518	862	562	877	878	1767	189.458	302.159	390.978	308.853	340.713	428.729	571.924	8.08834	0.66046	not_regulated	8.50735	0.514621	not_regulated	7.91825	-0.412293	not_regulated	8.67743	-0.18202	not_regulated	8.42505	0.383255	not_regulated	7.90245	0.291418	not_regulated	8.34159	0.0864206	not_regulated	8.67743	-0.18202	not_regulated
Saci_0841	rps25	J	30S ribosomal protein S25e	678131	677802	330	295	1515	3400	1113	962	3053	3094	675.221	2391.06	4174.18	1655.59	1012.38	4035.4	2712.32	10.7132	2.24331	4fold higher with butanol	11.3358	1.32684	2fold higher with butanol	10.0462	-1.00116	2fold lower in biofilm	12.0029	-0.000258634	not_regulated	11.6254	0.815318	not_regulated	10.3113	1.44221	2fold higher with butanol	10.3383	-0.764807	not_regulated	12.0029	-0.000258634	not_regulated
Saci_0842	trmB	K	Sugar-specific transcriptional regulator TrmB	678181	678936	756	117	167	554	176	247	121	129	117.497	115.663	297.338	114.824	113.805	70.367	49.7296	7.54622	0.954725	not_regulated	6.49005	-0.664976	not_regulated	6.85988	0.325954	not_regulated	7.17639	2.03009	4fold higher in biofilm	7.53487	1.37366	2fold higher in 1% butanol	6.86513	-0.404717	not_regulated	6.83685	-0.0680746	not_regulated	7.17639	2.03009	4fold higher in Biofilm
Saci_0844	trmI	J	tRNA (adenine57-N1/adenine58-N1)-methyltransferase	679204	679971	768	256	381	530	410	559	367	579	251.907	258.885	280.035	262.459	252.964	208.938	218.404	8.0531	-0.232032	not_regulated	7.87144	-0.28754	not_regulated	8.00635	0.233546	not_regulated	7.9182	0.373489	not_regulated	8.07282	0.124768	not_regulated	7.99646	-0.342587	not_regulated	8.00937	-0.108377	not_regulated	7.9182	0.373489	not_regulated
Saci_0846	ntpC	C	Archaeal/vacuolar-type H+-ATPase subunit C	680315	681274	960	354	547.5	832	522	905.5	817.5	3073	278.372	297.379	351.441	267.184	327.588	371.774	926.033	8.289	-0.0484785	not_regulated	8.29999	0.518064	not_regulated	8.09128	0.351925	not_regulated	8.49771	-0.130183	not_regulated	8.33665	0.252454	not_regulated	8.16851	-0.286719	not_regulated	8.20872	0.238831	not_regulated	8.49771	-0.130183	not_regulated
Saci_0847	Saci_0847	S	hypothetical protein	681586	681257	330	22	57	65	77	85	19	38	52.4665	91.4786	81.0044	115.921	90.41	26.427	34.1778	6.02663	0.241856	not_regulated	5.79047	-2.09158	4fold lower with butanol	6.28516	-0.850924	not_regulated	5.53193	1.56695	2fold higher in biofilm	6.42765	-0.163958	not_regulated	6.11434	0.420028	not_regulated	6.6777	-0.413803	not_regulated	5.53193	1.56695	2fold higher in Biofilm
Saci_0848	tas	C	NADP-dependent oxidoreductase	681646	682626	981	243	386	273	344	393	229	553	187.236	205.328	113.125	172.477	139.335	102.233	163.318	7.18525	-1.11168	2fold lower with butanol	7.05299	-0.71307	not_regulated	7.48948	0.411201	not_regulated	6.74875	0.0970245	not_regulated	7.25178	-0.848529	not_regulated	7.61525	-0.248939	not_regulated	7.27633	-0.363066	not_regulated	6.74875	0.0970245	not_regulated
Saci_0849	rdgB	F	XTP/dITP diphosphatase	683185	682610	576	95.5	197	199.5	147	229.5	173	312.5	126.117	178.916	140.984	126.014	138.829	131.722	157.401	7.059	-0.223975	not_regulated	7.0094	0.105383	not_regulated	6.97803	0.29392	not_regulated	7.09037	0.0489974	not_regulated	7.31126	-0.332269	not_regulated	7.23088	0.122508	not_regulated	7.0473	0.0845042	not_regulated	7.09037	0.0489974	not_regulated
Saci_0850	bud32	J	non-specific serine/threonine protein kinase	683798	683139	660	188	341.5	382	318.5	452	317.5	806	215.569	270.098	235.036	237.415	238.115	210.425	353.609	7.81437	-0.260018	not_regulated	7.80421	-0.13263	not_regulated	7.82163	0.153487	not_regulated	7.79695	0.110533	not_regulated	7.97704	-0.189131	not_regulated	7.91467	-0.0566735	not_regulated	7.89339	-0.0509703	not_regulated	7.79695	0.110533	not_regulated
Saci_0851	kae1p/tsaD	J	N6-L-threonylcarbamoyladenine synthase	684787	683789	999	261	469.5	714.5	486	684	894	2028.5	197.426	245.132	290.083	239.08	237.879	390.651	587.513	7.90275	0.170409	not_regulated	8.25554	0.749859	not_regulated	7.76326	0.0165615	not_regulated	8.39503	-0.478453	not_regulated	8.05887	0.254386	not_regulated	7.78129	-0.0697634	not_regulated	7.89772	-0.0624832	not_regulated	8.39503	-0.478453	not_regulated
Saci_0852	rpsAE	J	30S ribosomal protein S27ae	684987	684784	204	248	381.5	1022	438.5	582	1095	747	918.834	975.903	2031.07	1056.6	991.449	2342.67	1060.39	10.4158	0.759613	not_regulated	10.6196	1.19021	2fold higher with butanol	9.94443	0.091199	not_regulated	11.091	-0.254959	not_regulated	10.4593	1.0689	2fold higher in 1% butanol	9.88713	-0.295077	not_regulated	9.9993	-0.147033	not_regulated	11.091	-0.254959	not_regulated
Saci_0853	rpsA	J	30S ribosomal protein S24e	685315	684959	357	174.5	307.5	527	310	423.5	753.5	1061	370.064	449.772	599.024	427.241	412.516	921.557	860.3	8.87905	0.310091	not_regulated	9.29342	1.1505	2fold higher with butanol	8.63527	0.0854729	not_regulated	9.5372	-0.670501	not_regulated	9.01976	0.424896	not_regulated	8.67234	-0.100592	not_regulated	8.71361	-0.105815	not_regulated	9.5372	-0.670501	not_regulated
Saci_0854	thiG	H	thiazole synthase	686139	685342	798	460	595	455	603	714	541	5664	434.877	388.731	231.441	371.205	310.839	296.161	2053.01	8.30948	-1.29471	2fold lower with butanol	8.37316	-0.284363	not_regulated	8.65027	0.521135	not_regulated	8.03237	-0.404777	not_regulated	8.22856	-0.73665	not_regulated	8.68354	-0.543846	not_regulated	8.40805	-0.311271	not_regulated	8.03237	-0.404777	not_regulated
Saci_0856	ubiX	H	flavin prenyltransferase	686362	687024	663	83.5	308.5	269.5	213	323	131	264	95.9425	242.97	165.247	158.3	169.537	86.8144	115.592	6.97629	0.399629	not_regulated	6.87319	-0.82518	not_regulated	6.94531	-0.429671	not_regulated	6.90417	0.879573	not_regulated	7.64656	-0.544682	not_regulated	7.25437	0.958525	not_regulated	7.35598	0.0437176	not_regulated	6.90417	0.879573	not_regulated
Saci_0857	Saci_0857	S	hypothetical protein	687385	686987	399	1098	2420	2373	1777	2148	2751	2193	2073.45	3158.11	2409.83	2185.44	1868.51	3007.51	1590.22	11.1263	-0.167847	not_regulated	11.324	0.502118	not_regulated	11.0558	0.216853	not_regulated	11.3945	-0.368678	not_regulated	11.4298	-0.378654	not_regulated	11.3213	0.22502	not_regulated	10.9807	-0.281255	not_regulated	11.3945	-0.368678	not_regulated
Saci_0858	sen2	J	tRNA-intron lyase	687973	687428	546	108	182	184	160	287	188	794	150.28	174.447	137.233	144.615	182.992	150.939	421.084	7.166	-0.515779	not_regulated	7.20695	0.103218	not_regulated	7.20379	0.348184	not_regulated	7.16915	-0.186379	not_regulated	7.27356	-0.33469	not_regulated	7.33908	-0.166876	not_regulated	7.34585	0.284343	not_regulated	7.16915	-0.186379	not_regulated
Saci_0859	Saci_0859	P	DUF47 domain-containing protein	688615	687983	633	316	582	876	642	1029	312	1124	376.984	479.369	561.144	498.181	564.502	215.611	513.976	8.84529	0.189118	not_regulated	8.35641	-1.16676	2fold lower with butanol	8.75944	-0.109419	not_regulated	8.44226	1.3309	2fold higher in biofilm	9.01861	0.23871	not_regulated	8.73168	-0.0353782	not_regulated	9.05068	0.125088	not_regulated	8.44226	1.3309	2fold higher in Biofilm
Saci_0860	Saci_0860	S	hypothetical protein	689038	688640	399	87	142.5	231	143.5	229	190	880	166.027	187.191	235.502	177.613	199.98	208.733	638.553	7.62743	0.119573	not_regulated	7.58906	0.274396	not_regulated	7.42393	0.195422	not_regulated	7.79255	0.125035	not_regulated	7.71398	0.342703	not_regulated	7.46182	-0.208916	not_regulated	7.55815	0.115899	not_regulated	7.79255	0.125035	not_regulated
Saci_0861	Saci_0861	S	hypothetical protein	689403	689035	369	235	453	819.5	430	545	373.5	1418	481.453	640.376	900.598	572.837	513.332	442.544	1112.12	9.36299	0.518741	not_regulated	8.97583	-0.330829	not_regulated	9.03662	0.0420154	not_regulated	9.30221	0.97602	not_regulated	9.56876	0.50344	not_regulated	9.11701	0.0295142	not_regulated	9.08286	-0.213452	not_regulated	9.30221	0.97602	not_regulated
Saci_0862	glyR	J	glycine-tRNA ligase	691120	689396	1725	401	933.5	1152.5	743.5	1392	1171.5	2801	175.43	281.965	270.837	211.668	280.152	296.384	469.757	7.76802	0.241775	not_regulated	7.96849	0.527137	not_regulated	7.59021	0.0218401	not_regulated	8.1463	-0.179087	not_regulated	8.11033	-0.0466197	not_regulated	7.79706	0.302608	not_regulated	7.92786	0.349186	not_regulated	8.1463	-0.179087	not_regulated
Saci_0863	speB	E	agmatinase/arginase	691161	692051	891	187	346	758	440	610	670	1032	158.836	202.702	345.019	242.74	237.9	328.379	335.287	7.87096	0.734391	not_regulated	8.14124	0.477427	not_regulated	7.61733	-0.31913	not_regulated	8.39488	0.0222695	not_regulated	8.04687	0.778793	not_regulated	7.4873	-0.0301883	not_regulated	7.90874	-0.0842717	not_regulated	8.39488	0.0222695	not_regulated
Saci_0864	rpoA/rpo1	K	DNA-directed RNA polymerase subunit P	692175	692029	147	2061	1882	2725	2321	4425	1446	977	10559.4	6667.12	7510.82	7746.85	10445.4	4292.22	1924.05	13.1205	-0.876235	not_regulated	12.4935	-0.81041	not_regulated	13.1428	0.739593	not_regulated	12.4711	0.758203	not_regulated	12.7888	0.183381	not_regulated	13.0345	-1.0454	2fold lower with butanol	13.135	0.37597	not_regulated	12.4711	0.758203	not_regulated
Saci_0865	sui1	J	Protein translation factor SUI1 homolog	692263	692562	300	1428	3564	2501	2460	3482	1883	1955	3585.74	6185.06	3377.88	4023.19	4027.76	2738.36	1885.56	11.765	-0.4709	not_regulated	11.6966	-0.513553	not_regulated	11.8911	0.126678	not_regulated	11.5705	0.253765	not_regulated	12.1582	-0.861191	not_regulated	12.2013	0.404505	not_regulated	11.9749	-0.0535796	not_regulated	11.5705	0.253765	not_regulated
Saci_0866	sua7	K	Transcription initiation factor IIB	693607	692672	936	1473	2762	2495	1931	2855	2274	4669	1185.47	1536.42	1080.06	1012.31	1058.56	1059.83	1442.9	10.1441	-0.519095	not_regulated	10.0165	0.107664	not_regulated	10.0973	0.520558	not_regulated	10.0633	-0.0217662	not_regulated	10.3311	-0.496989	not_regulated	10.3983	-0.00789225	not_regulated	10.0157	0.00923549	not_regulated	10.0633	-0.0217662	not_regulated
Saci_0867	Saci_0867	S	Predicted membrane protein, DUF131 family	693698	693973	276	1715	1552	1927	1876	2506	766	316	4680.33	2928.65	2829.29	3335.3	3151.21	1211.76	332.157	11.8293	-1.11092	2fold lower with butanol	10.9732	-1.41924	2fold lower with butanol	11.948	0.781537	not_regulated	10.8546	1.17429	2fold higher in biofilm	11.4911	-0.0383239	not_regulated	11.8542	-1.05838	2fold lower with butanol	11.6626	-0.137132	not_regulated	10.8546	1.17429	2fold higher in Biofilm
Saci_0869	aglL	M	glycosyl transferase family 1	696009	694942	1068	260	589	753	436	622	652	549	183.966	287.532	285.943	200.674	202.371	266.608	148.931	7.84144	0.251539	not_regulated	7.85364	0.451342	not_regulated	7.586	0.167333	not_regulated	8.10908	0.051964	not_regulated	8.16358	0.00347843	not_regulated	7.84544	0.262274	not_regulated	7.65478	-0.0430665	not_regulated	8.10908	0.051964	not_regulated
Saci_0870	Saci_0870	M	glycosyl transferase family 2	696029	696892	864	279	541	1356	596	701	951	1046	243.956	326.506	636.129	338.876	281.874	480.457	350.451	8.62183	0.997946	not_regulated	8.65644	0.545123	not_regulated	8.16755	-0.181388	not_regulated	9.11072	0.35587	not_regulated	8.83207	0.973685	not_regulated	8.14072	0.0384747	not_regulated	8.27176	-0.320925	not_regulated	9.11072	0.35587	not_regulated
Saci_0871	htpX1	O	Protease HtpX homolog 1	698449	697526	924	329	951	999	403	1082	697	400	268.85	536.254	438.336	214.432	406.62	329.393	125.506	8.42327	0.320486	not_regulated	8.05402	0.660764	not_regulated	7.90752	0.619027	not_regulated	8.56978	0.363183	not_regulated	8.92133	-0.279405	not_regulated	8.56871	0.614104	not_regulated	8.20596	0.867941	not_regulated	8.56978	0.363183	not_regulated
Saci_0872	copA	P	Cu2+-exporting ATPase	700817	698592	2226	1152.5	5391	3469	2105.5	5713.5	4117	6848	390.086	1260.75	631.369	464.105	890.605	806.663	889.807	8.95499	0.309942	not_regulated	9.25707	0.838989	not_regulated	8.73298	0.0420865	not_regulated	9.47908	-0.402526	not_regulated	9.8012	-0.986256	not_regulated	9.45386	1.31041	2fold higher with butanol	9.32847	0.885114	not_regulated	9.47908	-0.402526	not_regulated
Saci_0873	copM	P	TRASH/YHS-like protein, metallochaperone	700977	700810	168	442.5	1568	953	843.5	1547.5	1117	2602	1987.25	4860.93	2299.95	2465.31	3197.67	2901.77	4480.83	11.062	-0.173921	not_regulated	11.3851	0.276644	not_regulated	11.1121	-0.0182469	not_regulated	11.3351	-0.384377	not_regulated	11.7072	-1.06816	2fold lower in 1% butanol	11.6018	0.908448	not_regulated	11.4552	0.320037	not_regulated	11.3351	-0.384377	not_regulated
Saci_0874	copT	P	Archaeal TRASH transcription regulator	701072	701617	546	56	144	78	81	126	52	62	78.5869	138.223	58.6021	73.6549	80.6943	42.3267	33.3689	6.08455	-0.808085	not_regulated	5.8031	-0.757739	not_regulated	6.24946	0.386254	not_regulated	5.63819	0.420343	not_regulated	6.49187	-1.2265	2fold lower in 1% butanol	6.70354	0.432628	not_regulated	6.26855	0.0764673	not_regulated	5.63819	0.420343	not_regulated
Saci_0875	Saci_0875	S	hypothetical protein	701644	701922	279	1120	906	844	1175	1501	194	293	3024.61	1692.03	1226.68	2067.2	1867.66	304.763	304.745	10.9115	-1.68674	2fold lower with butanol	9.6325	-2.72045	4fold lower with butanol	11.288	0.841815	not_regulated	9.25604	1.95996	2fold higher in biofilm	10.4925	-0.452522	not_regulated	11.1435	-1.22	2fold lower with butanol	10.9402	-0.201669	not_regulated	9.25604	1.95996	2fold higher in Biofilm
Saci_0877	cdc48	O	adenosinetriphosphatase	701985	703760	1776	278	557	802	547	739	535	842	118.258	163.53	183.127	151.328	144.551	131.599	137.271	7.20124	0.246159	not_regulated	7.14077	-0.16005	not_regulated	7.06366	-0.0629943	not_regulated	7.27835	0.427649	not_regulated	7.43505	0.174764	not_regulated	7.1196	0.0856087	not_regulated	7.20848	-0.121316	not_regulated	7.27835	0.427649	not_regulated
Saci_0878	Saci_0878	S	Uncharacterized membrane protein	703792	704349	558	2010	2462	1917	1934	1975	654	455	2712.97	2297.39	1392.17	1700.7	1228.53	511.845	236.333	10.9244	-1.34729	2fold lower with butanol	9.86574	-1.69087	2fold lower with butanol	11.0688	0.966496	not_regulated	9.72134	1.39452	2fold higher in biofilm	10.8045	-0.711185	not_regulated	11.2857	-0.621888	not_regulated	10.4973	-0.524416	not_regulated	9.72134	1.39452	2fold higher in Biofilm
Saci_0879	Saci_0879	S	Uncharacterized membrane protein	704520	705005	486	76	122	128	104	151	30	24	119.268	131.727	107.506	105.958	108.502	27.8136	14.8764	6.82316	-0.534535	not_regulated	5.76253	-1.88816	2fold lower with butanol	6.8127	0.463457	not_regulated	5.77299	1.90151	2fold higher in biofilm	6.89484	-0.281658	not_regulated	6.96973	-0.238663	not_regulated	6.74446	-0.0209834	not_regulated	5.77299	1.90151	2fold higher in Biofilm
Saci_0880	gltL	P	ABC transporter ATP-binding protein	706073	704955	1119	189	297	343	269	300	231	181	127.818	138.609	124.511	118.335	93.3186	90.4043	47.0365	6.97904	-0.422567	not_regulated	6.69253	-0.346942	not_regulated	6.94234	0.403956	not_regulated	6.72922	0.412766	not_regulated	7.0375	-0.143275	not_regulated	7.05641	-0.265078	not_regulated	6.71541	-0.397861	not_regulated	6.72922	0.412766	not_regulated
Saci_0881	Saci_0881	S	hypothetical protein	707582	706323	1260	192	317	409	369	562	279	669	115.307	131.36	131.793	144.016	155.014	96.8989	153.779	6.94573	-0.191953	not_regulated	6.88425	-0.530206	not_regulated	7.00971	-0.028008	not_regulated	6.82027	0.39468	not_regulated	7.03975	0.016226	not_regulated	6.94336	-0.193965	not_regulated	7.22317	0.0509443	not_regulated	6.82027	0.39468	not_regulated
Saci_0882	Saci_0882	K	Transcriptional regulator, contains HTH domain	708225	708533	309	2390	11242	10228	10492	8750	2286	4954	5824.91	18937.8	13407.7	16654.1	9824.97	3227.3	4637.45	13.1094	0.818003	not_regulated	12.8399	-2.32601	4fold lower with butanol	13.2658	-1.22282	2fold lower in biofilm	12.6834	2.00562	4fold higher in biofilm	13.9599	-0.486733	not_regulated	13.3585	1.31895	2fold higher with butanol	13.6429	-0.816573	not_regulated	12.6834	2.00562	4fold higher in Biofilm
Saci_0883	amtB	P	ammonium transporter	708813	710294	1482	230	428	316	290	794	362	690	117.336	150.666	86.6343	96.2997	186.102	106.805	134.842	6.65568	-0.822386	not_regulated	6.66414	0.190843	not_regulated	6.73198	0.57779	not_regulated	6.58785	-0.351004	not_regulated	6.83604	-0.786866	not_regulated	7.05486	-0.0213065	not_regulated	7.0647	0.89527	not_regulated	6.58785	-0.351004	not_regulated
Saci_0884	apaH	T	protein-serine/threonine phosphatase	711231	710350	882	241	469	488	435	752	398	1086	206.545	277.354	224.553	242.437	296.182	197.258	356.414	7.75061	-0.264149	not_regulated	7.7727	-0.256047	not_regulated	7.80589	0.0615954	not_regulated	7.71743	0.137928	not_regulated	7.96325	-0.293197	not_regulated	7.90295	0.0432624	not_regulated	8.0659	0.233656	not_regulated	7.71743	0.137928	not_regulated
Saci_0885	rspA	M	gluconate/galactonate dehydratase	711318	712505	1188	490	840	1052	895	1272	1103	675	311.124	368.455	358.997	369.889	371.744	405.213	164.56	8.38459	-0.178265	not_regulated	8.59674	0.173062	not_regulated	8.40615	0.0431407	not_regulated	8.57518	-0.223752	not_regulated	8.50659	-0.0260434	not_regulated	8.40335	-0.138009	not_regulated	8.53456	-0.0480036	not_regulated	8.57518	-0.223752	not_regulated
Saci_0886	Saci_0886	G	phosphate-transporting ATPase	714002	712521	1482	2216	818	869	2643	1011	1035	434	1126.12	287.635	237.766	874.971	236.899	304.819	84.8858	9.01527	-2.6285	4fold lower with butanol	9.01245	-1.47981	2fold lower with butanol	9.95512	0.656803	not_regulated	8.07261	-0.407454	not_regulated	8.03075	-0.263219	not_regulated	9.15262	-2.35106	4fold lower with butanol	8.83061	-1.94018	2fold lower with butanol	8.07261	-0.407454	not_regulated
Saci_0887	uspA	T	Universal stress protein A	714489	714103	387	302	567	686	471	560	310	390	589.386	763.911	718.993	598.152	502.902	350.413	292.186	9.34645	-0.0979836	not_regulated	8.83864	-0.72998	not_regulated	9.21372	0.271447	not_regulated	8.97137	0.987878	not_regulated	9.53355	-0.075952	not_regulated	9.39016	-0.00781815	not_regulated	9.09925	-0.305451	not_regulated	8.97137	0.987878	not_regulated
Saci_0888	ssnA	F	S-methyl-5'-thioadenosine deaminase	714792	716015	1224	122	238	221	232	282	195	376	75.647	101.63	73.4599	93.3587	80.2115	69.8242	89.0746	6.22005	-0.427075	not_regulated	6.33518	-0.377584	not_regulated	6.39296	-0.0107552	not_regulated	6.16227	0.0241884	not_regulated	6.43303	-0.456822	not_regulated	6.4542	0.043961	not_regulated	6.43523	-0.274193	not_regulated	6.16227	0.0241884	not_regulated
Saci_0891	Saci_0891	S	UPF0147 protein Saci_0891	716852	716583	270	573	804	1925	1337	1603	1559	1062	1600.35	1551.81	2889.16	2430.37	2060.97	2519.37	1138.58	11.0703	0.467509	not_regulated	11.2729	0.0933606	not_regulated	10.9456	-0.310039	not_regulated	11.3976	0.148544	not_regulated	11.0481	0.908176	not_regulated	10.622	-0.426453	not_regulated	11.128	-0.293069	not_regulated	11.3976	0.148544	not_regulated
Saci_0892	Saci_0892	R	UPF0148 protein Saci_0892	716910	717269	360	228	617	1594	619	478	932	565	478.852	893.493	1794.47	844.636	461.599	1130.08	454.682	9.85639	1.52116	2fold higher with butanol	9.9322	0.461502	not_regulated	9.31281	-0.526004	not_regulated	10.4758	0.61809	not_regulated	10.3063	1.01751	2fold higher in 1% butanol	9.35337	0.517868	not_regulated	9.28634	-0.926908	not_regulated	10.4758	0.61809	not_regulated
Saci_0893	tmk	F	dTMP kinase	717822	717238	585	52.5	132.5	199.5	146	179	64	183.5	68.844	118.777	138.815	123.237	106.745	48.4494	91.2083	6.61114	0.627015	not_regulated	6.27185	-1.30541	2fold lower with butanol	6.52528	-0.547289	not_regulated	6.35772	1.46957	2fold higher in biofilm	7.00456	0.236391	not_regulated	6.49868	0.404838	not_regulated	6.84166	-0.262485	not_regulated	6.35772	1.46957	2fold higher in Biofilm
Saci_0894	grc3	J	Polynucleotide 5'-kinase, involved in rRNA processing	718904	717813	1092	92	196.5	147	148.5	269.5	141	645.5	64.1104	94.1347	54.8931	67.1427	85.9363	56.7018	171.214	5.89052	-0.608681	not_regulated	5.94724	-0.202362	not_regulated	6.03582	0.226074	not_regulated	5.80194	-0.0958113	not_regulated	6.1676	-0.766627	not_regulated	6.27957	0.172159	not_regulated	6.24718	0.300818	not_regulated	5.80194	-0.0958113	not_regulated
Saci_0895	Saci_0895	L	Nuclease of RNase H fold, RuvC/YqgF family	719437	718901	537	202.5	336	450.5	248.5	452.5	95	490	285.271	326.634	340.535	227.864	292.978	77.9521	264.424	8.28393	-0.129279	not_regulated	7.05827	-1.50604	2fold lower with butanol	7.99411	0.616905	not_regulated	7.34809	2.0781	4fold higher in biofilm	8.3816	0.0716063	not_regulated	8.25386	-0.186671	not_regulated	8.01334	0.307397	not_regulated	7.34809	2.0781	4fold higher in Biofilm
Saci_0896	recA	L	RecA/RadA recombinase	719478	719996	519	63.5	95	122.5	84	114.5	75.5	59	93.5536	96.2741	96.3781	80.3215	77.2052	64.2725	33.4332	6.56918	-0.341836	not_regulated	6.16692	-0.28011	not_regulated	6.43772	0.512753	not_regulated	6.29838	0.535462	not_regulated	6.58985	0.0130336	not_regulated	6.5684	-0.340656	not_regulated	6.29917	-0.112307	not_regulated	6.29838	0.535462	not_regulated
Saci_0897	cdsA	I	CDP-2,3-bis-(O-geranylgeranyl)-sn-glycerol synthase	719993	720484	492	88	186	311.5	216	237	279.5	110	136.174	197.825	257.255	216.309	167.82	248.599	65.2457	7.54818	0.533003	not_regulated	7.85731	0.242198	not_regulated	7.42313	-0.374901	not_regulated	7.98236	0.000337841	not_regulated	7.81757	0.390447	not_regulated	7.35869	0.15677	not_regulated	7.57386	-0.421399	not_regulated	7.98236	0.000337841	not_regulated
Saci_0898	Saci_0898	S	Uncharacterized membrane protein	720478	720846	369	645.5	1060	2543	1441	2682.5	1305	664	1318.89	1496.56	2792.35	1916.55	2522.94	1543.29	521.182	10.9062	0.6974	not_regulated	10.748	-0.271024	not_regulated	10.6347	-0.246432	not_regulated	11.0195	0.806426	not_regulated	10.9973	0.911303	not_regulated	10.4563	-0.199689	not_regulated	11.1026	0.341379	not_regulated	11.0195	0.806426	not_regulated
Saci_0899	Saci_0899	S	hypothetical protein	720852	721073	222	653	894	2471	1458	2373	2113	1017	2217.65	2098.34	4509.98	3223.17	3709.88	4152.25	1326.14	11.6269	0.63934	not_regulated	11.837	0.406888	not_regulated	11.3845	-0.246701	not_regulated	12.0793	0.0701858	not_regulated	11.587	1.11535	2fold higher in 1% butanol	11.0749	-0.461794	not_regulated	11.7557	0.147675	not_regulated	12.0793	0.0701858	not_regulated
Saci_0900	mcm2	L	DNA helicase, MCM family	723161	721095	2067	384.5	934.5	863	591.5	1099.5	774.5	2742.5	140.395	235.564	169.298	140.582	184.706	163.596	383.847	7.26839	-0.114675	not_regulated	7.24463	0.260204	not_regulated	7.13431	0.290832	not_regulated	7.37871	0.000386954	not_regulated	7.6417	-0.465077	not_regulated	7.50666	0.364616	not_regulated	7.33218	0.338607	not_regulated	7.37871	0.000386954	not_regulated
Saci_0901	gins23	L	DNA replication initiation complex subunit, GINS23 family	723690	723139	552	101.5	191.5	213	205.5	412.5	149.5	437.5	139.782	181.509	157.019	183.468	259.877	118.885	229.733	7.21092	-0.216989	not_regulated	7.20641	-0.584486	not_regulated	7.32321	-0.0996014	not_regulated	7.09411	0.35233	not_regulated	7.39935	-0.197619	not_regulated	7.31547	-0.00515675	not_regulated	7.77054	0.44708	not_regulated	7.09411	0.35233	not_regulated
[truncated: 1,284 more rows]

## Sheet: B_BF1_vs_BF0
B) Differentially transcribed genes in BF1 compared to BF0 (only genes with 4-fold (log2 fold change/M-value ≥2 or ≤-2) or 2-fold changes (log2 fold change ≥1 or ≤-1) and an A-value ≥ 2 were considered as differentially transcribed)
				Raw read count		RPKM		BF1/BF0
Locus	Gene symbol	ArCOG code	Annotation	BF0	BF1	BF0	BF1	A-value1	M-value2	Info
[truncated: 478 more rows]

## Sheet: C_PL1_vs_PL0
C) Differentially transcribed genes in PL1 compared to PL0 (only genes with 4-fold (log2 fold change/M-value ≥2 or ≤-2) or 2-fold changes (log2 fold change ≥1 or ≤-1) and an A-value ≥ 2 were considered as differentially transcribed)
[truncated: 529 more rows]

[truncated: 8 more sheets: D_BF0_vs_PL0, E_BF1_vs_PL1, F_BF05_vs_BF0, G_PL05_vs_PL0, H_BF1_vs_BF05, I_Butanol_regulated, J_Lifestyle_regulated, K_correlation]
